# Supplementary material for: Comprehensive evaluation of structural variation detection algorithms for whole genome sequencing
Source: Genome Biol. 2019 Jun 3;20:117. doi: 10.1186/s13059-019-1720-5 (PMC6547561; doi:10.1186/s13059-019-1720-5)
Supplement: Supplementary file 3 — Table S5. Recall and precision of SV-calling results with the simulated data (Sim-A, Sim-MEI, Sim-NUMT, Sim-VEI). Table S6. Recall and precision of SV-calling results with the real data (NA12978 data1 or PacBio-data1). Table S7. Recall and precision of SV-calling results with the real data (NA12978 data2 or PacBio-data2). Table S8. Recall and precision of SV-calling results with the real data (NA12978 data3 or PacBio-data3). Table S9. Recall and precision of SV-calling results with the real data (NA12978 data4 or PacBio-HG002). Table S10. SV calling results (recall, precision, Mendelian inheritance error, mean, and standard error) obtained with the four (or three) NA12878 real datasets. (including the numerical data of Fig. 3 and Additional file 1: Figures S3–S5). Table S11. Recall and precision of SV-calling results with the HG00514 real data. Table S14. Root mean squared errors of breakpoints (BPs) and lengths of called SVs for SV detection algorithms. Table S16. Recall and precision of SVs commonly called between a pair of SV detection algorithms with the simulated and the NA12878 real datasets. Table S17. Mean precision and recall of overlapped calls for each algorithm and for each SV category. Table S18. Fold change of precision and recall of overlapped calls between algorithm pair for the four (or three) sets of NA12878 real data. (XLSX 1162 kb) [file 13059_2019_1720_MOESM3_ESM.xlsx]

## Sheet: Table S5
Table S5. Recall and precision of SV-calling results with the simulated data (Sim-A, Sim-MEI, Sim-NUMT, Sim-VEI)
Tools	SV type	SV size	Recall/Precision	Minimum nuber of supporting reads at called SV sites
				2	3	4	5	6	7	8	9	10	12
1-2-3-SV	DEL	All	Call (A)	4327	4327	4327	4327	3651	3417	3301	3209	3138	2960
			Recall (A)	32.6	32.6	32.6	32.6	32.5	32.3	32.1	31.8	31.6	30.7
			Precis (A)	26.6	26.6	26.6	26.6	31.4	33.4	34.3	35	35.6	36.6
		SS	Call (SS)	0	0	0	0	0	0	0	0	0	0
			Recall (SS)	0	0	0	0	0	0	0	0	0	0
			Precis (SS)	0	0	0	0	0	0	0	0	0	0
		S	Call (S)	2241	2241	2241	2241	1589	1385	1290	1223	1176	1057
			Recall (S)	2	2	2	2	1.9	1.9	1.8	1.8	1.7	1.6
			Precis (S)	1.6	1.6	1.6	1.6	2.3	2.6	2.7	2.8	2.8	2.8
		M	Call (M)	1888	1888	1888	1888	1866	1843	1824	1802	1782	1731
			Recall (M)	73.8	73.8	73.8	73.8	73.5	73.1	72.7	72.1	71.8	70
			Precis (M)	50.8	50.8	50.8	50.8	51.2	51.6	51.8	52	52.4	52.5
		L	Call (L)	198	198	198	198	196	189	187	184	180	172
			Recall (L)	91.6	91.6	91.6	91.6	91.6	91	91	90.4	89.2	86.2
			Precis (L)	78.2	78.2	78.2	78.2	79	81.4	82.3	83.1	83.8	84.8
	INS	All	Call (A)	2250	2250	2250	2250	1243	866	660	527	449	351
			Recall (A)	7.5	7.5	7.5	7.5	5	3.7	2.6	1.8	1.5	0.9
			Precis (A)	9.6	9.6	9.6	9.6	11.5	12.3	11.3	9.6	9.7	7.6
	INV	All	Call (A)	424	424	424	424	411	398	386	382	367	355
			Recall (A)	85.7	85.7	85.7	85.7	85.4	85.1	84.7	84.7	83.8	81.2
			Precis (A)	62.5	62.5	62.5	62.5	64.2	66	67.8	68.5	70.5	70.7
AS-GENSENG	DEL	All	Call (A)	878	878	878	624	479	368	303	0	0	0
			Recall (A)	9.4	9.4	9.4	9.2	8.1	6.2	5.2	0	0	0
			Precis (A)	38.1	38.1	38.1	52.2	60.1	60	60.7	0	0	0
		SS	Call (SS)	0	0	0	0	0	0	0	0	0	0
			Recall (SS)	0	0	0	0	0	0	0	0	0	0
			Precis (SS)	0	0	0	0	0	0	0	0	0	0
		S	Call (S)	0	0	0	0	0	0	0	0	0	0
			Recall (S)	0	0	0	0	0	0	0	0	0	0
			Precis (S)	0	0	0	0	0	0	0	0	0	0
		M	Call (M)	799	799	799	545	400	289	224	0	0	0
			Recall (M)	21.9	21.9	21.9	21.3	18.4	13.2	10.4	0	0	0
			Precis (M)	35.7	35.7	35.7	50.8	59.7	59.5	60.2	0	0	0
		L	Call (L)	79	79	79	79	79	79	79	0	0	0
			Recall (L)	28.7	28.7	28.7	28.7	28.7	28.7	28.7	0	0	0
			Precis (L)	62	62	62	62	62	62	62	0	0	0
	DUP	All	Call (A)	5984	5984	5983	4282	2532	891	774	0	0	0
			Recall (A)	25	25	25	23.1	21.3	18.7	17.4	0	0	0
			Precis (A)	6.9	6.9	6.9	8.9	13.9	34.9	37.4	0	0	0
		S	Call (S)	0	0	0	0	0	0	0	0	0	0
			Recall (S)	0	0	0	0	0	0	0	0	0	0
			Precis (S)	0	0	0	0	0	0	0	0	0	0
		M	Call (M)	5678	5678	5677	3976	2226	585	468	0	0	0
			Recall (M)	28.1	28.1	28.1	25.1	22	17.8	15.7	0	0	0
			Precis (M)	4.9	4.9	4.9	6.3	9.9	30.5	33.6	0	0	0
		L	Call (L)	306	306	306	306	306	306	306	0	0	0
			Recall (L)	26.9	26.9	26.9	26.9	26.9	26.9	26.9	0	0	0
			Precis (L)	43.4	43.4	43.4	43.4	43.4	43.4	43.4	0	0	0
BASIL-ANISE	INS	All	Call (A)	4199	4199	3983	3302	2733	2165	1741	1380	1132	822
			Recall (A)	67.2	67.2	66	60.3	53.7	46	38.7	31.7	26.2	19.3
			Precis (A)	46	46	47.7	52.4	56	60.3	63	65	65.4	66.4
BICseq2	DEL	All	Call (A)	2107	2107	2075	2038	2011	2000	1980	1839	1385	0
			Recall (A)	38	38	38	38	38	38	38	36.2	25.6	0
			Precis (A)	63.6	63.6	64.6	65.8	66.7	67.1	67.7	69.5	65.4	0
		SS	Call (SS)	80	80	59	32	13	7	0	0	0	0
			Recall (SS)	0	0	0	0	0	0	0	0	0	0
			Precis (SS)	0	0	0	0	0	0	0	0	0	0
		S	Call (S)	1709	1709	1685	1664	1647	1545	998	110	8	0
			Recall (S)	4.1	4.1	4.1	4.1	4.1	4.1	3.5	0	0	0
			Precis (S)	0.4	0.4	0.4	0.4	0.4	0.4	0.6	0	0	0
		M	Call (M)	1401	1401	1401	1401	1401	1401	1400	1348	1138	0
			Recall (M)	69.7	69.7	69.7	69.7	69.7	69.7	69.7	67.2	54.7	0
			Precis (M)	64.4	64.4	64.4	64.4	64.4	64.4	64.5	64.5	62.1	0
		L	Call (L)	108	108	108	108	108	108	108	108	103	0
			Recall (L)	41.9	41.9	41.9	41.9	41.9	41.9	41.9	41.9	40.1	0
			Precis (L)	62	62	62	62	62	62	62	62	62.1	0
	DUP	All	Call (A)	3244	3244	3220	3199	3182	3079	2519	741	169	0
			Recall (A)	66.2	66.2	66.2	66.2	66.2	66.2	66	27.5	5.1	0
			Precis (A)	33.8	33.8	34.1	34.3	34.5	35.6	43.4	61.5	50.8	0
		S	Call (S)	1709	1709	1685	1664	1647	1545	998	110	8	0
			Recall (S)	4.1	4.1	4.1	4.1	4.1	4.1	3.5	0	0	0
			Precis (S)	0.4	0.4	0.4	0.4	0.4	0.4	0.6	0	0	0
		M	Call (M)	1098	1098	1098	1098	1098	1097	1085	460	141	0
			Recall (M)	71.9	71.9	71.9	71.9	71.9	71.9	71.7	30.2	6.8	0
			Precis (M)	65.5	65.5	65.5	65.5	65.5	65.6	66.1	65.7	48.5	0
		L	Call (L)	437	437	437	437	437	437	436	171	20	0
			Recall (L)	75.6	75.6	75.6	75.6	75.6	75.6	75.4	31.2	3.6	0
			Precis (L)	85.3	85.3	85.3	85.3	85.3	85.3	85.3	90	90	0
BreakDancer	DEL	All	Call (A)	3924	3924	3836	3755	3665	3593	3517	3431	3356	3198
			Recall (A)	70.8	70.8	69.8	68.5	66.9	65.3	63.8	62.1	60.5	57
			Precis (A)	63.7	63.7	64.3	64.5	64.4	64.1	64	63.9	63.6	63
		SS	Call (SS)	2	2	2	2	2	2	2	2	2	2
			Recall (SS)	0	0	0	0	0	0	0	0	0	0
			Precis (SS)	0	0	0	0	0	0	0	0	0	0
		S	Call (S)	1448	1448	1380	1313	1247	1189	1125	1062	1007	893
			Recall (S)	62	62	60.8	58.8	56.6	54.1	51.9	49.2	46.8	41.8
			Precis (S)	81.9	81.9	84.3	85.6	86.7	86.9	88	88.4	88.6	89.1
		M	Call (M)	1913	1913	1900	1888	1868	1857	1848	1833	1818	1788
			Recall (M)	89.2	89.2	88.5	88.1	87	86.3	85.7	85.1	84.5	83
			Precis (M)	61.4	61.4	61.4	61.5	61.4	61.2	61.2	61.2	61.3	61.2
		L	Call (L)	561	561	554	552	548	545	542	534	529	515
			Recall (L)	83.8	83.8	81.4	80.8	80.2	80.2	79	78.4	77.2	73.6
			Precis (L)	24.9	24.9	24.5	24.4	24.4	24.5	24.3	24.5	24.3	23.8
	INV	All	Call (A)	235	235	228	218	216	215	213	211	211	208
			Recall (A)	57.9	57.9	55.9	53.7	53.7	53.3	53	52.7	52.7	52.1
			Precis (A)	76.1	76.1	75.8	76.1	76.8	76.7	76.9	77.2	77.2	77.4
BreakSeek	DEL	All	Call (A)	1467	1353	1122	882	699	515	370	229	137	44
			Recall (A)	40.3	37.3	30.9	24.3	19.2	14.1	10.1	6.2	3.6	1.1
			Precis (A)	97.2	97.4	97.5	97.5	97.2	96.6	97	96	94.1	88.6
		SS	Call (SS)	69	62	53	45	38	30	20	13	9	2
			Recall (SS)	45.2	42	36.5	30.1	24.6	19	13.4	9.5	6.3	0.7
			Precis (SS)	85.5	87	88.6	88.8	86.8	86.6	90	92.3	88.8	50
		S	Call (S)	1321	1214	1001	778	608	439	315	184	101	25
			Recall (S)	67.3	61.9	51.1	39.8	31.1	22.4	16	9.2	5	1.1
			Precis (S)	98.5	98.7	98.9	98.9	98.8	98.6	98.4	97.8	96	92
		M	Call (M)	62	62	53	47	43	37	27	24	20	11
			Recall (M)	4.1	4.1	3.5	3	2.9	2.4	1.8	1.6	1.3	0.7
			Precis (M)	87	87	86.7	85.1	88.3	86.4	88.8	87.5	90	90.9
		L	Call (L)	15	15	15	12	10	9	8	8	7	6
			Recall (L)	6.5	6.5	6.5	5.9	4.7	4.1	4.1	4.1	3.5	2.9
			Precis (L)	73.3	73.3	73.3	83.3	80	77.7	87.5	87.5	85.7	83.3
	INS	All	Call (A)	17815	16685	14571	11889	9150	6839	5045	3751	2678	1236
			Recall (A)	34.3	34.2	33.1	32	30.1	27.1	24.4	21.6	19.4	14.9
			Precis (A)	5.4	5.8	6.4	7.6	9.3	11.2	13.7	16.3	20.5	34.2
BreakSeq2	DEL	All	Call (A)	107	107	107	107	107	107	0	0	0	0
			Recall (A)	2.6	2.6	2.6	2.6	2.6	2.6	0	0	0	0
			Precis (A)	87.8	87.8	87.8	87.8	87.8	87.8	0	0	0	0
		SS	Call (SS)	0	0	0	0	0	0	0	0	0	0
			Recall (SS)	0	0	0	0	0	0	0	0	0	0
			Precis (SS)	0	0	0	0	0	0	0	0	0	0
		S	Call (S)	61	61	61	61	61	61	0	0	0	0
			Recall (S)	2.7	2.7	2.7	2.7	2.7	2.7	0	0	0	0
			Precis (S)	86.8	86.8	86.8	86.8	86.8	86.8	0	0	0	0
		M	Call (M)	45	45	45	45	45	45	0	0	0	0
			Recall (M)	3.1	3.1	3.1	3.1	3.1	3.1	0	0	0	0
			Precis (M)	91.1	91.1	91.1	91.1	91.1	91.1	0	0	0	0
		L	Call (L)	1	1	1	1	1	1	0	0	0	0
			Recall (L)	0	0	0	0	0	0	0	0	0	0
			Precis (L)	0	0	0	0	0	0	0	0	0	0
	INS	All	Call (A)	3	3	3	3	3	3	0	0	0	0
			Recall (A)	0	0	0	0	0	0	0	0	0	0
			Precis (A)	0	0	0	0	0	0	0	0	0	0
Breakway	DEL	All	Call (A)	959	742	532	384	250	177	115	82	59	39
			Recall (A)	10.7	8.2	5.6	3.9	2.2	1.4	0.6	0.3	0.1	0.1
			Precis (A)	39.7	39.2	37.7	36.7	32	28.8	19.1	13.4	10.1	10.2
		SS	Call (SS)	0	0	0	0	0	0	0	0	0	0
			Recall (SS)	0	0	0	0	0	0	0	0	0	0
			Precis (SS)	0	0	0	0	0	0	0	0	0	0
		S	Call (S)	170	137	119	107	92	84	69	58	44	35
			Recall (S)	2.2	2	1.7	1.3	1	0.8	0.5	0.3	0.2	0.1
			Precis (S)	25.2	28.4	28.5	25.2	21.7	19	14.4	10.3	11.3	8.5
		M	Call (M)	676	530	356	241	140	82	40	20	12	2
			Recall (M)	22.8	17.2	11.1	7.5	3.9	2.2	0.7	0.3	0	0
			Precis (M)	43.9	42.2	40.7	40.6	37.1	35.3	25	20	8.3	50
		L	Call (L)	113	75	57	36	18	11	6	4	3	2
			Recall (L)	24.5	16.7	13.1	9.5	4.7	3.5	1.1	0.5	0	0
			Precis (L)	36.2	37.3	38.5	44.4	44.4	54.5	33.3	25	0	0
	INS	All	Call (A)	129307	51558	17919	6298	2582	1413	948	739	602	436
			Recall (A)	15.5	11.3	7.9	5.9	4.3	3.3	2.5	2.2	2	1.4
			Precis (A)	0.3	0.6	1.2	2.6	4.8	6.8	7.5	8.6	9.6	9.4
CLEVER	DEL	All	Call (A)	3872	3872	3827	3789	3726	3645	3539	3433	3255	2767
			Recall (A)	78.2	78.2	77.9	77.6	77.1	76.1	74.2	72	68	57.5
			Precis (A)	71.3	71.3	71.9	72.3	73	73.7	74	74.1	73.8	73.4
		SS	Call (SS)	45	45	45	45	45	45	45	45	45	45
			Recall (SS)	2.3	2.3	2.3	2.3	2.3	2.3	2.3	2.3	2.3	2.3
			Precis (SS)	28.8	28.8	28.8	28.8	28.8	28.8	28.8	28.8	28.8	28.8
		S	Call (S)	1956	1956	1937	1922	1893	1861	1810	1755	1668	1424
			Recall (S)	85.7	85.7	85.5	85.2	84.7	83.9	82.5	80.3	76.5	65.4
			Precis (S)	83.9	83.9	84.5	84.9	85.7	86.4	87.3	87.6	87.8	88.1
		M	Call (M)	1871	1871	1845	1822	1788	1739	1684	1633	1542	1298
			Recall (M)	84.4	84.4	84	83.7	82.9	81.4	78.4	75.7	70.5	58.4
			Precis (M)	59.2	59.2	59.7	60.2	60.7	61.4	61	60.8	60	58.8
		L	Call (L)	0	0	0	0	0	0	0	0	0	0
			Recall (L)	0	0	0	0	0	0	0	0	0	0
			Precis (L)	0	0	0	0	0	0	0	0	0	0
	INS	All	Call (A)	6	6	6	6	6	6	6	6	6	6
			Recall (A)	0	0	0	0	0	0	0	0	0	0
			Precis (A)	16.6	16.6	16.6	16.6	16.6	16.6	16.6	16.6	16.6	16.6
CNVnator	DEL	All	Call (A)	985	985	976	975	973	973	935	935	935	0
			Recall (A)	24.2	24.2	24	24	23.9	23.9	23.1	23.1	23.1	0
			Precis (A)	86.8	86.8	86.9	87	87	87	87.2	87.2	87.2	0
		SS	Call (SS)	0	0	0	0	0	0	0	0	0	0
			Recall (SS)	0	0	0	0	0	0	0	0	0	0
			Precis (SS)	0	0	0	0	0	0	0	0	0	0
		S	Call (S)	0	0	0	0	0	0	0	0	0	0
			Recall (S)	0	0	0	0	0	0	0	0	0	0
			Precis (S)	0	0	0	0	0	0	0	0	0	0
		M	Call (M)	833	833	826	825	824	824	806	806	806	0
			Recall (M)	54.9	54.9	54.6	54.6	54.5	54.5	53.6	53.6	53.6	0
			Precis (M)	85.8	85.8	86	86.1	86.1	86.1	86.6	86.6	86.6	0
		L	Call (L)	152	152	150	150	149	149	129	129	129	0
			Recall (L)	83.8	83.8	82.6	82.6	82	82	70.6	70.6	70.6	0
			Precis (L)	92.1	92.1	92	92	91.9	91.9	91.4	91.4	91.4	0
	DUP	All	Call (A)	1062	1062	1049	470	424	424	183	183	183	0
			Recall (A)	58.4	58.4	57.8	26.6	24.5	24.5	10.6	10.6	10.6	0
			Precis (A)	91.1	91.1	91.4	93.8	95.7	95.7	96.7	96.7	96.7	0
		S	Call (S)	0	0	0	0	0	0	0	0	0	0
			Recall (S)	0	0	0	0	0	0	0	0	0	0
			Precis (S)	0	0	0	0	0	0	0	0	0	0
		M	Call (M)	591	591	587	265	247	247	90	90	90	0
			Recall (M)	54	54	53.7	25	23.5	23.5	8.4	8.4	8.4	0
			Precis (M)	91.2	91.2	91.3	94.3	95.1	95.1	93.3	93.3	93.3	0
		L	Call (L)	471	471	462	205	177	177	93	93	93	0
			Recall (L)	87	87	85.8	38.7	34.6	34.6	18.8	18.8	18.8	0
			Precis (L)	91	91	91.5	93.1	96.6	96.6	100	100	100	0
Control-FREEC	DEL	All	Call (A)	193	193	0	0	0	0	0	0	0	0
			Recall (A)	1.8	1.8	0	0	0	0	0	0	0	0
			Precis (A)	33.6	33.6	0	0	0	0	0	0	0	0
		SS	Call (SS)	0	0	0	0	0	0	0	0	0	0
			Recall (SS)	0	0	0	0	0	0	0	0	0	0
			Precis (SS)	0	0	0	0	0	0	0	0	0	0
		S	Call (S)	0	0	0	0	0	0	0	0	0	0
			Recall (S)	0	0	0	0	0	0	0	0	0	0
			Precis (S)	0	0	0	0	0	0	0	0	0	0
		M	Call (M)	46	46	0	0	0	0	0	0	0	0
			Recall (M)	0.9	0.9	0	0	0	0	0	0	0	0
			Precis (M)	26	26	0	0	0	0	0	0	0	0
		L	Call (L)	147	147	0	0	0	0	0	0	0	0
			Recall (L)	31.1	31.1	0	0	0	0	0	0	0	0
			Precis (L)	36	36	0	0	0	0	0	0	0	0
	DUP	All	Call (A)	944	944	913	699	504	418	277	180	180	0
			Recall (A)	13.5	13.5	12.9	6.5	4.2	4.1	3.6	2.5	2.5	0
			Precis (A)	23.8	23.8	23.5	15.5	14	16.2	22	23.8	23.8	0
		S	Call (S)	0	0	0	0	0	0	0	0	0	0
			Recall (S)	0	0	0	0	0	0	0	0	0	0
			Precis (S)	0	0	0	0	0	0	0	0	0	0
		M	Call (M)	356	356	340	338	292	228	126	89	89	0
			Recall (M)	0.8	0.8	0.5	0.5	0.3	0.3	0.3	0.3	0.3	0
			Precis (M)	2.2	2.2	1.4	1.4	1	1.3	2.3	3.3	3.3	0
		L	Call (L)	588	588	573	361	212	190	151	91	91	0
			Recall (L)	44	44	42.5	21	13.7	13.1	11.7	8.1	8.1	0
			Precis (L)	36.9	36.9	36.6	28.8	32	34.2	38.4	43.9	43.9	0
CREST	DEL	All	Call (A)	2540	2529	2448	2296	2065	1780	1475	1207	989	710
			Recall (A)	32.3	32.2	30.9	28.8	26.2	22.4	18.3	14.9	11.8	8.2
			Precis (A)	44.9	44.9	44.6	44.3	44.8	44.5	43.8	43.7	42.3	40.9
		SS	Call (SS)	34	33	33	32	30	28	27	24	17	14
			Recall (SS)	9.5	8.7	8.7	8.7	7.9	7.1	6.3	6.3	6.3	5.5
			Precis (SS)	32.3	30.3	30.3	31.2	30	28.5	25.9	29.1	41.1	42.8
		S	Call (S)	1298	1292	1237	1140	1010	854	699	572	466	317
			Recall (S)	31.2	31.1	29.5	27	24.4	20.9	16.8	13.6	10.8	7.2
			Precis (S)	46.7	46.8	46.4	46	47	47.5	46.9	46.3	45.2	44.7
		M	Call (M)	1076	1073	1049	1009	920	803	666	545	452	340
			Recall (M)	36.1	35.9	34.8	33.2	30.4	26	21.3	17.5	13.6	9.7
			Precis (M)	43.6	43.6	43.2	42.9	43	42.2	41.7	41.8	39.3	37.3
		L	Call (L)	132	131	129	115	105	95	83	66	54	39
			Recall (L)	32.3	32.3	32.3	29.9	28.1	23.9	20.3	16.7	13.7	9.5
			Precis (L)	40.9	41.2	41.8	43.4	44.7	42.1	40.9	42.4	42.5	41
	INS	All	Call (A)	1385	1382	1360	1289	1180	1032	843	698	546	382
			Recall (A)	17.8	17.8	17.6	16.8	15.4	13.8	11.2	9.2	7.5	5.3
			Precis (A)	44.2	44.2	44.4	44.2	43.8	44	42.4	41.1	41.9	41.6
	INV	All	Call (A)	122	121	119	113	104	85	62	51	40	30
			Recall (A)	11.3	11.3	11.3	11	9	7.1	4.8	3.8	2.9	2.5
			Precis (A)	28.6	28.9	29.4	30	26.9	25.8	24.1	23.5	22.5	26.6
DELLY	DEL	All	Call (A)	2164	2063	1993	1937	1906	1884	1839	1812	1783	1730
			Recall (A)	60	57.7	55.8	54.3	53.5	52.9	51.6	50.8	50.1	48.6
			Precis (A)	97.9	98.8	98.9	99	99.1	99.1	99.1	99.1	99.3	99.3
		SS	Call (SS)	0	0	0	0	0	0	0	0	0	0
			Recall (SS)	0	0	0	0	0	0	0	0	0	0
			Precis (SS)	0	0	0	0	0	0	0	0	0	0
		S	Call (S)	739	650	592	543	514	493	456	436	419	382
			Recall (S)	37.1	33.2	30.3	27.7	26.3	25.2	23.3	22.3	21.4	19.5
			Precis (S)	97.2	99.2	99.3	99.2	99.4	99.3	99.3	99.3	99.2	99.2
		M	Call (M)	1261	1249	1240	1234	1234	1233	1226	1220	1210	1196
			Recall (M)	95.7	95.3	94.7	94.6	94.6	94.5	94	93.6	92.9	91.9
			Precis (M)	98.8	99.2	99.4	99.6	99.6	99.6	99.6	99.7	99.8	99.9
		L	Call (L)	164	164	161	160	158	158	157	156	154	152
			Recall (L)	92.2	92.2	90.4	89.8	89.2	89.2	88.6	88	88	86.8
			Precis (L)	93.9	93.9	93.7	93.7	94.3	94.3	94.2	94.2	95.4	95.3
	DUP	All	Call (A)	1551	1525	1502	1485	1480	1463	1454	1443	1435	1409
			Recall (A)	88.3	87.8	87.1	86.5	86.3	85.4	85.1	84.5	84.1	82.7
			Precis (A)	94.5	95.5	96.2	96.7	96.8	96.9	97.1	97.2	97.2	97.4
		S	Call (S)	161	150	136	128	127	119	116	112	111	101
			Recall (S)	64.6	64	61	59.8	59.8	56.2	55	53.8	53.8	49.1
			Precis (S)	66.4	70.6	74.2	77.3	77.9	78.1	78.4	79.4	80.1	80.1
		M	Call (M)	924	914	908	900	897	891	887	881	878	865
			Recall (M)	90.2	89.8	89.3	88.7	88.4	87.8	87.4	86.8	86.5	85.3
			Precis (M)	97.7	98.3	98.4	98.6	98.6	98.6	98.6	98.6	98.6	98.7
		L	Call (L)	466	461	458	457	456	453	451	450	446	443
			Recall (L)	92.6	91.8	91.4	91.2	91.2	90.6	90.6	90.4	89.6	89
			Precis (L)	98	98.2	98.4	98.4	98.6	98.6	99.1	99.1	99.1	99
	INV	All	Call (A)	301	291	286	281	274	267	263	257	252	239
			Recall (A)	89.6	88	86.7	85.4	83.4	81.8	81.2	79.9	78.6	74.1
			Precis (A)	92	93.4	93.7	93.9	94.1	94.7	95.4	96.1	96.4	95.8
ERDS	DEL	All	Call (A)	2125	2125	1990	1990	0	0	0	0	0	0
			Recall (A)	57.4	57.4	55.2	55.2	0	0	0	0	0	0
			Precis (A)	95.4	95.4	98	98	0	0	0	0	0	0
		SS	Call (SS)	0	0	0	0	0	0	0	0	0	0
			Recall (SS)	0	0	0	0	0	0	0	0	0	0
			Precis (SS)	0	0	0	0	0	0	0	0	0	0
		S	Call (S)	891	891	848	848	0	0	0	0	0	0
			Recall (S)	43.6	43.6	41.9	41.9	0	0	0	0	0	0
			Precis (S)	95.1	95.1	95.9	95.9	0	0	0	0	0	0
		M	Call (M)	1098	1098	1019	1019	0	0	0	0	0	0
			Recall (M)	80.8	80.8	78.1	78.1	0	0	0	0	0	0
			Precis (M)	95.6	95.6	99.6	99.6	0	0	0	0	0	0
		L	Call (L)	136	136	123	123	0	0	0	0	0	0
			Recall (L)	78.4	78.4	73	73	0	0	0	0	0	0
			Precis (L)	96.3	96.3	99.1	99.1	0	0	0	0	0	0
	DUP	All	Call (A)	1543	1543	0	0	0	0	0	0	0	0
			Recall (A)	34.9	34.9	0	0	0	0	0	0	0	0
			Precis (A)	37.5	37.5	0	0	0	0	0	0	0	0
		S	Call (S)	335	335	0	0	0	0	0	0	0	0
			Recall (S)	0.5	0.5	0	0	0	0	0	0	0	0
			Precis (S)	0.2	0.2	0	0	0	0	0	0	0	0
		M	Call (M)	803	803	0	0	0	0	0	0	0	0
			Recall (M)	22.2	22.2	0	0	0	0	0	0	0	0
			Precis (M)	27.6	27.6	0	0	0	0	0	0	0	0
		L	Call (L)	405	405	0	0	0	0	0	0	0	0
			Recall (L)	72.4	72.4	0	0	0	0	0	0	0	0
			Precis (L)	88.1	88.1	0	0	0	0	0	0	0	0
FermiKit	DEL	All	Call (A)	2403	2403	2403	2403	2309	2309	1660	1660	1660	1047
			Recall (A)	67.6	67.6	67.6	67.6	64.9	64.9	46.6	46.6	46.6	29.3
			Precis (A)	99.4	99.4	99.4	99.4	99.3	99.3	99.2	99.2	99.2	98.8
		SS	Call (SS)	10	10	10	10	9	9	5	5	5	2
			Recall (SS)	9.5	9.5	9.5	9.5	8.7	8.7	4.7	4.7	4.7	1.5
			Precis (SS)	100	100	100	100	100	100	100	100	100	100
		S	Call (S)	1324	1324	1324	1324	1269	1269	906	906	906	567
			Recall (S)	67.7	67.7	67.7	67.7	64.8	64.8	46.3	46.3	46.3	28.8
			Precis (S)	99.2	99.2	99.2	99.2	99.2	99.2	99.1	99.1	99.1	98.5
		M	Call (M)	959	959	959	959	925	925	668	668	668	426
			Recall (M)	73.4	73.4	73.4	73.4	70.8	70.8	51.1	51.1	51.1	32.5
			Precis (M)	99.6	99.6	99.6	99.6	99.6	99.6	99.5	99.5	99.5	99.2
		L	Call (L)	110	110	110	110	106	106	81	81	81	52
			Recall (L)	65.2	65.2	65.2	65.2	62.8	62.8	47.9	47.9	47.9	30.5
			Precis (L)	99	99	99	99	99	99	98.7	98.7	98.7	98
	INS	All	Call (A)	18	18	18	18	16	16	6	6	6	3
			Recall (A)	0.4	0.4	0.4	0.4	0.3	0.3	0	0	0	0
			Precis (A)	72.2	72.2	72.2	72.2	68.7	68.7	33.3	33.3	33.3	33.3
forestSV	DEL	All	Call (A)	4032	3958	3285	2611	2235	1841	1290	436	436	0
			Recall (A)	43.3	43.3	42.6	41.2	38.7	35.8	30	11.7	11.7	0
			Precis (A)	37.9	38.7	45.8	55.8	61.2	68.7	82.2	94.9	94.9	0
		SS	Call (SS)	295	266	77	9	0	0	0	0	0	0
			Recall (SS)	0	0	0	0	0	0	0	0	0	0
			Precis (SS)	1.6	1.8	2.5	0	0	0	0	0	0	0
		S	Call (S)	1493	1465	1131	774	589	390	122	0	0	0
			Recall (S)	25.7	25.7	24.6	22.3	18.2	13.8	6.1	0	0	0
			Precis (S)	32.4	33.1	41.2	54.6	58.2	66.6	93.4	0	0	0
		M	Call (M)	2101	2084	1934	1685	1503	1309	1031	368	368	0
			Recall (M)	70	70	69.7	69.3	68.6	67.3	63.2	26.8	26.8	0
			Precis (M)	43.7	44.1	47.4	54.1	60	67.6	80.4	94.5	94.5	0
		L	Call (L)	143	143	143	143	143	142	137	68	68	0
			Recall (L)	73	73	73	73	73	72.4	70.6	38.9	38.9	0
			Precis (L)	85.3	85.3	85.3	85.3	85.3	85.2	86.1	97	97	0
	DUP	All	Call (A)	13713	13607	10915	6141	1049	229	10	0	0	0
			Recall (A)	39	39	38.7	36.7	30.7	12.6	0.6	0	0	0
			Precis (A)	4.7	4.7	5.8	9.9	48.5	91.7	100	0	0	0
		S	Call (S)	4411	4325	2370	399	26	3	0	0	0	0
			Recall (S)	8.3	8.3	7.2	0.6	0	0	0	0	0	0
			Precis (S)	0.4	0.4	0.7	1	0	0	0	0	0	0
		M	Call (M)	9101	9081	8344	5541	831	149	8	0	0	0
			Recall (M)	45.4	45.4	45.1	42.9	33.3	13.4	0.8	0	0	0
			Precis (M)	4.9	4.9	5.3	7.6	39.9	89.9	100	0	0	0
		L	Call (L)	201	201	201	201	192	77	2	0	0	0
			Recall (L)	36.3	36.3	36.3	36.3	35.6	15.4	0.4	0	0	0
			Precis (L)	89.5	89.5	89.5	89.5	92.1	98.7	100	0	0	0
GASVPro	DEL	All	Call (A)	5333	5333	5333	1548	752	611	574	550	538	515
			Recall (A)	13.2	13.2	13.2	13.1	13	12.9	12.8	12.6	12.5	11.9
			Precis (A)	8.7	8.7	8.7	30	61.4	74.9	78.9	80.9	82.1	82.1
		SS	Call (SS)	3695	3695	3695	725	141	41	22	13	10	10
			Recall (SS)	0.7	0.7	0.7	0.7	0.7	0	0	0	0	0
			Precis (SS)	0	0	0	0.1	0.7	0	0	0	0	0
		S	Call (S)	1327	1327	1327	515	307	269	255	243	235	229
			Recall (S)	8.9	8.9	8.9	8.8	8.8	8.8	8.8	8.5	8.4	8.3
			Precis (S)	13.1	13.1	13.1	33.5	56.3	64.3	67.4	68.7	69.7	70.7
		M	Call (M)	268	268	268	267	263	260	256	253	252	236
			Recall (M)	19.5	19.5	19.5	19.5	19.2	19	18.7	18.5	18.4	17.2
			Precis (M)	94.4	94.4	94.4	94.7	95	95	94.9	94.8	95.2	94.9
		L	Call (L)	43	43	43	41	41	41	41	41	41	40
			Recall (L)	23.9	23.9	23.9	22.7	22.7	22.7	22.7	22.7	22.7	22.1
			Precis (L)	93	93	93	92.6	92.6	92.6	92.6	92.6	92.6	92.5
	INV	All	Call (A)	137	137	137	132	130	127	124	117	114	110
			Recall (A)	35.2	35.2	35.2	34.9	34.3	33.6	33	31	30.7	30
			Precis (A)	79.5	79.5	79.5	81.8	81.5	81.8	82.2	82	83.3	84.5
GenomeSTRiP	DEL	All	Call (A)	1502	1474	1452	1436	1424	1411	1399	1383	1368	1346
			Recall (A)	41.2	40.9	40.6	40.3	40	39.6	39.3	38.9	38.5	37.9
			Precis (A)	96.9	98.1	98.8	99.1	99.2	99.2	99.2	99.3	99.4	99.4
		SS	Call (SS)	0	0	0	0	0	0	0	0	0	0
			Recall (SS)	0	0	0	0	0	0	0	0	0	0
			Precis (SS)	0	0	0	0	0	0	0	0	0	0
		S	Call (S)	14	11	10	7	6	5	2	1	1	0
			Recall (S)	3.8	3.4	3.2	2.8	2.5	2.2	1.9	1.7	1.2	1.1
			Precis (S)	100	100	100	100	100	100	100	100	100	0
		M	Call (M)	1331	1308	1288	1277	1266	1255	1246	1234	1219	1199
			Recall (M)	94.6	94.4	94	93.9	93.5	93	92.6	92	91.6	90.2
			Precis (M)	96.9	98.2	99	99.4	99.5	99.6	99.5	99.6	99.7	99.8
		L	Call (L)	157	155	154	152	152	151	151	148	148	147
			Recall (L)	90.4	89.8	89.2	88	88	87.4	87.4	85.6	85.6	85
			Precis (L)	96.1	96.7	96.7	96.7	96.7	96.6	96.6	96.6	96.6	96.5
GRIDSS	DEL	All	Call (A)	3281	3281	3281	3274	3195	3094	2985	2811	2509	1923
			Recall (A)	90.2	90.2	90.2	90.1	88.8	86.6	83.7	79	70.6	54.1
			Precis (A)	97	97	97	97.2	98.2	98.9	99	99.3	99.4	99.4
		SS	Call (SS)	97	97	97	96	77	69	49	37	18	5
			Recall (SS)	62.6	62.6	62.6	62.6	55.5	52.3	36.5	26.9	11.9	2.3
			Precis (SS)	82.4	82.4	82.4	83.3	92.2	95.6	93.8	91.8	83.3	60
		S	Call (S)	1788	1788	1788	1785	1735	1656	1583	1452	1261	915
			Recall (S)	89	89	89	89	87.5	84.3	80.7	74.5	64.9	47.1
			Precis (S)	96.5	96.5	96.5	96.6	97.8	98.7	99	99.5	99.7	99.7
		M	Call (M)	1241	1241	1241	1238	1231	1217	1203	1177	1100	900
			Recall (M)	94.6	94.6	94.6	94.6	94.2	93.3	92.3	90.1	84.1	68.8
			Precis (M)	99	99	99	99.1	99.3	99.5	99.5	99.5	99.5	99.5
		L	Call (L)	155	155	155	155	152	152	150	145	130	103
			Recall (L)	89.8	89.8	89.8	89.8	88.6	88.6	87.4	84.4	75.4	60.4
			Precis (L)	96.7	96.7	96.7	96.7	97.3	97.3	97.3	97.2	96.9	98
	DUP	All	Call (A)	1762	1762	1762	1756	1692	1651	1605	1530	1417	1180
			Recall (A)	88.9	88.9	88.9	88.8	87.8	86.8	85.8	83.1	77.9	64.8
			Precis (A)	83.9	83.9	83.9	84.1	86.2	87.3	88.7	90	91.1	91
		S	Call (S)	420	420	420	416	366	339	305	258	222	178
			Recall (S)	91.1	91.1	91.1	91.1	89.8	88	83.9	73	66.8	49.3
			Precis (S)	37.1	37.1	37.1	37.5	41.2	43.6	46.2	47.2	50	46
		M	Call (M)	886	886	886	884	876	866	855	834	791	668
			Recall (M)	87.5	87.5	87.5	87.3	86.5	85.5	84.6	82.5	78.2	66.1
			Precis (M)	98.8	98.8	98.8	98.8	98.8	98.8	98.8	98.8	98.7	98.8
		L	Call (L)	456	456	456	456	450	446	445	438	404	334
			Recall (L)	90.8	90.8	90.8	90.8	89.8	89	88.8	87.6	80.9	67.3
			Precis (L)	98.2	98.2	98.2	98.2	98.4	98.4	98.4	98.6	98.7	99.4
	INS	All	Call (A)	145	145	145	145	143	134	118	87	48	22
			Recall (A)	4.3	4.3	4.3	4.3	4.2	4	3.5	2.6	1.4	0.6
			Precis (A)	81.3	81.3	81.3	81.3	81.1	82	83.8	86.2	87.5	86.3
	INV	All	Call (A)	287	287	287	284	271	262	253	236	212	166
			Recall (A)	88	88	88	87	84.7	82.2	79.6	74.1	66.9	52.1
			Precis (A)	94.7	94.7	94.7	94.7	96.6	96.9	97.2	97	97.6	96.9
Hydra	DEL	All	Call (A)	5491	4654	4222	4012	3879	3726	3617	3530	3433	3247
			Recall (A)	31.9	31.6	31.2	31.1	30.9	30.6	30.5	30.4	29.9	29
			Precis (A)	20.5	24	26.1	27.3	28.1	29	29.8	30.4	30.8	31.5
		SS	Call (SS)	25	13	4	4	3	3	1	1	1	0
			Recall (SS)	0	0	0	0	0	0	0	0	0	0
			Precis (SS)	0	0	0	0	0	0	0	0	0	0
		S	Call (S)	739	530	396	327	283	237	205	185	160	130
			Recall (S)	0.1	0	0	0	0	0	0	0	0	0
			Precis (S)	0.4	0.1	0.2	0.3	0.3	0.4	0.4	0.5	0.6	0.7
		M	Call (M)	3129	2987	2894	2844	2802	2741	2696	2658	2606	2489
			Recall (M)	74.2	73.7	73.1	72.8	72.4	71.7	71.7	71.3	70.1	68
			Precis (M)	30.8	32	32.8	33.2	33.5	34	34.5	34.8	34.9	35.4
		L	Call (L)	1598	1124	928	837	791	745	715	686	666	628
			Recall (L)	95.8	93.4	91	89.8	89.2	87.4	87.4	86.8	86.2	83.2
			Precis (L)	10.1	14	16.5	18.1	19	19.8	20.6	21.4	21.9	22.4
iCopyDAV	DEL	All	Call (A)	986	986	0	0	0	0	0	0	0	0
			Recall (A)	6.8	6.8	0	0	0	0	0	0	0	0
			Precis (A)	24.4	24.4	0	0	0	0	0	0	0	0
		SS	Call (SS)	0	0	0	0	0	0	0	0	0	0
			Recall (SS)	0	0	0	0	0	0	0	0	0	0
			Precis (SS)	0	0	0	0	0	0	0	0	0	0
		S	Call (S)	0	0	0	0	0	0	0	0	0	0
			Recall (S)	0	0	0	0	0	0	0	0	0	0
			Precis (S)	0	0	0	0	0	0	0	0	0	0
		M	Call (M)	890	890	0	0	0	0	0	0	0	0
			Recall (M)	13.2	13.2	0	0	0	0	0	0	0	0
			Precis (M)	19.5	19.5	0	0	0	0	0	0	0	0
		L	Call (L)	96	96	0	0	0	0	0	0	0	0
			Recall (L)	40.7	40.7	0	0	0	0	0	0	0	0
			Precis (L)	69.7	69.7	0	0	0	0	0	0	0	0
	DUP	All	Call (A)	1208	1208	0	0	0	0	0	0	0	0
			Recall (A)	48.5	48.5	0	0	0	0	0	0	0	0
			Precis (A)	66.6	66.6	0	0	0	0	0	0	0	0
		S	Call (S)	0	0	0	0	0	0	0	0	0	0
			Recall (S)	0	0	0	0	0	0	0	0	0	0
			Precis (S)	0	0	0	0	0	0	0	0	0	0
		M	Call (M)	802	802	0	0	0	0	0	0	0	0
			Recall (M)	45.6	45.6	0	0	0	0	0	0	0	0
			Precis (M)	56.9	56.9	0	0	0	0	0	0	0	0
		L	Call (L)	406	406	0	0	0	0	0	0	0	0
			Recall (L)	70.7	70.7	0	0	0	0	0	0	0	0
			Precis (L)	85.9	85.9	0	0	0	0	0	0	0	0
indelMINER	DEL	All	Call (A)	803	803	745	701	669	633	606	587	565	528
			Recall (A)	15.9	15.9	15	14.1	13.5	12.6	12	11.5	11	10.1
			Precis (A)	69.9	69.9	71.2	71.3	71.3	70.7	70.4	69.6	68.8	67.6
		SS	Call (SS)	0	0	0	0	0	0	0	0	0	0
			Recall (SS)	0	0	0	0	0	0	0	0	0	0
			Precis (SS)	0	0	0	0	0	0	0	0	0	0
		S	Call (S)	410	410	356	314	287	258	239	221	202	177
			Recall (S)	18.5	18.5	17	15.4	14.3	12.8	11.8	10.9	10	8.7
			Precis (S)	87.8	87.8	92.6	95.5	96.8	96.8	96.6	96.8	96.5	96.6
		M	Call (M)	300	300	298	296	292	286	279	278	275	265
			Recall (M)	13.6	13.6	13.6	13.6	13.5	13.4	13.2	13.2	13.1	12.5
			Precis (M)	59.3	59.3	59.3	59.4	59.9	60.8	61.6	61.5	61.8	61.1
		L	Call (L)	93	93	91	91	90	89	88	88	88	86
			Recall (L)	14.3	14.3	14.3	14.3	14.3	14.3	14.3	14.3	14.3	14.3
			Precis (L)	25.8	25.8	26.3	26.3	26.6	26.9	27.2	27.2	27.2	27.9
inGAP-sv	DEL	All	Call (A)	3046	3046	2874	2834	2798	2754	2719	2678	2637	2537
			Recall (A)	78.6	78.6	78.1	77.7	76.9	76	75.3	74.3	73.2	70.4
			Precis (A)	91.1	91.1	96	96.8	97.1	97.5	97.7	98	98	98
		SS	Call (SS)	11	11	10	9	8	6	4	3	3	3
			Recall (SS)	0	0	0	0	0	0	0	0	0	0
			Precis (SS)	18.1	18.1	20	22.2	25	33.3	0	0	0	0
		S	Call (S)	1716	1716	1553	1517	1489	1451	1423	1391	1358	1284
			Recall (S)	75.2	75.2	74.8	74.1	73.1	71.7	70.5	69.2	67.5	63.9
			Precis (S)	84.9	84.9	93.3	94.6	95	95.7	96.2	96.5	96.5	96.5
		M	Call (M)	1170	1170	1164	1162	1155	1151	1147	1141	1134	1111
			Recall (M)	90	90	89.5	89.3	88.8	88.5	88.2	87.7	87.2	85.4
			Precis (M)	99.9	99.9	99.9	99.9	99.9	99.9	99.9	99.9	99.9	99.9
		L	Call (L)	149	149	147	146	146	146	145	143	142	139
			Recall (L)	88.6	88.6	87.4	86.8	86.8	86.8	86.2	85	84.4	82.6
			Precis (L)	99.3	99.3	99.3	99.3	99.3	99.3	99.3	99.3	99.2	99.2
	DUP	All	Call (A)	25450	25450	25390	25293	25279	25220	25190	25127	24946	24346
			Recall (A)	39.5	39.5	38.4	38	38	37.8	37.7	37.7	37.4	36.8
			Precis (A)	2.5	2.5	2.5	2.5	2.5	2.4	2.4	2.4	2.4	2.5
		S	Call (S)	9040	9040	9036	9014	9010	8991	8983	8956	8901	8720
			Recall (S)	38.2	38.2	38.2	38.2	38.2	36.4	35.8	35.2	33.5	31.7
			Precis (S)	0.7	0.7	0.7	0.7	0.7	0.7	0.7	0.7	0.6	0.6
		M	Call (M)	16227	16227	16186	16114	16104	16065	16044	16008	15882	15467
			Recall (M)	42.3	42.3	41.9	41.5	41.5	41.4	41.4	41.4	41.2	40.7
			Precis (M)	2.6	2.6	2.5	2.5	2.5	2.5	2.5	2.5	2.5	2.6
		L	Call (L)	183	183	168	165	165	164	163	163	163	159
			Recall (L)	33.6	33.6	30.8	30.2	30.2	30.2	30.2	30.2	30.2	29.8
			Precis (L)	90.7	90.7	90.4	90.3	90.3	90.8	91.4	91.4	91.4	92.4
	INS	All	Call (A)	1649	1649	1649	1649	1649	1649	1649	1649	1649	1649
			Recall (A)	58.5	58.5	58.5	58.5	58.5	58.5	58.5	58.5	58.5	58.5
			Precis (A)	99.7	99.7	99.7	99.7	99.7	99.7	99.7	99.7	99.7	99.7
	INV	All	Call (A)	216	216	215	211	208	208	206	205	203	198
			Recall (A)	69.2	69.2	68.9	67.6	66.6	66.6	66	65.6	65	63.7
			Precis (A)	99	99	99	99	99	99	99	99	99	99.4
laSV	DEL	All	Call (A)	307	307	307	307	307	306	305	305	305	302
			Recall (A)	8.3	8.3	8.3	8.3	8.3	8.3	8.3	8.3	8.3	8.2
			Precis (A)	95.7	95.7	95.7	95.7	95.7	96	96.3	96.3	96.3	97
		SS	Call (SS)	0	0	0	0	0	0	0	0	0	0
			Recall (SS)	0	0	0	0	0	0	0	0	0	0
			Precis (SS)	0	0	0	0	0	0	0	0	0	0
		S	Call (S)	165	165	165	165	165	164	163	163	163	161
			Recall (S)	7.8	7.8	7.8	7.8	7.8	7.8	7.8	7.8	7.8	7.8
			Precis (S)	92.7	92.7	92.7	92.7	92.7	93.2	93.8	93.8	93.8	95
		M	Call (M)	122	122	122	122	122	122	122	122	122	121
			Recall (M)	9.3	9.3	9.3	9.3	9.3	9.3	9.3	9.3	9.3	9.3
			Precis (M)	100	100	100	100	100	100	100	100	100	100
		L	Call (L)	20	20	20	20	20	20	20	20	20	20
			Recall (L)	11.3	11.3	11.3	11.3	11.3	11.3	11.3	11.3	11.3	11.3
			Precis (L)	95	95	95	95	95	95	95	95	95	95
	DUP	All	Call (A)	175	174	173	173	172	170	170	170	169	169
			Recall (A)	9.6	9.6	9.6	9.6	9.6	9.6	9.6	9.6	9.5	9.5
			Precis (A)	91.4	91.9	92.4	92.4	93	94.1	94.1	94.1	94	94
		S	Call (S)	32	31	30	30	29	27	27	27	27	27
			Recall (S)	10.8	10.8	10.8	10.8	10.8	10.8	10.8	10.8	10.8	10.8
			Precis (S)	56.2	58	60	60	62	66.6	66.6	66.6	66.6	66.6
		M	Call (M)	87	87	87	87	87	87	87	87	87	87
			Recall (M)	8.6	8.6	8.6	8.6	8.6	8.6	8.6	8.6	8.6	8.6
			Precis (M)	98.8	98.8	98.8	98.8	98.8	98.8	98.8	98.8	98.8	98.8
		L	Call (L)	56	56	56	56	56	56	56	56	55	55
			Recall (L)	11.3	11.3	11.3	11.3	11.3	11.3	11.3	11.3	11.1	11.1
			Precis (L)	100	100	100	100	100	100	100	100	100	100
	INS	All	Call (A)	3	3	3	3	3	3	3	3	3	3
			Recall (A)	0	0	0	0	0	0	0	0	0	0
			Precis (A)	66.6	66.6	66.6	66.6	66.6	66.6	66.6	66.6	66.6	66.6
	INV	All	Call (A)	34	34	34	34	34	32	32	32	32	32
			Recall (A)	10.6	10.6	10.6	10.6	10.6	10.3	10.3	10.3	10.3	10.3
			Precis (A)	97	97	97	97	97	100	100	100	100	100
Lumpy	DEL	All	Call (A)	2900	2900	2900	2843	2778	2711	2639	2550	2461	2297
			Recall (A)	81.4	81.4	81.4	79.9	78.1	76.4	74.3	71.8	69.3	64.7
			Precis (A)	99.1	99.1	99.1	99.3	99.3	99.5	99.5	99.4	99.5	99.5
		SS	Call (SS)	52	52	52	47	41	40	36	33	26	19
			Recall (SS)	36.5	36.5	36.5	34.1	30.9	30.9	27.7	26.1	20.6	15
			Precis (SS)	92.3	92.3	92.3	95.7	97.5	100	100	100	100	100
		S	Call (S)	1489	1489	1489	1446	1397	1339	1277	1197	1125	982
			Recall (S)	76.4	76.4	76.4	74.2	71.7	68.8	65.6	61.4	57.7	50.3
			Precis (S)	99.3	99.3	99.3	99.4	99.4	99.6	99.6	99.5	99.5	99.5
		M	Call (M)	1211	1211	1211	1204	1196	1190	1185	1180	1171	1158
			Recall (M)	92.6	92.6	92.6	92.2	91.6	91.1	90.7	90.3	89.8	88.8
			Precis (M)	99.4	99.4	99.4	99.5	99.5	99.5	99.5	99.5	99.6	99.6
		L	Call (L)	148	148	148	146	144	142	141	140	139	138
			Recall (L)	86.2	86.2	86.2	85	83.8	83.2	82.6	82	81.4	80.8
			Precis (L)	97.2	97.2	97.2	97.2	97.2	97.8	97.8	97.8	97.8	97.8
	DUP	All	Call (A)	1428	1428	1428	1418	1401	1391	1385	1374	1362	1348
			Recall (A)	82.4	82.4	82.4	82	81.1	80.7	80.5	80	79.4	78.7
			Precis (A)	95.7	95.7	95.7	96	96.1	96.3	96.4	96.6	96.7	96.8
		S	Call (S)	156	156	156	152	147	143	141	135	130	125
			Recall (S)	65.2	65.2	65.2	65.2	63.4	62.8	62.8	61.4	59.6	57.8
			Precis (S)	69.8	69.8	69.8	71.7	72.1	73.4	74.4	75.5	76.1	76.8
		M	Call (M)	840	840	840	836	828	825	822	820	815	810
			Recall (M)	83.1	83.1	83.1	82.7	81.9	81.6	81.3	81.1	80.6	80.1
			Precis (M)	99	99	99	99	99	99	99	99	99	99
		L	Call (L)	432	432	432	430	426	423	422	419	417	413
			Recall (L)	86.8	86.8	86.8	86.4	85.5	84.9	84.7	84.1	83.7	82.9
			Precis (L)	99	99	99	99	99	99	99	99	99	99
	INV	All	Call (A)	226	226	226	225	224	224	223	221	221	216
			Recall (A)	73.1	73.1	73.1	72.8	72.4	72.4	72.1	71.5	71.5	69.9
			Precis (A)	100	100	100	100	100	100	100	100	100	100
Manta	DEL	All	Call (A)	3060	3060	3051	3026	2979	2896	2801	2640	2434	2029
			Recall (A)	83.1	83.1	82.8	82.2	81.2	79	76.5	72.2	66.6	55.5
			Precis (A)	95.9	95.9	95.9	96	96.2	96.3	96.4	96.6	96.7	96.7
		SS	Call (SS)	107	107	107	102	99	97	95	89	83	66
			Recall (SS)	55.5	55.5	55.5	53.9	53.9	53.1	53.1	50	47.6	38.8
			Precis (SS)	70	70	70	71.5	73.7	73.1	74.7	74.1	75.9	78.7
		S	Call (S)	1621	1621	1617	1606	1581	1544	1485	1398	1280	1080
			Recall (S)	79.5	79.5	79.2	78.7	77.8	76.1	73.3	69.2	63.4	53.5
			Precis (S)	94.6	94.6	94.6	94.6	95	95.2	95.3	95.7	95.7	95.8
		M	Call (M)	1183	1183	1179	1172	1155	1116	1084	1027	961	792
			Recall (M)	90.6	90.6	90.3	89.9	88.6	85.6	83.1	78.7	73.7	60.6
			Precis (M)	99.7	99.7	99.7	99.8	99.8	99.8	99.8	99.8	99.7	99.6
		L	Call (L)	149	149	148	146	144	139	137	126	110	91
			Recall (L)	86.8	86.8	86.2	85	83.8	80.8	79.6	73	63.4	52
			Precis (L)	97.3	97.3	97.2	97.2	97.2	97.1	97	96.8	96.3	95.6
	DUP	All	Call (A)	1394	1393	1391	1389	1372	1349	1303	1243	1147	946
			Recall (A)	83.3	83.2	83.1	83	82	80.6	77.9	74.2	68.4	56.5
			Precis (A)	99	99	99	99	99.1	99.1	99	99	98.9	99
		S	Call (S)	124	124	124	123	121	119	113	106	103	86
			Recall (S)	72.2	72.2	72.2	71.6	71	69.8	66.2	62	60.2	50.6
			Precis (S)	96.7	96.7	96.7	96.7	97.5	97.4	97.3	97.1	97	97.6
		M	Call (M)	836	835	835	834	824	814	787	756	696	573
			Recall (M)	83.2	83.1	83.1	83	82	81	78.3	75.2	69.2	57.1
			Precis (M)	99.4	99.4	99.4	99.4	99.3	99.3	99.3	99.3	99.2	99.4
		L	Call (L)	434	434	432	432	427	416	403	381	348	287
			Recall (L)	87.2	87.2	86.8	86.8	85.8	83.5	80.9	76.4	69.7	57.4
			Precis (L)	99	99	99	99	99	99	99	98.9	98.8	98.6
	INS	All	Call (A)	350	350	350	349	349	346	343	337	331	304
			Recall (A)	11.9	11.9	11.9	11.9	11.9	11.8	11.7	11.5	11.2	10.3
			Precis (A)	96.5	96.5	96.5	96.5	96.5	96.5	96.5	96.4	96.3	96
	INV	All	Call (A)	256	256	256	256	253	246	238	221	194	149
			Recall (A)	80.9	80.9	80.9	80.9	80.2	77.9	75	69.9	61.4	46.9
			Precis (A)	97.6	97.6	97.6	97.6	98	97.9	97.4	97.7	97.9	97.3
MATCHCLIP	DEL	All	Call (A)	2548	2548	2543	2340	1887	1204	790	501	217	0
			Recall (A)	71.7	71.7	71.6	65.9	53.1	34	22.2	14.1	6	0
			Precis (A)	99.4	99.4	99.4	99.4	99.5	99.7	99.6	99.4	98.6	0
		SS	Call (SS)	36	36	35	34	34	29	23	12	7	0
			Recall (SS)	26.9	26.9	26.1	25.3	25.3	23	18.2	9.5	5.5	0
			Precis (SS)	97.2	97.2	97.1	97	97	100	100	100	100	0
		S	Call (S)	1319	1319	1316	1294	1225	990	707	447	193	0
			Recall (S)	67.8	67.8	67.7	66.6	63.1	51	36.3	22.9	9.8	0
			Precis (S)	99.6	99.6	99.6	99.6	99.7	99.7	99.7	99.5	98.9	0
		M	Call (M)	1074	1074	1073	912	564	174	60	42	17	0
			Recall (M)	82	82	82	69.7	43.1	13.2	4.5	3.1	1.2	0
			Precis (M)	99.4	99.4	99.4	99.5	99.4	99.4	98.3	97.6	94.1	0
		L	Call (L)	119	119	119	100	64	11	0	0	0	0
			Recall (L)	69.4	69.4	69.4	58	37.1	6.5	0	0	0	0
			Precis (L)	97.4	97.4	97.4	97	96.8	100	0	0	0	0
	DUP	All	Call (A)	1507	1503	1466	1237	733	339	214	150	86	0
			Recall (A)	77.6	77.6	77.5	65.3	36	13.2	6.9	4.4	1.9	0
			Precis (A)	85.4	85.6	87.6	87.5	81.5	64.8	53.7	49.3	37.2	0
		S	Call (S)	320	316	285	268	246	217	177	133	75	0
			Recall (S)	76.5	76.5	76.5	75.9	72.2	62.6	50	35.5	13.2	0
			Precis (S)	39.6	40.1	44.5	47	48.7	47.9	46.8	44.3	29.3	0
		M	Call (M)	797	797	792	661	344	96	37	17	11	0
			Recall (M)	77.6	77.6	77.5	65.2	33.7	9.1	3.2	1.5	1	0
			Precis (M)	97.2	97.2	97.7	98.4	97.9	94.7	86.4	88.2	90.9	0
		L	Call (L)	390	390	389	308	143	26	0	0	0	0
			Recall (L)	78	78	77.8	62	28.6	5	0	0	0	0
			Precis (L)	98.7	98.7	98.7	99.3	98.6	96.1	0	0	0	0
Meerkat	DEL	All	Call (A)	2654	2654	2612	2572	2542	2516	2490	2468	2439	2397
			Recall (A)	70.6	70.6	69.8	68.9	68.3	67.7	67	66.5	65.9	64.9
			Precis (A)	93.9	93.9	94.4	94.7	94.8	95	95.1	95.2	95.4	95.7
		SS	Call (SS)	23	23	16	14	12	12	12	12	12	12
			Recall (SS)	5.5	5.5	1.5	1.5	1.5	1.5	1.5	1.5	1.5	1.5
			Precis (SS)	30.4	30.4	18.7	21.4	16.6	16.6	16.6	16.6	16.6	16.6
		S	Call (S)	1257	1257	1226	1198	1177	1156	1135	1117	1097	1065
			Recall (S)	62.4	62.4	61.3	60	58.9	57.9	56.9	56.1	55	53.5
			Precis (S)	96.2	96.2	96.9	97	97.1	97.2	97.2	97.4	97.3	97.4
		M	Call (M)	1216	1216	1213	1205	1200	1198	1195	1191	1183	1176
			Recall (M)	87.3	87.3	87.3	87	86.9	86.8	86.7	86.6	86.3	86.1
			Precis (M)	93.4	93.4	93.6	93.9	94.1	94.2	94.3	94.5	94.9	95.2
		L	Call (L)	158	158	157	155	153	150	148	148	147	144
			Recall (L)	83.8	83.8	83.2	82.6	82	81.4	80.8	80.8	80.8	80.8
			Precis (L)	88.6	88.6	88.5	89	89.5	90.6	91.2	91.2	91.8	93.7
	DUP	All	Call (A)	1462	1462	1452	1440	1427	1419	1410	1404	1396	1381
			Recall (A)	84.3	84.3	84.1	83.7	83.3	83	82.8	82.4	82.1	81.4
			Precis (A)	95.6	95.6	96	96.3	96.7	96.9	97.3	97.3	97.5	97.7
		S	Call (S)	113	113	109	105	103	101	97	95	91	82
			Recall (S)	62	62	60.2	58.4	57.8	56.6	56	54.8	53	48.1
			Precis (S)	92.9	92.9	93.5	94.2	94.1	94	96.9	96.8	97.8	98.7
		M	Call (M)	902	902	898	892	881	876	872	868	865	861
			Recall (M)	85.3	85.3	85.2	85	84.6	84.4	84.2	83.9	83.8	83.6
			Precis (M)	94.4	94.4	94.7	95.1	95.9	96.2	96.4	96.5	96.7	96.9
		L	Call (L)	447	447	445	443	443	442	441	441	440	438
			Recall (L)	89.4	89.4	89.4	89	89	88.8	88.6	88.6	88.4	88
			Precis (L)	98.6	98.6	99.1	99	99	99	99	99	99	99
	INS	All	Call (A)	172	172	169	158	141	131	120	110	103	86
			Recall (A)	0.1	0.1	0.1	0.1	0.1	0.1	0.1	0.1	0	0
			Precis (A)	2.3	2.3	2.3	2.5	2.8	3	2.5	2.7	1.9	1.1
	INV	All	Call (A)	311	311	303	300	297	295	291	288	284	272
			Recall (A)	86	86	85.4	85.4	85.1	84.7	84.4	83.4	83.1	80.9
			Precis (A)	85.5	85.5	87.1	88	88.5	88.8	89.6	89.5	90.4	91.9
MetaSV	DEL	All	Call (A)	2216	2216	2162	2109	2040	1991	1930	1873	1824	1707
			Recall (A)	61.3	61.3	59.8	58.3	56.4	55	53.3	51.7	50.3	47.1
			Precis (A)	97.6	97.6	97.7	97.7	97.6	97.6	97.5	97.4	97.5	97.4
		SS	Call (SS)	1	1	1	1	1	0	0	0	0	0
			Recall (SS)	0.7	0.7	0.7	0.7	0.7	0	0	0	0	0
			Precis (SS)	100	100	100	100	100	0	0	0	0	0
		S	Call (S)	1155	1155	1112	1066	1011	972	921	877	839	748
			Recall (S)	59.5	59.5	57.4	55	52.1	50.1	47.5	45.2	43.3	38.6
			Precis (S)	99.7	99.7	99.9	99.9	99.9	99.8	99.8	99.8	100	100
		M	Call (M)	919	919	911	906	894	888	883	874	866	849
			Recall (M)	67	67	66.4	66.1	65.1	64.7	64.3	63.6	63.1	61.9
			Precis (M)	94.9	94.9	95	95	94.9	94.9	94.9	94.8	94.9	95
		L	Call (L)	141	141	138	136	134	131	126	122	119	110
			Recall (L)	83.2	83.2	81.4	80.2	79	77.8	74.8	72.4	70.6	65.2
			Precis (L)	98.5	98.5	98.5	98.5	98.5	99.2	99.2	99.1	99.1	99
	DUP	All	Call (A)	1914	1914	1706	1574	1480	1397	1328	1227	1131	931
			Recall (A)	74.4	74.4	73.5	72.5	71.7	69.6	66.9	62.4	57.6	47.1
			Precis (A)	64.4	64.4	71.5	76.4	80.3	82.6	83.5	84.3	84.5	83.8
		S	Call (S)	696	696	501	390	312	265	236	206	185	154
			Recall (S)	74	74	71	71	69.2	68	65.6	62.6	59	53.6
			Precis (S)	17.6	17.6	23.5	30.2	36.8	42.6	46.1	50.4	52.9	57.7
		M	Call (M)	767	767	758	744	733	714	690	640	594	478
			Recall (M)	68.6	68.6	68	66.9	66.3	64.7	62.3	57.4	52.9	41.6
			Precis (M)	89.5	89.5	89.8	90	90.5	90.7	90.4	89.8	89.2	87.2
		L	Call (L)	451	451	447	440	435	418	402	381	352	299
			Recall (L)	86.2	86.2	85.5	84.3	83.3	79.9	76.6	72.4	66.7	55.9
			Precis (L)	94.2	94.2	94.4	94.5	94.4	94.2	94	93.7	93.4	92.3
	INS	All	Call (A)	621	621	328	197	135	86	65	56	43	26
			Recall (A)	2.4	2.4	1.6	1	0.7	0.6	0.5	0.4	0.3	0.1
			Precis (A)	10.9	10.9	13.7	14.2	15.5	19.7	21.5	23.2	18.6	15.3
	INV	All	Call (A)	174	174	170	167	166	164	162	161	161	160
			Recall (A)	55.6	55.6	54.3	53.3	53	52.4	51.7	51.4	51.4	51.1
			Precis (A)	98.8	98.8	98.8	98.8	98.7	98.7	98.7	98.7	98.7	98.7
MindTheGap	INS	All	Call (A)	1789	1789	1789	1789	1789	1789	1789	1789	1789	1789
			Recall (A)	10.1	10.1	10.1	10.1	10.1	10.1	10.1	10.1	10.1	10.1
			Precis (A)	16	16	16	16	16	16	16	16	16	16
OncoSNP-Seq	DEL	All	Call (A)	225	225	225	225	217	217	202	202	89	0
			Recall (A)	5.2	5.2	5.2	5.2	5	5	4.7	4.7	1.9	0
			Precis (A)	83.1	83.1	83.1	83.1	82.4	82.4	82.1	82.1	77.5	0
		SS	Call (SS)	0	0	0	0	0	0	0	0	0	0
			Recall (SS)	0	0	0	0	0	0	0	0	0	0
			Precis (SS)	0	0	0	0	0	0	0	0	0	0
		S	Call (S)	3	3	3	3	3	3	3	3	3	0
			Recall (S)	0	0	0	0	0	0	0	0	0	0
			Precis (S)	33.3	33.3	33.3	33.3	33.3	33.3	33.3	33.3	33.3	0
		M	Call (M)	157	157	157	157	157	157	155	155	86	0
			Recall (M)	9.4	9.4	9.4	9.4	9.4	9.4	9.3	9.3	5.2	0
			Precis (M)	78.9	78.9	78.9	78.9	78.9	78.9	79.3	79.3	79	0
		L	Call (L)	65	65	65	65	57	57	44	44	0	0
			Recall (L)	37.7	37.7	37.7	37.7	32.9	32.9	25.7	25.7	0	0
			Precis (L)	95.3	95.3	95.3	95.3	94.7	94.7	95.4	95.4	0	0
	DUP	All	Call (A)	1477	1477	1477	1477	1385	1385	1119	1119	507	0
			Recall (A)	27.3	27.3	27.3	27.3	22.9	22.9	12.6	12.6	3	0
			Precis (A)	30.7	30.7	30.7	30.7	27.5	27.5	18.7	18.7	10	0
		S	Call (S)	158	158	158	158	158	158	158	158	153	0
			Recall (S)	0	0	0	0	0	0	0	0	0	0
			Precis (S)	0	0	0	0	0	0	0	0	0	0
		M	Call (M)	984	984	984	984	982	982	901	901	349	0
			Recall (M)	22.5	22.5	22.5	22.5	22.5	22.5	19.7	19.7	5.1	0
			Precis (M)	22.9	22.9	22.9	22.9	22.9	22.9	21.9	21.9	14.6	0
		L	Call (L)	335	335	335	335	245	245	60	60	5	0
			Recall (L)	46.4	46.4	46.4	46.4	31.6	31.6	2.6	2.6	0	0
			Precis (L)	68.3	68.3	68.3	68.3	63.6	63.6	21.6	21.6	0	0
Pamir	INS	All	Call (A)	1482	1135	953	840	729	640	552	471	406	305
			Recall (A)	22.1	21	20.1	19.3	17.9	16.7	15.3	13.9	12.6	10.1
			Precis (A)	42.6	52.8	60	65.1	69.8	74	78.4	83.6	87.6	93.7
PBHoney	DEL	All	Call (A)	239	239	235	216	151	80	39	19	8	5
			Recall (A)	2	2	2	1.8	1.3	0.6	0.2	0	0	0
			Precis (A)	77.8	77.8	78.7	78.7	78.8	75	64.1	42.1	12.5	0
		SS	Call (SS)	114	114	111	96	63	38	18	11	4	2
			Recall (SS)	5.2	5.2	5.2	4.4	2.8	1.7	0.5	0.2	0	0
			Precis (SS)	67.5	67.5	69.3	68.7	71.4	71	55.5	36.3	0	0
		S	Call (S)	125	125	124	120	88	42	21	8	4	3
			Recall (S)	2.3	2.3	2.2	2.2	1.5	0.7	0.3	0	0	0
			Precis (S)	87.2	87.2	87	86.6	84	78.5	71.4	50	25	0
		M	Call (M)	0	0	0	0	0	0	0	0	0	0
			Recall (M)	0	0	0	0	0	0	0	0	0	0
			Precis (M)	0	0	0	0	0	0	0	0	0	0
		L	Call (L)	0	0	0	0	0	0	0	0	0	0
			Recall (L)	0	0	0	0	0	0	0	0	0	0
			Precis (L)	0	0	0	0	0	0	0	0	0	0
	INS	All	Call (A)	136	136	136	134	112	76	41	22	9	6
			Recall (A)	0.9	0.9	0.9	0.9	0.7	0.5	0.2	0.1	0	0
			Precis (A)	95.5	95.5	95.5	95.5	96.4	97.3	97.5	100	100	100
PBHoney-NGM	DEL	All	Call (A)	2131	1732	1344	1015	741	529	365	249	170	61
			Recall (A)	53.8	45.1	35.7	27	19.7	14.1	9.8	6.7	4.5	1.6
			Precis (A)	89.2	92	93.8	93.9	94.3	94.7	95.3	95.1	95.2	98.3
		SS	Call (SS)	205	162	118	85	68	51	36	25	20	8
			Recall (SS)	78.5	73	62.6	47.6	40.4	31.7	23	15.8	12.6	5.5
			Precis (SS)	55.1	65.4	76.2	77.6	80.8	86.2	88.8	92	95	100
		S	Call (S)	1750	1474	1172	904	663	470	327	222	149	53
			Recall (S)	84	72.5	58.1	44.7	32.9	23.3	16.3	11	7.4	2.7
			Precis (S)	92.3	94.5	95.3	95.4	95.6	95.5	96	95.4	95.3	98.1
		M	Call (M)	176	96	54	26	10	8	2	2	1	0
			Recall (M)	13.4	7.3	4.2	2	0.7	0.6	0.1	0.1	0	0
			Precis (M)	98.2	97.9	98.1	96.1	100	100	100	100	100	0
		L	Call (L)	0	0	0	0	0	0	0	0	0	0
			Recall (L)	0	0	0	0	0	0	0	0	0	0
			Precis (L)	0	0	0	0	0	0	0	0	0	0
	INS	All	Call (A)	1070	900	695	531	379	268	181	126	80	29
			Recall (A)	27.8	24.7	19.5	15.4	11.1	8	5.4	3.8	2.3	0.8
			Precis (A)	74.2	78	79.7	82.2	83.3	85	84.5	86.5	83.7	82.7
pbsv	DEL	All	Call (A)	2170	2170	0	0	0	0	0	0	0	0
			Recall (A)	54.6	54.6	0	0	0	0	0	0	0	0
			Precis (A)	88.8	88.8	0	0	0	0	0	0	0	0
		SS	Call (SS)	231	231	0	0	0	0	0	0	0	0
			Recall (SS)	80.1	80.1	0	0	0	0	0	0	0	0
			Precis (SS)	52.3	52.3	0	0	0	0	0	0	0	0
		S	Call (S)	1764	1764	0	0	0	0	0	0	0	0
			Recall (S)	85.1	85.1	0	0	0	0	0	0	0	0
			Precis (S)	92.5	92.5	0	0	0	0	0	0	0	0
		M	Call (M)	175	175	0	0	0	0	0	0	0	0
			Recall (M)	13.6	13.6	0	0	0	0	0	0	0	0
			Precis (M)	100	100	0	0	0	0	0	0	0	0
		L	Call (L)	0	0	0	0	0	0	0	0	0	0
			Recall (L)	0	0	0	0	0	0	0	0	0	0
			Precis (L)	0	0	0	0	0	0	0	0	0	0
	INS	All	Call (A)	1225	1225	0	0	0	0	0	0	0	0
			Recall (A)	38.2	38.2	0	0	0	0	0	0	0	0
			Precis (A)	89.7	89.7	0	0	0	0	0	0	0	0
PennCNV-Seq	DEL	All	Call (A)	1548	1548	0	0	0	0	0	0	0	0
			Recall (A)	31.2	31.2	0	0	0	0	0	0	0	0
			Precis (A)	71.3	71.3	0	0	0	0	0	0	0	0
		SS	Call (SS)	0	0	0	0	0	0	0	0	0	0
			Recall (SS)	0	0	0	0	0	0	0	0	0	0
			Precis (SS)	0	0	0	0	0	0	0	0	0	0
		S	Call (S)	0	0	0	0	0	0	0	0	0	0
			Recall (S)	0.4	0.4	0	0	0	0	0	0	0	0
			Precis (S)	0	0	0	0	0	0	0	0	0	0
		M	Call (M)	1410	1410	0	0	0	0	0	0	0	0
			Recall (M)	74.7	74.7	0	0	0	0	0	0	0	0
			Precis (M)	69.5	69.5	0	0	0	0	0	0	0	0
		L	Call (L)	138	138	0	0	0	0	0	0	0	0
			Recall (L)	74.8	74.8	0	0	0	0	0	0	0	0
			Precis (L)	89.8	89.8	0	0	0	0	0	0	0	0
	DUP	All	Call (A)	1621	1621	0	0	0	0	0	0	0	0
			Recall (A)	66	66	0	0	0	0	0	0	0	0
			Precis (A)	67.4	67.4	0	0	0	0	0	0	0	0
		S	Call (S)	0	0	0	0	0	0	0	0	0	0
			Recall (S)	0	0	0	0	0	0	0	0	0	0
			Precis (S)	0	0	0	0	0	0	0	0	0	0
		M	Call (M)	1182	1182	0	0	0	0	0	0	0	0
			Recall (M)	71.9	71.9	0	0	0	0	0	0	0	0
			Precis (M)	60.7	60.7	0	0	0	0	0	0	0	0
		L	Call (L)	439	439	0	0	0	0	0	0	0	0
			Recall (L)	76.2	76.2	0	0	0	0	0	0	0	0
			Precis (L)	85.6	85.6	0	0	0	0	0	0	0	0
Pindel	DEL	All	Call (A)	3066	3066	2894	2804	2721	2619	2507	2360	2183	1820
			Recall (A)	75.3	75.3	74.3	73.6	72.5	70.5	68.2	64.8	60.2	50.6
			Precis (A)	86.7	86.7	90.7	92.6	94.1	95.1	96.1	96.9	97.4	98.1
		SS	Call (SS)	240	240	149	104	81	62	53	45	40	28
			Recall (SS)	26.1	26.1	24.6	23	21.4	20.6	20.6	20.6	19.8	15.8
			Precis (SS)	14.5	14.5	21.4	28.8	34.5	41.9	49	57.7	62.5	71.4
		S	Call (S)	1730	1730	1664	1630	1585	1525	1465	1382	1275	1075
			Recall (S)	81.5	81.5	80.3	79.5	78.3	75.6	73.3	69.7	64.5	54.7
			Precis (S)	91.1	91.1	93.4	94.4	95.6	96.1	96.9	97.8	98	98.6
		M	Call (M)	941	941	929	919	907	888	852	803	747	621
			Recall (M)	69.4	69.4	68.7	68.1	67.4	66.3	64.1	60.4	56.5	47.1
			Precis (M)	95.9	95.9	96.3	96.5	96.8	97.1	97.8	98	98.5	98.8
		L	Call (L)	155	155	152	151	148	144	137	130	121	96
			Recall (L)	86.8	86.8	86.2	85.6	83.8	81.4	78.4	74.2	70	55.6
			Precis (L)	93.5	93.5	94.7	94.7	94.5	94.4	95.6	95.3	96.6	96.8
	DUP	All	Call (A)	1828	1828	1671	1545	1457	1366	1285	1171	1057	817
			Recall (A)	76.7	76.7	76	74.8	73.9	71.1	67.9	62.6	56.9	44
			Precis (A)	69.6	69.6	75.4	80.3	84.2	86.3	87.7	88.8	89.4	89.3
		S	Call (S)	642	642	499	399	327	286	255	225	202	170
			Recall (S)	78.3	78.3	77.1	77.1	75.3	74	71	68	64.4	57.8
			Precis (S)	20.2	20.2	25.6	32	38.2	43	46.2	50.2	52.9	56.4
		M	Call (M)	746	746	735	714	704	675	646	592	540	406
			Recall (M)	70.9	70.9	70.1	68.5	68	65.5	62.6	57.4	52.4	39.4
			Precis (M)	95.2	95.2	95.6	96.2	96.8	97.3	97.2	97.2	97.3	97.5
		L	Call (L)	440	440	437	432	426	405	384	354	315	241
			Recall (L)	88	88	87.6	86.8	85.5	81.5	77.6	71.6	63.6	48.6
			Precis (L)	98.6	98.6	98.8	99	99	99.2	99.7	99.7	99.6	99.5
	INS	All	Call (A)	197	197	92	53	37	22	14	13	10	5
			Recall (A)	1.5	1.5	1	0.5	0.4	0.2	0.2	0.1	0.1	0
			Precis (A)	21.3	21.3	29.3	26.4	29.7	27.2	28.5	23	10	0
	INV	All	Call (A)	373	373	364	347	343	325	313	293	288	269
			Recall (A)	89.9	89.9	89.3	88.6	87.7	86	83.8	82.8	81.8	78.3
			Precis (A)	74.5	74.5	75.8	78.9	79	81.8	82.7	87.3	87.8	89.9
PopIns	INS	All	Call (A)	8218	7057	6169	5426	4807	4289	3872	3525	3198	2714
			Recall (A)	36.5	32.6	28.1	24.1	21	17.7	15	12.5	10.3	7.7
			Precis (A)	12.6	13.1	12.9	12.6	12.4	11.7	11	10	9.1	8
PRISM	DEL	All	Call (A)	2766	2575	2359	2087	1619	1209	908	683	504	259
			Recall (A)	60.3	59.4	56.4	51.1	40.6	30.8	23.1	17.4	12.9	6.7
			Precis (A)	77	81.5	84.4	86.5	88.6	90	89.9	90.3	90.6	91.5
		SS	Call (SS)	313	257	216	184	139	110	90	71	56	37
			Recall (SS)	76.1	75.3	73.8	69.8	58.7	52.3	44.4	36.5	29.3	22.2
			Precis (SS)	31.6	37.7	43.9	47.8	53.2	60	63.3	66.1	67.8	75.6
		S	Call (S)	1751	1623	1480	1281	1022	791	612	473	368	180
			Recall (S)	70	68.7	64.8	57.4	47.2	37.3	28.9	22.4	17.6	8.6
			Precis (S)	77.3	81.8	84.7	86.8	89.5	91.4	91.3	91.7	92.3	93.3
		M	Call (M)	624	619	594	558	411	280	186	127	73	37
			Recall (M)	46.9	46.5	44.7	42.1	30.9	20.9	13.9	9.5	5.5	2.7
			Precis (M)	97.7	97.8	97.9	98.2	98	97.5	97.3	97.6	98.6	97.2
		L	Call (L)	78	76	69	64	47	28	20	12	7	5
			Recall (L)	41.3	40.7	36.5	34.7	25.7	16.1	11.9	7.1	4.1	2.9
			Precis (L)	88.4	89.4	88.4	90.6	91.4	96.4	100	100	100	100
	INS	All	Call (A)	115	98	75	64	52	39	22	14	9	6
			Recall (A)	0.2	0.2	0.2	0.1	0	0	0	0	0	0
			Precis (A)	6	7.1	9.3	7.8	3.8	2.5	0	0	0	0
	INV	All	Call (A)	286	279	260	244	234	220	202	186	163	125
			Recall (A)	84.4	83.8	81.2	77.9	74.7	70.8	65.6	60.5	53	40.7
			Precis (A)	91.2	92.8	96.5	98.7	98.7	99.5	100.4	100.5	100.6	100.8
RAPTR	DEL	All	Call (A)	6328	6328	3852	3563	3392	3281	3177	3101	3037	2914
			Recall (A)	25.4	25.4	25.3	25.3	25.2	25.1	25	25	25	24.9
			Precis (A)	14.1	14.1	23.2	25	26.2	27	27.8	28.5	29.1	30.1
		SS	Call (SS)	0	0	0	0	0	0	0	0	0	0
			Recall (SS)	0	0	0	0	0	0	0	0	0	0
			Precis (SS)	0	0	0	0	0	0	0	0	0	0
		S	Call (S)	4131	4131	1696	1426	1285	1188	1098	1036	980	883
			Recall (S)	1.3	1.3	1.3	1.3	1.2	1.2	1.1	1.1	1.1	1.1
			Precis (S)	0.6	0.6	1.5	1.8	1.8	2	2	2.1	2.2	2.4
		M	Call (M)	1963	1963	1938	1930	1909	1898	1887	1875	1867	1845
			Recall (M)	55.5	55.5	55.4	55.4	55.4	55.4	55.2	55.2	55.2	54.8
			Precis (M)	36.7	36.7	37.1	37.3	37.6	37.8	37.9	38.2	38.4	38.5
		L	Call (L)	234	234	218	207	198	195	192	190	190	186
			Recall (L)	89.2	89.2	88	87.4	86.8	86.2	86.2	86.2	86.2	86.2
			Precis (L)	64.5	64.5	68.3	71.4	74.2	74.8	76	76.8	76.8	78.4
	DUP	All	Call (A)	2108	2108	1944	1824	1735	1645	1592	1552	1510	1449
			Recall (A)	69.6	69.6	69.3	69.1	68.6	68.3	68	67.9	67.7	67.1
			Precis (A)	54.7	54.7	59.1	62.8	65.6	68.9	70.8	72.6	74.4	76.8
		S	Call (S)	813	813	659	553	475	394	350	313	276	230
			Recall (S)	1.8	1.8	1.8	1.8	1.2	0.6	0.6	0.6	0	0
			Precis (S)	2.7	2.7	3.3	3.9	4.2	4.8	5.4	6	6.5	7.8
		M	Call (M)	840	840	835	827	820	813	805	804	801	795
			Recall (M)	69.9	69.9	69.7	69.5	69.2	68.8	68.3	68.2	68.2	67.9
			Precis (M)	83.3	83.3	83.5	84.1	84.4	84.7	84.9	84.9	85.2	85.5
		L	Call (L)	455	455	450	444	440	438	437	435	433	424
			Recall (L)	87.8	87.8	87.4	87	86.6	86.6	86.4	86.4	86	84.5
			Precis (L)	95.1	95.1	95.7	96.6	97	97.4	97.4	97.9	97.9	98.3
	INS	All	Call (A)	8890	8890	7486	6546	5830	5248	4806	4444	4092	3560
			Recall (A)	30.7	30.7	21.5	15.5	11.3	8.6	6.7	5.1	3.8	2.3
			Precis (A)	9.8	9.8	8.1	6.7	5.5	4.6	3.9	3.2	2.6	1.8
readDepth	DEL	All	Call (A)	500	500	445	429	393	381	316	0	0	0
			Recall (A)	10	10	9.4	9.4	9.3	9.2	7.9	0	0	0
			Precis (A)	71	71	75	77.8	83.9	85.5	88.9	0	0	0
		SS	Call (SS)	0	0	0	0	0	0	0	0	0	0
			Recall (SS)	0	0	0	0	0	0	0	0	0	0
			Precis (SS)	0	0	0	0	0	0	0	0	0	0
		S	Call (S)	0	0	0	0	0	0	0	0	0	0
			Recall (S)	0	0	0	0	0	0	0	0	0	0
			Precis (S)	0	0	0	0	0	0	0	0	0	0
		M	Call (M)	437	437	382	366	330	318	254	0	0	0
			Recall (M)	22.5	22.5	20.9	20.9	20.5	20.2	16.9	0	0	0
			Precis (M)	67.2	67.2	71.4	74.5	81.5	83.3	87	0	0	0
		L	Call (L)	63	63	63	63	63	63	62	0	0	0
			Recall (L)	37.1	37.1	37.1	37.1	37.1	37.1	36.5	0	0	0
			Precis (L)	96.8	96.8	96.8	96.8	96.8	96.8	96.7	0	0	0
	DUP	All	Call (A)	1512	1512	1422	1422	1422	764	162	0	0	0
			Recall (A)	51.6	51.6	51.6	51.6	51.6	24.7	2.5	0	0	0
			Precis (A)	56.6	56.6	60.2	60.2	60.2	53.6	25.9	0	0	0
		S	Call (S)	0	0	0	0	0	0	0	0	0	0
			Recall (S)	0	0	0	0	0	0	0	0	0	0
			Precis (S)	0	0	0	0	0	0	0	0	0	0
		M	Call (M)	1071	1071	983	983	983	569	142	0	0	0
			Recall (M)	51.3	51.3	51.3	51.3	51.3	26.5	3.1	0	0	0
			Precis (M)	47.9	47.9	52.2	52.2	52.2	46.6	21.8	0	0	0
		L	Call (L)	441	441	439	439	439	195	20	0	0	0
			Recall (L)	69.7	69.7	69.7	69.7	69.7	29.4	2.2	0	0	0
			Precis (L)	78	78	78.3	78.3	78.3	74.3	55	0	0	0
Sniffles	DEL	All	Call (A)	3426	2769	2237	1733	1320	970	712	500	337	119
			Recall (A)	85.1	74.9	61.6	48.1	36.8	27	19.8	13.9	9.4	3.3
			Precis (A)	87.7	95.6	97.3	98	98.5	98.5	98.4	98.2	99.1	100
		SS	Call (SS)	159	122	99	68	49	37	28	20	14	5
			Recall (SS)	70.6	64.2	55.5	39.6	30.9	22.2	17.4	11.9	9.5	3.9
			Precis (SS)	64.7	75.4	78.7	82.3	89.7	89.1	85.7	85	100	100
		S	Call (S)	1720	1489	1226	961	727	530	388	273	186	63
			Recall (S)	85.9	75.9	62.6	49.1	37.2	27.1	19.8	13.9	9.6	3.2
			Precis (S)	96	98.1	98.3	98.6	98.6	98.4	98.7	98.1	98.9	100
		M	Call (M)	1295	1022	809	630	490	362	266	183	119	43
			Recall (M)	85.3	74.8	61.1	47.9	37.4	27.7	20.3	13.9	9	3.3
			Precis (M)	85.7	95.2	98.2	98.8	99.1	99.4	99.2	99.4	99.1	100
		L	Call (L)	252	136	103	74	54	41	30	24	18	8
			Recall (L)	83.8	73	58.6	43.7	32.3	24.5	17.9	14.3	10.7	4.7
			Precis (L)	55.5	89.7	95.1	98.6	100	100	100	100	100	100
	DUP	All	Call (A)	1565	1188	929	706	519	357	247	166	114	39
			Recall (A)	79.7	68.2	55.4	42.5	31.3	21.6	15	10.1	6.9	2.3
			Precis (A)	84.5	95.2	98.9	99.8	100.1	100.5	100.8	101.2	100.8	100
		S	Call (S)	108	94	73	57	47	26	16	9	5	2
			Recall (S)	60.2	53.6	42.1	33.7	27.7	15	9.6	5.4	3	1.2
			Precis (S)	94.4	96.8	98.6	100	100	100	100	100	100	100
		M	Call (M)	947	719	569	435	314	212	143	89	61	19
			Recall (M)	80.4	68.4	56.2	43.3	31.3	21.2	14.3	8.9	6.1	1.9
			Precis (M)	84.7	94.9	98.5	99.5	99.6	100	100	100	100	100
		L	Call (L)	510	375	287	214	158	119	88	68	48	18
			Recall (L)	84.6	72.4	58	43.6	32.4	24.5	18.2	14.1	9.9	3.6
			Precis (L)	82.1	95.2	99.6	100.4	101.2	101.6	102.2	102.9	102	100
	INS	All	Call (A)	2015	1450	1038	772	560	395	266	181	121	53
			Recall (A)	52.5	41.9	31	23.5	17.2	12.2	8.1	5.4	3.5	1.3
			Precis (A)	74.8	82.7	85.2	86.6	87.5	88.1	86.4	85.6	83.4	69.8
	INV	All	Call (A)	642	319	225	191	153	132	108	85	63	42
			Recall (A)	83.1	73.4	66.3	59.5	48.5	42.7	34.9	27.5	20.3	13.5
			Precis (A)	40	71.1	91.1	96.3	98	100	100	100	100	100
Socrates	DEL	All	Call (A)	4203	3789	3221	2658	2141	1662	1254	926	668	313
			Recall (A)	74.5	67.2	57.1	47	38.5	29.9	22.5	16.7	12.1	5.3
			Precis (A)	62.6	62.6	62.6	62.5	63.5	63.7	63.6	63.7	64	60
		SS	Call (SS)	104	100	85	76	65	50	41	29	23	16
			Recall (SS)	43.6	41.2	36.5	32.5	27.7	19.8	14.2	8.7	5.5	1.5
			Precis (SS)	48	47	48.2	47.3	47.6	42	39	34.4	26	12.5
		S	Call (S)	1541	1402	1193	982	813	648	491	370	266	117
			Recall (S)	71.5	64.7	55	45.1	37	29.1	22.1	16.3	11.5	4.9
			Precis (S)	90.2	89.7	89.6	89.6	88.6	87.8	87.7	85.6	84.2	81.1
		M	Call (M)	2005	1798	1523	1251	1003	772	583	428	308	149
			Recall (M)	81.6	73.4	62.2	51	42	32.5	24.3	18	13.2	6.4
			Precis (M)	53	53.2	53.2	53	54.5	54.7	54.3	54.9	56.1	56.3
		L	Call (L)	553	489	420	349	260	192	139	99	71	31
			Recall (L)	77.8	66.4	56.8	49.7	37.1	27.5	20.3	16.7	14.9	4.1
			Precis (L)	23.5	22.6	22.6	23.7	23.8	23.9	24.4	28.2	35.2	22.5
	INS	All	Call (A)	658	351	200	122	74	42	26	15	6	3
			Recall (A)	0	0	0	0	0	0	0	0	0	0
			Precis (A)	0	0	0	0	0	0	0	0	0	0
SoftSearch	DEL	All	Call (A)	179	179	177	173	170	170	164	161	159	157
(only for chr1)			Recall (A)	56	56	55.6	54.7	54.3	54.3	52.5	51.2	50.8	50.4
			Precis (A)	72.6	72.6	72.8	73.4	74.1	74.1	74.3	73.9	74.2	74.5
		SS	Call (SS)	0	0	0	0	0	0	0	0	0	0
			Recall (SS)	0	0	0	0	0	0	0	0	0	0
			Precis (SS)	0	0	0	0	0	0	0	0	0	0
		S	Call (S)	29	29	27	24	22	22	20	17	16	16
			Recall (S)	24.1	24.1	23.2	21.4	20.5	20.5	18.7	16	15.1	15.1
			Precis (S)	93.1	93.1	96.2	100	104.5	104.5	105	105.8	106.2	106.2
		M	Call (M)	137	137	137	136	135	135	131	131	130	128
			Recall (M)	92.7	92.7	92.7	92.7	92.7	92.7	90.7	90.7	90.7	89.6
			Precis (M)	65.6	65.6	65.6	66.1	66.6	66.6	67.1	67.1	67.6	67.9
		L	Call (L)	13	13	13	13	13	13	13	13	13	13
			Recall (L)	86.6	86.6	86.6	86.6	86.6	86.6	86.6	86.6	86.6	86.6
			Precis (L)	100	100	100	100	100	100	100	100	100	100
	DUP	All	Call (A)	77	77	77	77	76	75	75	75	72	72
			Recall (A)	55.2	55.2	55.2	55.2	55.2	54.4	54.4	54.4	53.6	53.6
			Precis (A)	88.3	88.3	88.3	88.3	89.4	89.3	89.3	89.3	91.6	91.6
		S	Call (S)	0	0	0	0	0	0	0	0	0	0
			Recall (S)	0	0	0	0	0	0	0	0	0	0
			Precis (S)	0	0	0	0	0	0	0	0	0	0
		M	Call (M)	58	58	58	58	57	56	56	56	54	54
			Recall (M)	62.5	62.5	62.5	62.5	62.5	61.2	61.2	61.2	60	60
			Precis (M)	86.2	86.2	86.2	86.2	87.7	87.5	87.5	87.5	88.8	88.8
		L	Call (L)	19	19	19	19	19	19	19	19	18	18
			Recall (L)	62	62	62	62	62	62	62	62	62	62
			Precis (L)	94.7	94.7	94.7	94.7	94.7	94.7	94.7	94.7	100	100
	INS	All	Call (A)	133	133	129	126	117	108	104	98	92	78
			Recall (A)	19.7	19.7	19.3	18.9	18	15.5	14.2	12.6	10.9	8.8
			Precis (A)	35.3	35.3	35.6	35.7	36.7	34.2	32.6	30.6	28.2	26.9
	INV	All	Call (A)	55	55	55	55	55	55	55	55	51	44
			Recall (A)	86.2	86.2	86.2	86.2	86.2	86.2	86.2	86.2	82.7	72.4
			Precis (A)	45.4	45.4	45.4	45.4	45.4	45.4	45.4	45.4	47	47.7
SoftSV	DEL	All	Call (A)	3165	3049	2920	2718	2446	2115	1785	1492	1241	765
			Recall (A)	85.8	83.6	80.5	75.3	67.9	58.7	49.7	41.6	34.7	21.3
			Precis (A)	95.8	96.8	97.3	97.8	98	98.1	98.4	98.6	98.7	98.6
		SS	Call (SS)	115	98	85	78	68	61	54	43	36	20
			Recall (SS)	53.9	49.2	48.4	46	38.8	35.7	34.9	27.7	24.6	12.6
			Precis (SS)	70.4	75.5	82.3	83.3	80.8	80.3	85.1	83.7	88.8	80
		S	Call (S)	1644	1570	1499	1395	1247	1082	916	776	646	399
			Recall (S)	82.6	79.9	76.5	71.5	63.9	55.4	46.8	39.8	33	20.4
			Precis (S)	96.6	97.8	98.3	98.7	98.8	98.8	98.9	99.2	99	99.2
		M	Call (M)	1241	1221	1179	1108	1007	867	725	599	497	300
			Recall (M)	93.2	91.8	88.8	83.7	76.4	66	55.4	45.8	38.1	23
			Precis (M)	97.6	97.7	97.9	98.2	98.7	99	99.4	99.6	99.7	100
		L	Call (L)	165	160	157	137	124	105	90	74	62	46
			Recall (L)	90.4	88.6	86.8	76	69.4	58.6	50.2	41.3	34.7	25.7
			Precis (L)	91.5	92.5	92.3	92.7	93.5	93.3	93.3	93.2	93.5	93.4
	DUP	All	Call (A)	2270	2173	2069	1985	1910	1838	1775	1682	1587	1336
			Recall (A)	92.1	91.9	91.6	91.3	90.6	89.2	87.3	83.8	80.2	67.8
			Precis (A)	67.3	70.1	73.4	76.2	78.6	80.5	81.5	82.6	83.8	84.2
		S	Call (S)	860	767	665	587	525	474	445	408	375	316
			Recall (S)	94.6	94.6	93.4	93.4	93.4	91.6	89.2	86.2	85	73.6
			Precis (S)	18.3	20.5	23.4	26.5	29.7	32.2	33.4	35.2	37.8	38.9
		M	Call (M)	936	932	931	927	916	903	883	850	813	686
			Recall (M)	90.2	89.8	89.7	89.3	88.4	87.2	85.6	82.6	79.3	67.1
			Precis (M)	96.2	96.2	96.2	96.2	96.3	96.4	96.8	97	97.4	97.6
		L	Call (L)	474	474	473	471	469	461	447	424	399	334
			Recall (L)	95.1	95.1	94.9	94.5	94.1	92.4	90	85.3	80.3	67.3
			Precis (L)	98.9	98.9	98.9	98.9	98.9	98.9	99.3	99.2	99.2	99.4
	INV	All	Call (A)	267	266	266	266	265	264	263	261	261	260
			Recall (A)	86	86	86	86	85.7	85.4	85.1	84.4	84.4	84.1
			Precis (A)	99.6	100	100	100	100	100	100	100	100	100
SoloDel	DEL	All	Call (A)	447	447	409	378	353	328	317	295	281	247
			Recall (A)	9.8	9.8	9.6	9.1	8.5	8	7.7	7.2	6.9	6.1
			Precis (A)	77.6	77.6	82.8	85.1	85.8	86.8	86.7	87.1	87.1	88.2
		SS	Call (SS)	0	0	0	0	0	0	0	0	0	0
			Recall (SS)	0	0	0	0	0	0	0	0	0	0
			Precis (SS)	0	0	0	0	0	0	0	0	0	0
		S	Call (S)	301	301	263	236	213	193	183	165	153	126
			Recall (S)	12.3	12.3	11.9	11.1	10.2	9.3	8.9	8	7.4	6.1
			Precis (S)	80.3	80.3	88.9	92.3	94.3	95.3	95.6	96.3	96	96.8
		M	Call (M)	143	143	143	140	138	133	132	128	126	119
			Recall (M)	7.9	7.9	7.9	7.9	7.8	7.7	7.6	7.6	7.6	7.4
			Precis (M)	71.3	71.3	71.3	72.8	72.4	74.4	74.2	75	76.1	78.9
		L	Call (L)	3	3	3	2	2	2	2	2	2	2
			Recall (L)	1.7	1.7	1.7	1.1	1.1	1.1	1.1	1.1	1.1	1.1
			Precis (L)	100	100	100	100	100	100	100	100	100	100
Sprites	DEL	All	Call (A)	3620	3620	0	0	0	0	0	0	0	0
			Recall (A)	89.5	89.5	0	0	0	0	0	0	0	0
			Precis (A)	87.3	87.3	0	0	0	0	0	0	0	0
		SS	Call (SS)	179	179	0	0	0	0	0	0	0	0
			Recall (SS)	73	73	0	0	0	0	0	0	0	0
			Precis (SS)	49.7	49.7	0	0	0	0	0	0	0	0
		S	Call (S)	1991	1991	0	0	0	0	0	0	0	0
			Recall (S)	87	87	0	0	0	0	0	0	0	0
			Precis (S)	84.8	84.8	0	0	0	0	0	0	0	0
		M	Call (M)	1283	1283	0	0	0	0	0	0	0	0
			Recall (M)	94.6	94.6	0	0	0	0	0	0	0	0
			Precis (M)	96	96	0	0	0	0	0	0	0	0
		L	Call (L)	167	167	0	0	0	0	0	0	0	0
			Recall (L)	91.6	91.6	0	0	0	0	0	0	0	0
			Precis (L)	91.6	91.6	0	0	0	0	0	0	0	0
SvABA	DEL	All	Call (A)	2160	2086	1934	1719	1538	1353	1120	766	542	0
			Recall (A)	60.8	58.7	54.4	48.3	43.2	38	31.4	21.5	15.2	0
			Precis (A)	99.3	99.5	99.4	99.4	99.3	99.2	99.2	99.2	99	0
		SS	Call (SS)	0	0	0	0	0	0	0	0	0	0
			Recall (SS)	0	0	0	0	0	0	0	0	0	0
			Precis (SS)	0	0	0	0	0	0	0	0	0	0
		S	Call (S)	980	930	840	741	655	566	454	308	212	0
			Recall (S)	50.2	47.6	43	37.8	33.4	28.8	23.1	15.6	10.6	0
			Precis (S)	99.3	99.3	99.2	99.1	99	98.9	98.8	98.7	98.1	0
		M	Call (M)	1032	1011	956	858	776	690	583	396	289	0
			Recall (M)	79	77.6	73.4	65.8	59.5	52.9	44.7	30.3	22.2	0
			Precis (M)	99.5	99.8	99.7	99.7	99.7	99.7	99.6	99.4	99.6	0
		L	Call (L)	148	145	138	120	107	97	83	62	41	0
			Recall (L)	87.4	85.6	81.4	70.6	62.8	56.8	49.1	37.1	24.5	0
			Precis (L)	98.6	98.6	98.5	98.3	98.1	97.9	98.7	100	100	0
	DUP	All	Call (A)	1386	1330	1237	1112	992	854	713	505	365	0
			Recall (A)	77.6	76	71	63.6	56.9	48.8	40.6	28.3	20	0
			Precis (A)	93	94.8	95.2	94.9	95.2	94.8	94.5	93	90.9	0
		S	Call (S)	228	191	168	155	138	119	97	73	57	0
			Recall (S)	85	79.6	71.8	65.2	60.2	50	39.7	27.7	18.6	0
			Precis (S)	62.2	69.6	71.4	70.3	72.4	69.7	68	63	54.3	0
		M	Call (M)	713	701	664	591	527	459	379	265	183	0
			Recall (M)	70.6	69.4	65.7	58.5	52.1	45.4	37.4	26	17.8	0
			Precis (M)	99.1	99.1	99	99.1	99	98.9	98.6	98.1	97.2	0
		L	Call (L)	445	438	405	366	327	276	237	167	125	0
			Recall (L)	89.4	88	81.3	73.4	65.7	55.3	47.4	33.2	24.9	0
			Precis (L)	99.1	99	99	98.9	99	98.9	98.7	98.2	98.4	0
	INS	All	Call (A)	249	235	227	209	186	160	126	105	91	0
			Recall (A)	3.8	3.6	3.4	3.1	2.7	2.2	1.7	1.4	1.2	0
			Precis (A)	42.9	42.5	42.2	41.6	40.8	40	38	39	37.3	0
	INV	All	Call (A)	211	208	204	201	195	179	160	111	90	0
			Recall (A)	67.3	67.3	66	65	63.1	57.9	51.7	35.5	28.8	0
			Precis (A)	98.5	100	100	100	100	100	100	99	98.8	0
SVDetect	DEL	All	Call (A)	4153	4153	4091	4091	3942	3942	3537	3537	3537	3343
			Recall (A)	31.4	31.4	31.3	31.3	30.6	30.6	25.8	25.8	25.8	22.6
			Precis (A)	26.7	26.7	27	27	27.4	27.4	25.7	25.7	25.7	23.9
		SS	Call (SS)	0	0	0	0	0	0	0	0	0	0
			Recall (SS)	0	0	0	0	0	0	0	0	0	0
			Precis (SS)	0	0	0	0	0	0	0	0	0	0
		S	Call (S)	1728	1728	1697	1697	1636	1636	1561	1561	1561	1558
			Recall (S)	0	0	0	0	0	0	0	0	0	0
			Precis (S)	0	0	0	0	0	0	0	0	0	0
		M	Call (M)	2184	2184	2154	2154	2071	2071	1767	1767	1767	1595
			Recall (M)	72.8	72.8	72.7	72.7	71	71	59.7	59.7	59.7	52.5
			Precis (M)	43.3	43.3	43.8	43.8	44.6	44.6	43.9	43.9	43.9	42.8
		L	Call (L)	241	241	240	240	235	235	209	209	209	190
			Recall (L)	96.4	96.4	96.4	96.4	94.6	94.6	79.6	79.6	79.6	69.4
			Precis (L)	67.6	67.6	67.9	67.9	68	68	64.5	64.5	64.5	62.1
	DUP	All	Call (A)	3448	3448	3408	3408	3322	3322	3057	3057	3057	2952
			Recall (A)	77	77	77	77	75.1	75.1	62.6	62.6	62.6	57.3
			Precis (A)	37.3	37.3	37.7	37.7	37.7	37.7	34.2	34.2	34.2	32.4
		S	Call (S)	1985	1985	1950	1950	1905	1905	1868	1868	1868	1858
			Recall (S)	10	10	9.4	9.4	9.4	9.4	8.9	8.9	8.9	8.9
			Precis (S)	1.7	1.7	1.7	1.7	1.7	1.7	1.4	1.4	1.4	1.4
		M	Call (M)	933	933	930	930	898	898	748	748	748	681
			Recall (M)	77.9	77.9	77.8	77.8	75.6	75.6	62.9	62.9	62.9	56.8
			Precis (M)	83.3	83.3	83.5	83.5	84	84	83.9	83.9	83.9	83.2
		L	Call (L)	530	530	528	528	519	519	441	441	441	413
			Recall (L)	96.3	96.3	96.3	96.3	94.7	94.7	79.3	79.3	79.3	73.6
			Precis (L)	89.6	89.6	89.9	89.9	89.9	89.9	88.6	88.6	88.6	87.8
	INS	All	Call (A)	30	30	22	22	17	17	10	10	10	7
			Recall (A)	0.5	0.5	0.4	0.4	0.4	0.4	0.4	0.4	0.4	0.4
			Precis (A)	3.3	3.3	0	0	0	0	0	0	0	0
	INV	All	Call (A)	489	489	485	485	476	476	421	421	421	393
			Recall (A)	91.9	91.9	90.9	90.9	88.6	88.6	71.8	71.8	71.8	62.7
			Precis (A)	58	58	57.9	57.9	57.5	57.5	52.7	52.7	52.7	49.3
SVelter	DEL	All	Call (A)	2823	2823	2767	2357	1915	1675	1298	900	0	0
			Recall (A)	51.6	51.6	50.9	39.5	27.5	25.1	25.1	24.6	0	0
			Precis (A)	64.5	64.5	65	59.2	50.8	52.9	68.3	96.8	0	0
		SS	Call (SS)	58	58	57	57	57	35	19	0	0	0
			Recall (SS)	0.7	0.7	0.7	0.7	0.7	0	0	0	0	0
			Precis (SS)	1.7	1.7	1.7	1.7	1.7	0	0	0	0	0
		S	Call (S)	1602	1602	1569	1421	1253	1097	769	423	0	0
			Recall (S)	39.5	39.5	39.1	31.6	23.1	20.8	20.8	20.4	0	0
			Precis (S)	47.8	47.8	48.4	43.2	35.8	36.8	52.5	94	0	0
		M	Call (M)	1046	1046	1025	800	543	485	452	423	0	0
			Recall (M)	73	73	71.8	54.5	35.9	33	33	32.3	0	0
			Precis (M)	90.7	90.7	91.1	88.6	86	88.4	94.9	99.2	0	0
		L	Call (L)	117	117	116	79	62	58	58	54	0	0
			Recall (L)	62.8	62.8	62.2	43.1	33.5	32.3	32.3	32.3	0	0
			Precis (L)	89.7	89.7	89.6	91.1	90.3	93.1	93.1	100	0	0
	DUP	All	Call (A)	2269	2269	1266	909	507	257	128	1	0	0
			Recall (A)	39.2	39.2	36.6	20.7	2.1	0.3	0.3	0	0	0
			Precis (A)	28.7	28.7	48.1	37.8	6.9	1.9	3.9	0	0	0
		S	Call (S)	1593	1593	666	565	441	232	112	0	0	0
			Recall (S)	36.6	36.6	34.7	23.5	3.5	0.5	0.5	0	0	0
			Precis (S)	4	4	9	7.2	1.5	0.4	0.8	0	0	0
		M	Call (M)	489	489	424	242	49	21	12	0	0	0
			Recall (M)	40.8	40.8	38	20.8	1.8	0.2	0.2	0	0	0
			Precis (M)	83.4	83.4	89.6	85.9	36.7	9.5	16.6	0	0	0
		L	Call (L)	187	187	176	102	17	4	4	1	0	0
			Recall (L)	36.5	36.5	34.2	19.2	2	0.4	0.4	0	0	0
			Precis (L)	96.2	96.2	96	93.1	58.8	50	50	0	0	0
	INV	All	Call (A)	180	180	178	129	51	9	7	0	0	0
			Recall (A)	52.4	52.4	51.7	35.9	10.6	1.2	1.2	0	0	0
			Precis (A)	90	90	89.8	86	64.7	44.4	57.1	0	0	0
SVfinder	DEL	All	Call (A)	4830	4830	4609	4430	4296	4185	4091	4017	3930	3797
			Recall (A)	31.9	31.9	31.7	31.6	31.5	31.4	31.4	31.3	31.2	30.9
			Precis (A)	23.3	23.3	24.3	25.2	25.9	26.5	27.1	27.5	28	28.8
		SS	Call (SS)	1	1	1	1	1	1	1	1	1	1
			Recall (SS)	0	0	0	0	0	0	0	0	0	0
			Precis (SS)	0	0	0	0	0	0	0	0	0	0
		S	Call (S)	670	670	582	504	444	387	342	305	265	209
			Recall (S)	0.1	0.1	0.1	0.1	0.1	0.1	0.1	0.1	0.1	0.1
			Precis (S)	0.4	0.4	0.5	0.5	0.6	0.7	0.8	0.9	0.7	0.9
		M	Call (M)	3226	3226	3158	3116	3068	3036	3006	2974	2942	2886
			Recall (M)	74	74	73.8	73.6	73.4	73.2	73.1	73	72.7	72.1
			Precis (M)	29.7	29.7	30.3	30.6	31	31.3	31.6	31.8	32.1	32.4
		L	Call (L)	933	933	868	809	783	761	742	737	722	701
			Recall (L)	96.4	96.4	94.6	94	93.4	92.8	92.2	92.2	92.2	91.6
			Precis (L)	17.4	17.4	18.4	19.6	20.1	20.6	21	21.1	21.6	22.1
	INS	All	Call (A)	600	600	397	302	240	205	173	156	145	120
			Recall (A)	6.3	6.3	2.8	1.7	0.9	0.6	0.4	0.4	0.4	0.3
			Precis (A)	30.3	30.3	20.6	16.2	11.6	9.2	8	8.9	8.9	7.5
	INV	All	Call (A)	2213	2213	1055	531	335	215	170	138	107	78
			Recall (A)	2.5	2.5	2.2	2.2	2.2	1.9	1.9	1.2	0.9	0.6
			Precis (A)	0.3	0.3	0.6	1.3	2	2.7	3.5	2.8	2.8	2.5
SVseq2	DEL	All	Call (A)	3495	3276	3161	3057	2948	2803	2611	2407	2172	1692
			Recall (A)	89.1	87.6	86.1	84	81.5	77.9	73	67.4	61	47.7
			Precis (A)	90	94.4	96.2	97	97.6	98.2	98.7	99	99.3	99.5
		SS	Call (SS)	167	116	95	79	68	62	53	48	44	29
			Recall (SS)	71.4	66.6	61.9	53.9	50	48.4	42	38.8	36.5	24.6
			Precis (SS)	50.8	68.1	77.8	83.5	89.7	93.5	96.2	97.9	100	100
		S	Call (S)	1885	1738	1663	1617	1560	1483	1384	1277	1157	906
			Recall (S)	86.8	84.8	83	81.5	79.1	75.6	70.9	65.5	59.3	46.5
			Precis (S)	89.4	94.8	96.8	97.7	98.3	98.9	99.4	99.4	99.4	99.6
		M	Call (M)	1270	1254	1241	1207	1174	1121	1049	972	872	678
			Recall (M)	94	93.5	92.6	90.5	88.2	84.3	79.4	73.7	66.4	51.8
			Precis (M)	96.4	97.1	97.2	97.6	97.8	98	98.5	98.8	99.3	99.5
		L	Call (L)	173	168	162	154	146	137	125	110	99	79
			Recall (L)	90.4	89.8	89.2	85	81.4	77.2	70.6	62.8	57.4	46.7
			Precis (L)	87.2	89.2	91.9	92.2	93.1	94.1	94.4	95.4	96.9	98.7
	INS	All	Call (A)	5750	5750	4797	4118	3534	3041	2582	2196	1894	1381
			Recall (A)	90.9	90.9	88.7	85.2	79.5	72.4	64.2	55.9	48.9	36.5
			Precis (A)	44.8	44.8	52.4	58.6	63.7	67.4	70.4	72	73.1	74.7
TIDDIT	DEL	All	Call (A)	1323	1323	1319	1317	1311	1305	1297	1290	1284	1080
			Recall (A)	37.2	37.2	37.1	37.1	37	36.8	36.6	36.4	36.2	30.4
			Precis (A)	99.3	99.3	99.5	99.6	99.6	99.6	99.6	99.6	99.6	99.6
		SS	Call (SS)	2	2	2	2	2	2	2	2	2	0
			Recall (SS)	1.5	1.5	1.5	1.5	1.5	1.5	1.5	1.5	1.5	0
			Precis (SS)	100	100	100	100	100	100	100	100	100	0
		S	Call (S)	173	173	173	173	173	173	173	173	173	0
			Recall (S)	8.9	8.9	8.9	8.9	8.9	8.9	8.9	8.9	8.9	0
			Precis (S)	100	100	100	100	100	100	100	100	100	0
		M	Call (M)	1005	1005	1001	999	996	990	982	975	970	941
			Recall (M)	76.7	76.7	76.5	76.4	76.2	75.7	75.1	74.6	74.2	72
			Precis (M)	99.4	99.4	99.6	99.6	99.6	99.6	99.6	99.6	99.6	99.6
		L	Call (L)	143	143	143	143	140	140	140	140	139	139
			Recall (L)	84.4	84.4	84.4	84.4	83.2	83.2	83.2	83.2	82.6	82.6
			Precis (L)	98.6	98.6	98.6	98.6	99.2	99.2	99.2	99.2	99.2	99.2
	DUP	All	Call (A)	1315	1315	1308	1297	1286	1277	1270	1258	1250	1162
			Recall (A)	66.3	66.3	65.9	65.3	64.9	64.5	64.2	63.9	63.5	60.1
			Precis (A)	83.5	83.5	83.4	83.5	83.6	83.7	83.7	84.2	84.2	85.7
		S	Call (S)	60	60	60	60	60	60	60	60	60	0
			Recall (S)	16.2	16.2	16.2	16.2	16.2	16.2	16.2	16.2	16.2	0
			Precis (S)	51.6	51.6	51.6	51.6	51.6	51.6	51.6	51.6	51.6	0
		M	Call (M)	797	797	791	785	776	770	765	758	752	734
			Recall (M)	63.1	63.1	62.5	61.9	61.2	60.9	60.5	60.3	59.8	58.1
			Precis (M)	79	79	78.8	78.7	78.7	78.9	78.9	79.4	79.3	79
		L	Call (L)	458	458	457	452	450	447	445	440	438	428
			Recall (L)	88.8	88.8	88.6	88	88	87.4	87	86.6	86.2	84.3
			Precis (L)	95.6	95.6	95.6	96	96.4	96.4	96.4	97	97	97.1
	INV	All	Call (A)	294	293	289	280	274	270	264	261	256	208
			Recall (A)	82.2	81.8	81.8	79.9	78.9	77.9	76.6	76.3	75.4	63.1
			Precis (A)	86.3	86.3	87.5	88.2	89	89.2	89.7	90.4	91	93.7
Ulysses	DEL	All	Call (A)	2349	2349	2274	1795	1692	1613	1526	1458	1380	1245
			Recall (A)	59.8	59.8	59.1	49.8	47.2	45.1	42.8	40.9	38.7	35
			Precis (A)	90	90	91.7	98	98.5	98.8	99.1	99.1	99.1	99.4
		SS	Call (SS)	0	0	0	0	0	0	0	0	0	0
			Recall (SS)	0	0	0	0	0	0	0	0	0	0
			Precis (SS)	0	0	0	0	0	0	0	0	0	0
		S	Call (S)	789	789	752	423	370	333	295	272	247	221
			Recall (S)	36.2	36.2	35.2	22.3	19.6	17.7	15.7	14.6	13.3	11.8
			Precis (S)	87.1	87.1	88.9	99.2	99.7	99.6	99.6	99.6	99.5	99.5
		M	Call (M)	1363	1363	1329	1205	1160	1125	1083	1043	998	901
			Recall (M)	96.4	96.4	95.8	90.6	87.7	85.1	82.1	79	75.5	68.3
			Precis (M)	93.1	93.1	94.8	98.8	99.3	99.5	99.8	99.7	99.6	99.7
		L	Call (L)	197	197	193	167	162	155	148	143	135	123
			Recall (L)	94.6	94.6	94	89.2	87.4	85.6	82.6	80.2	76	71.2
			Precis (L)	80.2	80.2	81.3	89.2	90.1	92.2	93.2	93.7	94	96.7
	DUP	All	Call (A)	1536	1536	901	900	899	895	890	886	886	879
			Recall (A)	79.6	79.6	46.3	46.2	46.2	46.1	46	45.9	45.9	45.8
			Precis (A)	86	86	85.2	85.2	85.3	85.4	85.7	85.8	85.8	86.4
		S	Call (S)	79	79	58	58	58	56	55	54	54	52
			Recall (S)	12	12	10.8	10.8	10.8	9.6	9	9	9	9
			Precis (S)	81	81	82.7	82.7	82.7	82.1	81.8	83.3	83.3	86.5
		M	Call (M)	944	944	543	542	541	541	540	538	538	536
			Recall (M)	78.4	78.4	44.8	44.7	44.7	44.7	44.7	44.6	44.6	44.6
			Precis (M)	83.1	83.1	82.5	82.4	82.6	82.6	82.7	82.8	82.8	83.2
		L	Call (L)	513	513	300	300	300	298	295	294	294	291
			Recall (L)	95.9	95.9	55.1	55.1	55.1	55.1	54.9	54.7	54.7	54.5
			Precis (L)	92.2	92.2	90.6	90.6	90.6	91.2	91.8	91.8	91.8	92.4
	INV	All	Call (A)	117	117	59	59	59	59	59	59	59	59
			Recall (A)	30.4	30.4	14.2	14.2	14.2	14.2	14.2	14.2	14.2	14.2
			Precis (A)	80.3	80.3	74.5	74.5	74.5	74.5	74.5	74.5	74.5	74.5
VariationHunter	DEL	All	Call (A)	1541	1293	1167	1103	1057	1014	971	934	895	801
(only for chr1,2,7,8,12,13,15,X)			Recall (A)	40.9	40.7	40.4	40.2	40.1	39.4	38.9	38.2	37.3	33.4
			Precis (A)	36.6	43.5	47.8	50.3	52.4	53.6	55.3	56.5	57.5	57.6
		SS	Call (SS)	0	0	0	0	0	0	0	0	0	0
			Recall (SS)	0	0	0	0	0	0	0	0	0	0
			Precis (SS)	0	0	0	0	0	0	0	0	0	0
		S	Call (S)	490	437	397	370	342	316	289	270	246	206
			Recall (S)	8.7	8.7	8.5	8.4	8.4	8.1	7.6	7.5	7.2	6
			Precis (S)	13	14.6	15.8	17	18.4	19.3	20	21.1	22.3	22.3
		M	Call (M)	856	723	670	647	636	624	612	600	588	542
			Recall (M)	86.7	86.3	85.7	85.3	85.1	83.7	83.3	82.4	80.2	72.7
			Precis (M)	51.5	60.7	65	66.9	67.9	68.1	68.9	69.5	69	67.8
		L	Call (L)	195	133	100	86	79	74	70	64	61	53
			Recall (L)	92.3	92.3	90.7	90.7	90.7	89.2	87.6	83	83	73.8
			Precis (L)	30.7	45.1	59	68.6	74.6	78.3	81.4	84.3	88.5	90.5
	INV	All	Call (A)	143	122	108	104	103	102	102	101	99	98
			Recall (A)	84.5	77.2	75	74.2	73.5	73.5	73.5	72.7	71.3	70.5
			Precis (A)	80.4	86	94.4	97.1	97	98	98	98	97.9	97.9
Wham	DEL	All	Call (A)	2689	2689	2635	2594	2562	2525	2502	2470	2432	2348
			Recall (A)	71.7	71.7	71.4	71.1	70.7	70.2	69.7	69	68	65.9
			Precis (A)	94.1	94.1	95.7	96.8	97.5	98.1	98.4	98.7	98.7	99.1
		SS	Call (SS)	58	58	45	37	34	31	28	22	21	13
			Recall (SS)	3.1	3.1	3.1	3.1	3.1	3.1	3.1	3.1	3.1	3.1
			Precis (SS)	6.8	6.8	8.8	10.8	11.7	12.9	14.2	18.1	19	30.7
		S	Call (S)	1368	1368	1340	1317	1302	1282	1271	1258	1237	1196
			Recall (S)	66.5	66.5	66.4	66.1	65.8	65.4	64.9	64.4	63.3	61.3
			Precis (S)	94	94	95.8	97.2	97.9	98.8	98.9	99.2	99.1	99.4
		M	Call (M)	1128	1128	1115	1105	1091	1079	1071	1058	1045	1015
			Recall (M)	85	85	84.5	84	83.3	82.7	82.2	81.2	80.2	77.9
			Precis (M)	98.3	98.3	98.8	99	99.5	99.8	99.9	99.9	99.9	99.9
		L	Call (L)	135	135	135	135	135	133	132	132	129	124
			Recall (L)	79.6	79.6	79.6	79.6	79.6	78.4	77.8	77.8	76	73
			Precis (L)	98.5	98.5	98.5	98.5	98.5	98.4	98.4	98.4	98.4	98.3
	DUP	All	Call (A)	1423	1423	1413	1398	1372	1345	1305	1269	1219	1107
			Recall (A)	82.8	82.8	82.2	81.7	80.6	79.2	77	74.8	71.9	65.2
			Precis (A)	96.4	96.4	96.4	96.9	97.3	97.6	97.7	97.7	97.7	97.7
		S	Call (S)	185	185	184	177	171	166	154	146	137	121
			Recall (S)	86.7	86.7	86.7	86.1	85.5	84.3	78.9	74.6	69.2	60.8
			Precis (S)	77.8	77.8	78.2	80.7	83	84.3	85	84.9	83.9	83.4
		M	Call (M)	812	812	805	800	787	775	756	736	708	648
			Recall (M)	80.7	80.7	80	79.5	78.4	77.2	75.3	73.3	70.6	64.6
			Precis (M)	99.2	99.2	99.2	99.2	99.4	99.4	99.4	99.4	99.5	99.5
		L	Call (L)	426	426	424	421	414	404	395	387	374	338
			Recall (L)	85.5	85.5	85.1	84.7	83.3	81.5	79.7	78	75.4	68.1
			Precis (L)	99	99	99	99.2	99.2	99.5	99.4	99.4	99.4	99.4
	INS	All	Call (A)	1282	1282	1282	1282	1047	881	717	602	508	354
			Recall (A)	8	8	8	8	5.5	4	2.7	1.9	1.2	0.3
			Precis (A)	17.6	17.6	17.6	17.6	14.9	12.9	10.8	8.9	6.8	3.1
	INV	All	Call (A)	245	245	235	230	225	218	216	212	206	203
			Recall (A)	74.4	74.4	72.1	70.8	69.5	67.9	67.3	66.9	65.3	64.4
			Precis (A)	93.8	93.8	94.8	95.2	95.5	96.3	96.2	97.6	98	98
MEI, NUMT, and VEI detection algorithms
ITIS	MEI (total)	All	Call	577	545	516	488	473	455	420	404	391	364
			Recall	35.6	35.4	33.3	31.3	30.2	29	26.2	24.8	24.2	21.3
			Precision	40.2	42.3	42	41.8	41.6	41.5	40.7	40	40.4	38.1
	ALU		Call	275	275	262	244	232	222	197	186	178	158
			Recall	34.7	34.7	32.7	30.4	29.1	27.5	24.1	22.7	22.2	19.3
			Precision	60.7	60.7	59.9	59.8	60.3	59.4	58.8	58.6	60.1	58.8
	LINE1		Call	125	106	93	86	83	78	71	68	67	64
			Recall	13.8	13.8	11.7	9.5	8.5	8.5	7.4	7.4	6.3	5.3
			Precision	10.4	12.2	11.8	10.4	9.6	10.2	9.8	10.2	8.9	7.8
	SVA		Call	141	130	128	126	126	125	123	121	117	113
			Recall	94.5	91.8	86.4	86.4	86.4	86.4	83.7	78.3	75.6	64.8
			Precision	24.8	26.1	25	25.3	25.3	25.6	25.2	23.9	23.9	21.2
	HERVK		Call	36	34	33	32	32	30	29	29	29	29
			Recall	42.5	42.5	42.5	42.5	42.5	42.5	42.5	42.5	42.5	42.5
			Precision	47.2	50	51.5	53.1	53.1	56.6	58.6	58.6	58.6	58.6
MELT	MEI (total)	All	Call	451	450	448	445	442	440	430	407	391	338
			Recall	69.1	68.9	68.6	68.2	67.8	67.5	66	62.5	60	51.9
			Precision	99.7	99.7	99.7	99.7	100	100	100	100	100	100
	ALU		Call	356	355	354	352	350	348	340	323	307	260
			Recall	74.1	73.9	73.7	73.3	72.9	72.5	70.8	67.2	63.9	54.1
			Precision	100	100	100	100	100	100	100	100	100	100
	LINE1		Call	60	60	59	58	57	57	55	50	50	47
			Recall	62.7	62.7	61.7	60.6	60.6	60.6	58.5	53.1	53.1	50
			Precision	98.3	98.3	98.3	98.2	100	100	100	100	100	100
	SVA		Call	35	35	35	35	35	35	35	34	34	31
			Recall	94.5	94.5	94.5	94.5	94.5	94.5	94.5	91.8	91.8	83.7
			Precision	100	100	100	100	100	100	100	100	100	100
	HERVK		Call	0	0	0	0	0	0	0	0	0	0
			Recall	0	0	0	0	0	0	0	0	0	0
			Precision	0	0	0	0	0	0	0	0	0	0
Mobster	MEI (total)	All	Call	437	437	437	437	436	436	436	436	434	425
			Recall	67.1	67.1	67.1	67.1	66.9	66.9	66.9	66.9	66.6	65.2
			Precision	100	100	100	100	100	100	100	100	100	100
	ALU		Call	330	330	330	330	329	329	329	329	327	318
			Recall	68.7	68.7	68.7	68.7	68.5	68.5	68.5	68.5	68.1	66.2
			Precision	100	100	100	100	100	100	100	100	100	100
	LINE1		Call	72	72	72	72	72	72	72	72	72	72
			Recall	76.5	76.5	76.5	76.5	76.5	76.5	76.5	76.5	76.5	76.5
			Precision	100	100	100	100	100	100	100	100	100	100
	SVA		Call	35	35	35	35	35	35	35	35	35	35
			Recall	94.5	94.5	94.5	94.5	94.5	94.5	94.5	94.5	94.5	94.5
			Precision	100	100	100	100	100	100	100	100	100	100
	HERVK		Call	0	0	0	0	0	0	0	0	0	0
			Recall	0	0	0	0	0	0	0	0	0	0
			Precision	0	0	0	0	0	0	0	0	0	0
RetroSeq	MEI (total)	All	Call	478	478	476	476	475	472	461
			Recall	71.8	71.8	71.8	71.8	71.8	71.5	70.5
			Precision	97.9	97.9	98.3	98.3	98.5	98.7	99.5
	ALU		Call	354	354	353	353	353	352	342
			Recall	72.5	72.5	72.5	72.5	72.5	72.2	70.8
			Precision	98.3	98.3	98.5	98.5	98.5	98.5	99.4
	LINE1		Call	88	88	87	87	86	84	84
			Recall	90.4	90.4	90.4	90.4	90.4	89.3	89.3
			Precision	96.5	96.5	97.7	97.7	98.8	100	100
	SVA		Call	36	36	36	36	36	36	35
			Recall	94.5	94.5	94.5	94.5	94.5	94.5	94.5
			Precision	97.2	97.2	97.2	97.2	97.2	97.2	100
	HERVK		Call	0	0	0	0	0	0	0
			Recall	0	0	0	0	0	0	0
			Precision	0	0	0	0	0	0	0
Tangram	MEI (total)	All	Call	603	543	462	409	349	304	251	198	160	106
			Recall	87.4	80.1	69.2	61.5	52.6	46	38	30.2	24.5	16.2
			Precision	94.3	96.1	97.6	98	98.2	98.6	98.8	99.4	100	100
	ALU		Call	437	404	356	321	279	250	210	171	138	95
			Recall	86.2	80.8	72	65.4	57	51.2	43.1	35.4	28.7	19.7
			Precision	94.7	96	97.1	97.8	98.2	98.4	98.5	99.4	100	100
	LINE1		Call	91	72	56	46	32	24	24	17	14	8
			Recall	86.1	72.3	59.5	48.9	34	25.5	25.5	18	14.8	8.5
			Precision	89	94.4	100	100	100	100	100	100	100	100
	SVA		Call	35	30	21	15	12	8	3	1	1	0
			Recall	94.5	81	56.7	40.5	32.4	21.6	8.1	2.7	2.7	0
			Precision	100	100	100	100	100	100	100	100	100	0
	HERVK		Call	40	37	29	27	26	22	14	9	7	3
			Recall	97.5	90	70	65	62.5	55	35	22.5	17.5	7.5
			Precision	97.5	97.2	96.5	96.2	96.1	100	100	100	100	100
TEMP	MEI (total)	All	Call	173	121	95	78	68	57	54	48	41	34
			Recall	15.9	13.3	11.8	9.9	8.7	7.5	7	6.4	5.6	5
			Precision	60.1	71.9	81	83.3	83.8	85.9	85.1	87.5	90.2	97
	ALU		Call	81	62	47	38	31	25	22	19	15	10
			Recall	11.8	10.2	8.7	7.5	6.2	5	4.3	3.7	2.9	2
			Precision	70.3	79	89.3	94.7	96.7	96	95.4	94.7	93.3	100
	LINE1		Call	74	45	35	28	28	24	24	23	21	20
			Recall	40.4	30.8	28.7	23.4	23.4	21.2	21.2	21.2	21.2	21.2
			Precision	51.3	64.4	77.1	78.5	78.5	83.3	83.3	86.9	95.2	100
	SVA		Call	18	14	13	12	9	8	8	6	5	4
			Recall	24.3	24.3	21.6	18.9	13.5	13.5	13.5	10.8	8.1	8.1
			Precision	50	64.2	61.5	58.3	55.5	62.5	62.5	66.6	60	75
				0	0	0	0	0	0	0	0	0	0
				0	0	0	0	0	0	0	0	0	0
				0	0	0	0	0	0	0	0	0	0
TEA	MEI (total)	All	Call	139	139	139	139	139	120	106	101	88	77
			Recall	21.3	21.3	21.3	21.3	21.3	18.4	16.2	15.5	13.5	11.8
			Precision	100	100	100	100	100	100	100	100	100	100
	ALU		Call	100	100	100	100	100	86	73	68	58	50
			Recall	20.8	20.8	20.8	20.8	20.8	17.9	15.2	14.1	12	10.4
			Precision	100	100	100	100	100	100	100	100	100	100
	LINE1		Call	22	22	22	22	22	17	17	17	15	12
			Recall	23.4	23.4	23.4	23.4	23.4	18	18	18	15.9	12.7
			Precision	100	100	100	100	100	100	100	100	100	100
	SVA		Call	14	14	14	14	14	14	13	13	13	13
			Recall	37.8	37.8	37.8	37.8	37.8	37.8	35.1	35.1	35.1	35.1
			Precision	100	100	100	100	100	100	100	100	100	100
	HERVK		Call	3	3	3	3	3	3	3	3	2	2
			Recall	7.5	7.5	7.5	7.5	7.5	7.5	7.5	7.5	5	5
			Precision	100	100	100	100	100	100	100	100	100	100
DINUMT	NUMT	All	Call	45	45	45	45	45	45	45	45	45	0
			Recall	22	22	22	22	22	22	22	22	22	0
			Precision	97.7	97.7	97.7	97.7	97.7	97.7	97.7	97.7	97.7	0
MELT-numt	NUMT	All	Call	40	40	36	33	27	19	13	11	10	8
			Recall	20	20	18	16.5	13.5	9.5	6.5	5.5	5	4
			Precision	100	100	100	100	100	100	100	100	100	100
Mobster-numt	NUMT	All	Call	24	24	24	24	22	22	21	19	19	18
			Recall	10.5	10.5	10.5	10.5	10	10	9.5	8.5	8.5	8
			Precision	87.5	87.5	87.5	87.5	90.9	90.9	90.4	89.4	89.4	88.8
Tangram-numt	NUMT	All	Call	72	72	30	22	20	18	15	13	12	8
			Recall	35	35	15	11	10	9	7.5	6.5	6	4
			Precision	97.2	97.2	100	100	100	100	100	100	100	100
BatVI	VEI	All	Call	563	487	409	380	337	243	163	92	0	0
			Recall	99	97	97	97	86	49	19	0	0	0
			Precision	17.5	19.9	23.7	25.5	25.5	20.1	11.6	0	0	0
HGT-ID	VEI	All	Call	78	71	66	63	59	53	42	21
			Recall	67	61	59	58	55	52	42	21
			Precision	85.8	85.9	89.3	92	93.2	98.1	100	100
VirusFinder2	VEI	All	Call	52	52	52	52	49	47	45	39	39	35
			Recall	52	52	52	52	49	47	45	39	39	35
			Precision	100	100	100	100	100	100	100	100	100	100
VirusSeq	VEI	All	Call	52	52	49	47	44	32	22	11	3	0
			Recall	25	25	23	23	23	16	11	7	1	0
			Precision	48	48	46.9	48.9	52.2	50	50	63.6	33.3	0
Mobster-vei	VEI	All	Call	91	91	91	91	91	90	90	89	89	89
			Recall	89	89	89	89	89	89	89	89	89	89
			Precision	97.8	97.8	97.8	97.8	97.8	98.8	98.8	100	100	100
Tangram-vei	VEI	All	Call	18	18	12	11	8	6	6	3	3	2
			Recall	15	15	12	11	8	6	6	3	3	2
			Precision	83.3	83.3	100	100	100	100	100	100	100	100

## Sheet: Table S6
Table S6. Recall and precision of SV-calling results with the real data (NA12978 data1 or PacBio-data1)
Tools	SV type	SV size	Recall/Precision	Minimum nuber of supporting reads at called SV sites
				2	3	4	5	6	7	8	9	10	12
1-2-3-SV	DEL	All	Call (A)	5077	5077	5077	5077	4188	3682	3333	3055	2773	2316
			Recall (A)	22.4	22.4	22.4	22.4	21.5	20.6	19.8	19	17.9	15.6
			Precis (A)	40.6	40.6	40.6	40.6	47.2	51.4	54.7	57.1	59.2	61.8
			MIER (A)	18.9	18.9	18.9	18.9	10	6.7	4.7	3.8	3.2	2.5
		SS	Call (SS)	0	0	0	0	0	0	0	0	0	0
			Recall (SS)	0	0	0	0	0	0	0	0	0	0
			Precis (SS)	0	0	0	0	0	0	0	0	0	0
			MIER (SS)	0	0	0	0	0	0	0	0	0	0
		S	Call (S)	3813	3813	3813	3813	3031	2625	2354	2143	1922	1597
			Recall (S)	23.7	23.7	23.7	23.7	22.5	21.6	20.7	19.8	18.5	16.2
			Precis (S)	30.7	30.7	30.7	30.7	36.7	40.5	43.5	45.7	47.6	50.4
			MIER (S)	23.8	23.8	23.8	23.8	12.4	8.1	5.6	4.2	3.3	2.5
		M	Call (M)	1184	1184	1184	1184	1094	1013	940	881	823	699
			Recall (M)	31.3	31.3	31.3	31.3	30.5	29.3	28.3	27.2	25.9	22.4
			Precis (M)	73.9	73.9	73.9	73.9	77.9	81.2	84	86	87.6	88.9
			MIER (M)	4.3	4.3	4.3	4.3	3.5	3.2	2.7	2.9	2.7	2.7
		L	Call (L)	80	80	80	80	63	44	39	31	28	20
			Recall (L)	13.5	13.5	13.5	13.5	11.4	9.3	8.3	8.3	7.2	5.2
			Precis (L)	16.2	16.2	16.2	16.2	19	20.4	20.5	25.8	25	25
			MIER (L)	2.5	2.5	2.5	2.5	3.1	2.2	2.5	3.2	3.5	0
	INS	All	Call (A)	1381	1381	1381	1381	880	694	565	474	396	301
			Recall (A)	3.5	3.5	3.5	3.5	2.9	2.4	2	1.7	1.4	1.1
			Precis (A)	35	35	35	35	46	48.1	50.2	50.2	51.7	51.8
			MIER (A)	39.1	39.1	39.1	39.1	21.4	16.8	13.6	11.8	9.8	6.9
	INV	All	Call (A)	408	408	408	408	330	270	236	204	178	133
			Recall (A)	19.7	19.7	19.7	19.7	18.6	18.2	17.5	16.7	16	13.5
			Precis (A)	13.2	13.2	13.2	13.2	15.4	18.5	20.3	22.5	24.7	27.8
			MIER (A)	15.9	15.9	15.9	15.9	11.5	9.2	8.4	5.8	5.6	4.5
AS-GENSENG	DEL	All	Call (A)	654	654	654	602	530	416	339	0	0	0
			Recall (A)	0.1	0.1	0.1	0.1	0.1	0.1	0.1	0	0	0
			Precis (A)	2.1	2.1	2.1	2.1	2.4	2.6	3.2	0	0	0
			MIER (A)	83	83	83	82.3	80.5	77.6	74	0	0	0
		SS	Call (SS)	0	0	0	0	0	0	0	0	0	0
			Recall (SS)	0	0	0	0	0	0	0	0	0	0
			Precis (SS)	0	0	0	0	0	0	0	0	0	0
			MIER (SS)	0	0	0	0	0	0	0	0	0	0
		S	Call (S)	0	0	0	0	0	0	0	0	0	0
			Recall (S)	0	0	0	0	0	0	0	0	0	0
			Precis (S)	0	0	0	0	0	0	0	0	0	0
			MIER (S)	0	0	0	0	0	0	0	0	0	0
		M	Call (M)	631	631	631	579	507	393	316	0	0	0
			Recall (M)	0.4	0.4	0.4	0.4	0.4	0.3	0.3	0	0	0
			Precis (M)	1.7	1.7	1.7	1.7	1.9	2	2.5	0	0	0
			MIER (M)	84.9	84.9	84.9	84.4	82.8	80.4	77.2	0	0	0
		L	Call (L)	23	23	23	23	23	23	23	0	0	0
			Recall (L)	3.1	3.1	3.1	3.1	3.1	3.1	3.1	0	0	0
			Precis (L)	13	13	13	13	13	13	13	0	0	0
			MIER (L)	30.4	30.4	30.4	30.4	30.4	30.4	30.4	0	0	0
	DUP	All	Call (A)	56	56	56	55	54	53	52	0	0	0
			Recall (A)	0.4	0.4	0.4	0.4	0.4	0.4	0.4	0	0	0
			Precis (A)	19.6	19.6	19.6	20	20.3	20.7	21.1	0	0	0
			MIER (A)	48.2	48.2	48.2	47.2	46.2	45.2	44.2	0	0	0
		S	Call (S)	0	0	0	0	0	0	0	0	0	0
			Recall (S)	0	0	0	0	0	0	0	0	0	0
			Precis (S)	0	0	0	0	0	0	0	0	0	0
			MIER (S)	0	0	0	0	0	0	0	0	0	0
		M	Call (M)	26	26	26	25	24	23	22	0	0	0
			Recall (M)	0.3	0.3	0.3	0.3	0.3	0.3	0.3	0	0	0
			Precis (M)	19.2	19.2	19.2	20	20.8	21.7	22.7	0	0	0
			MIER (M)	69.2	69.2	69.2	68	66.6	65.2	63.6	0	0	0
		L	Call (L)	30	30	30	30	30	30	30	0	0	0
			Recall (L)	4.1	4.1	4.1	4.1	4.1	4.1	4.1	0	0	0
			Precis (L)	20	20	20	20	20	20	20	0	0	0
			MIER (L)	30	30	30	30	30	30	30	0	0	0
BASIL-ANISE	INS	All	Call (A)	12409	12409	8796	5922	3950	2679	1870	1373	1052	662
			Recall (A)	17.4	17.4	15.8	13.2	10.8	8.7	7.3	6.1	5.3	3.9
			Precis (A)	19.3	19.3	24.7	30.7	37.5	44.9	53.8	61.3	69.9	82.3
			MIER (A)	46.5	46.5	35.9	28.5	23.4	21.2	19	17.4	15.6	12.9
BICseq2	DEL	All	Call (A)	1397	1397	1397	1396	1393	1386	1376	1182	678	0
			Recall (A)	7.3	7.3	7.3	7.3	7.3	7.3	7.3	6.8	4.2	0
			Precis (A)	48.5	48.5	48.5	48.5	48.6	48.8	49.1	53.1	57.5	0
			MIER (A)	15.4	15.4	15.4	15.4	15.3	15.2	14.7	10.9	9.2	0
		SS	Call (SS)	21	21	21	20	18	17	16	1	0	0
			Recall (SS)	0.3	0.3	0.3	0.3	0.3	0.3	0.3	0	0	0
			Precis (SS)	33.3	33.3	33.3	35	38.8	41.1	43.7	0	0	0
			MIER (SS)	66.6	66.6	66.6	70	72.2	76.4	75	0	0	0
		S	Call (S)	552	552	552	552	551	546	540	425	215	0
			Recall (S)	3.1	3.1	3.1	3.1	3.1	3.1	3.1	2.6	1.5	0
			Precis (S)	31.8	31.8	31.8	31.8	31.9	32.2	32.5	36.4	45.5	0
			MIER (S)	23.5	23.5	23.5	23.5	23.4	23	22.4	17.1	15.8	0
		M	Call (M)	815	815	815	815	815	814	811	748	460	0
			Recall (M)	21.1	21.1	21.1	21.1	21.1	21.1	21	20.2	12.7	0
			Precis (M)	60.1	60.1	60.1	60.1	60.1	60	60.1	62.5	63.2	0
			MIER (M)	8.3	8.3	8.3	8.3	8.3	8.3	8.1	7	6	0
		L	Call (L)	9	9	9	9	9	9	9	8	3	0
			Recall (L)	8.3	8.3	8.3	8.3	8.3	8.3	8.3	8.3	5.2	0
			Precis (L)	55.5	55.5	55.5	55.5	55.5	55.5	55.5	62.5	33.3	0
			MIER (L)	44.4	44.4	44.4	44.4	44.4	44.4	44.4	50	33.3	0
	DUP	All	Call (A)	1108	1108	1107	1104	1102	1086	893	271	113	0
			Recall (A)	7.3	7.3	7.3	7.3	7.3	7.2	6.4	2	0.8	0
			Precis (A)	17.9	17.9	17.9	18	18	18.2	19.3	19.9	20.3	0
			MIER (A)	11.9	11.9	11.9	11.8	11.8	11.7	9.2	4.7	5.3	0
		S	Call (S)	802	802	801	799	798	786	607	80	11	0
			Recall (S)	13.1	13.1	13.1	13.1	13.1	13.1	10.9	1.4	0	0
			Precis (S)	16	16	16.1	16.1	16.1	16.4	17.2	17.5	0	0
			MIER (S)	13.2	13.2	13.2	13.1	13.1	13.1	10	2.5	0	0
		M	Call (M)	289	289	289	288	287	283	269	183	97	0
			Recall (M)	3.7	3.7	3.7	3.7	3.7	3.7	3.6	2.1	1	0
			Precis (M)	21.7	21.7	21.7	21.8	21.9	21.9	22.6	19.6	19.5	0
			MIER (M)	8.9	8.9	8.9	9	9	8.8	8.1	6	6.1	0
		L	Call (L)	17	17	17	17	17	17	17	8	5	0
			Recall (L)	6.8	6.8	6.8	6.8	6.8	6.8	6.8	4.7	4.1	0
			Precis (L)	41.1	41.1	41.1	41.1	41.1	41.1	41.1	50	80	0
			MIER (L)	0	0	0	0	0	0	0	0	0	0
BreakDancer	DEL	All	Call (A)	2395	2395	2115	1992	1869	1774	1676	1584	1475	1266
			Recall (A)	22.7	22.7	21.2	20.2	19.2	18.3	17.4	16.5	15.4	13.3
			Precis (A)	87.1	87.1	92.3	93.3	94.5	94.9	95.7	96	96.4	96.7
			MIER (A)	7.7	7.7	2.2	1.5	0.9	0.6	0.6	0.6	0.5	0.3
		SS	Call (SS)	6	6	6	6	6	6	5	5	5	3
			Recall (SS)	0	0	0	0	0	0	0	0	0	0
			Precis (SS)	0	0	0	0	0	0	0	0	0	0
			MIER (SS)	0	0	0	0	0	0	0	0	0	0
		S	Call (S)	1666	1666	1436	1347	1256	1183	1118	1049	967	806
			Recall (S)	26.4	26.4	24.6	23.3	21.9	20.7	19.6	18.5	17	14.2
			Precis (S)	87.9	87.9	95	95.9	96.9	97.2	97.5	97.8	98.1	98.1
			MIER (S)	9.7	9.7	2.3	1.5	0.8	0.7	0.7	0.7	0.6	0.4
		M	Call (M)	704	704	658	628	598	578	547	524	498	453
			Recall (M)	26.1	26.1	24.8	24	23.3	22.7	21.7	20.9	20.1	18.4
			Precis (M)	87.6	87.6	88.7	89.8	91.4	92	93.2	93.8	94.3	95.3
			MIER (M)	3.1	3.1	1.8	1.2	0.8	0.5	0.5	0.3	0.4	0.2
		L	Call (L)	19	19	15	11	9	7	6	6	5	4
			Recall (L)	6.2	6.2	5.2	3.1	3.1	3.1	3.1	3.1	3.1	2
			Precis (L)	26.3	26.3	26.6	27.2	33.3	42.8	50	50	60	50
			MIER (L)	10.5	10.5	13.3	9	11.1	0	0	0	0	0
	INV	All	Call (A)	649	649	190	151	136	124	115	105	97	85
			Recall (A)	10.5	10.5	9.8	9.8	8.7	8.3	8	7.6	7.2	7.2
			Precis (A)	4.4	4.4	14.2	17.8	17.6	18.5	19.1	20	20.6	23.5
			MIER (A)	75.6	75.6	30	19.8	18.3	16.1	15.6	15.2	15.4	14.1
BreakSeek	DEL	All	Call (A)	2241	2029	1687	1344	1006	728	485	323	222	102
			Recall (A)	18.1	16.8	14.3	11.7	8.8	6.3	4	2.6	1.7	0.6
			Precis (A)	74.4	76.3	78.3	80.3	80.4	79.5	77.1	74.6	72.9	60.7
			MIER (A)	25.2	23.1	21.3	19.3	18.4	18.6	18.9	22.9	27.4	37.2
		SS	Call (SS)	625	554	433	316	229	177	126	81	48	21
			Recall (SS)	23.7	22.1	17.9	13.4	9.3	7.5	5.2	3.1	1.5	0.5
			Precis (SS)	50	51.6	52.6	52.5	50.2	51.9	50.7	48.1	41.6	33.3
			MIER (SS)	37.1	35	34.4	34.4	37.1	35	36.5	40.7	47.9	57.1
		S	Call (S)	1498	1366	1158	947	710	502	320	210	145	68
			Recall (S)	23	21.3	18.3	15.1	11.4	7.9	4.9	3.1	2	0.7
			Precis (S)	83.7	85.5	87	88.7	89	88	85.9	82.8	80.6	64.7
			MIER (S)	20.8	18.7	16.8	14.5	12.9	13.3	12.8	17.1	22.7	36.7
		M	Call (M)	112	104	91	77	65	48	39	32	29	13
			Recall (M)	4.3	4	3.6	3.1	2.7	1.9	1.5	1.2	1.1	0.5
			Precis (M)	89.2	89.4	91.2	93.5	93.8	91.6	89.7	87.5	86.2	84.6
			MIER (M)	16	16.3	15.3	12.9	10.7	12.5	12.8	15.6	17.2	7.6
		L	Call (L)	6	5	5	4	2	1	0	0	0	0
			Recall (L)	2	2	2	2	1	1	0	0	0	0
			Precis (L)	33.3	40	40	50	50	100	0	0	0	0
			MIER (L)	66.6	60	60	75	100	100	0	0	0	0
	INS	All	Call (A)	37979	28159	20137	14336	10120	7210	5214	3723	2586	1332
			Recall (A)	12.4	10.8	9.1	7.9	6.9	6.2	5.5	4.8	4.3	3.5
			Precis (A)	4.5	5.2	6.2	7.5	9.4	11.8	14.5	17.7	22.9	36.9
			MIER (A)	12.2	10	8.8	8.7	9.6	10.2	11.3	13.3	15.3	21
BreakSeq2	DEL	All	Call (A)	2150	2150	2150	2150	2150	2150	0	0	0	0
			Recall (A)	22.1	22.1	22.1	22.1	22.1	22.1	0	0	0	0
			Precis (A)	94.3	94.3	94.3	94.3	94.3	94.3	0	0	0	0
			MIER (A)	1	1	1	1	1	1	0	0	0	0
		SS	Call (SS)	4	4	4	4	4	4	0	0	0	0
			Recall (SS)	0.2	0.2	0.2	0.2	0.2	0.2	0	0	0	0
			Precis (SS)	75	75	75	75	75	75	0	0	0	0
			MIER (SS)	0	0	0	0	0	0	0	0	0	0
		S	Call (S)	1590	1590	1590	1590	1590	1590	0	0	0	0
			Recall (S)	27.4	27.4	27.4	27.4	27.4	27.4	0	0	0	0
			Precis (S)	96.4	96.4	96.4	96.4	96.4	96.4	0	0	0	0
			MIER (S)	0.6	0.6	0.6	0.6	0.6	0.6	0	0	0	0
		M	Call (M)	552	552	552	552	552	552	0	0	0	0
			Recall (M)	21.3	21.3	21.3	21.3	21.3	21.3	0	0	0	0
			Precis (M)	88.7	88.7	88.7	88.7	88.7	88.7	0	0	0	0
			MIER (M)	1.9	1.9	1.9	1.9	1.9	1.9	0	0	0	0
		L	Call (L)	4	4	4	4	4	4	0	0	0	0
			Recall (L)	2	2	2	2	2	2	0	0	0	0
			Precis (L)	50	50	50	50	50	50	0	0	0	0
			MIER (L)	0	0	0	0	0	0	0	0	0	0
	INS	All	Call (A)	117	117	117	117	117	117	0	0	0	0
			Recall (A)	0.6	0.6	0.6	0.6	0.6	0.6	0	0	0	0
			Precis (A)	73.5	73.5	73.5	73.5	73.5	73.5	0	0	0	0
			MIER (A)	5.1	5.1	5.1	5.1	5.1	5.1	0	0	0	0
Breakway	INS	All	Call (A)	762048	747033	713284	654185	570774	470374	365175	266727	184242	75829
(only for chr16-chr22)			Recall (A)	76.4	75.8	74.4	72.3	69	65.1	59.8	54	49.2	39.2
			Precis (A)	0.3	0.3	0.3	0.3	0.4	0.4	0.5	0.6	0.8	1.5
			MIER (A)	4.8	4.8	4.8	4.8	4.8	4.8	4.8	4.7	4.8	5
CLEVER	DEL	All	Call (A)	57565	57565	44707	34931	26618	19683	14217	10084	7168	3670
			Recall (A)	43.1	43.1	41.7	39.7	37.2	34.2	31.2	27.5	24	18
			Precis (A)	6.8	6.8	8.5	10.4	12.8	15.9	20.1	25	30.7	45.1
			MIER (A)	90.3	90.3	88.2	86	83.3	79.6	74.8	69.3	62.1	44.8
		SS	Call (SS)	10126	10126	10126	10070	9683	8655	7119	5391	3882	1757
			Recall (SS)	23.9	23.9	23.8	23.4	22.5	21.3	19.6	17.6	15.8	11.4
			Precis (SS)	4.4	4.4	4.4	4.4	4.6	5.1	6.1	7.8	9.9	17.5
			MIER (SS)	93.8	93.8	93.8	93.8	93.6	93	91.7	89.8	86.7	76.7
		S	Call (S)	46524	46524	33742	24103	16269	10436	6579	4259	2932	1661
			Recall (S)	53.4	53.4	51.7	49.3	46.4	42.9	39.2	34.8	30.6	23.3
			Precis (S)	6	6	8	10.7	14.8	21.1	30.1	40.6	51.5	67.9
			MIER (S)	91.1	91.1	88.6	85.4	80.5	72.8	62.2	50.2	36.8	17.7
		M	Call (M)	915	915	839	758	666	592	519	434	354	252
			Recall (M)	30.2	30.2	28.7	26.8	24.1	21.6	19.3	16.4	13.5	9.6
			Precis (M)	76.2	76.2	79.2	81.5	83.4	84.1	85.5	87	87.2	87.3
			MIER (M)	6.6	6.6	4.5	3.9	3.3	3.2	2.8	2.5	1.6	1.5
		L	Call (L)	0	0	0	0	0	0	0	0	0	0
			Recall (L)	0	0	0	0	0	0	0	0	0	0
			Precis (L)	0	0	0	0	0	0	0	0	0	0
			MIER (L)	0	0	0	0	0	0	0	0	0	0
	INS	All	Call (A)	2	2	2	2	2	2	2	2	2	2
			Recall (A)	0	0	0	0	0	0	0	0	0	0
			Precis (A)	100	100	100	100	100	100	100	100	100	100
			MIER (A)	100	100	100	100	100	100	100	100	100	100
CNVnator	DEL	All	Call (A)	497	497	461	440	421	421	343	343	343	196
			Recall (A)	3.2	3.2	3.2	3.2	3.1	3.1	3	3	3	2.1
			Precis (A)	60.5	60.5	64.2	66.8	68.8	68.8	80.4	80.4	80.4	98.4
			MIER (A)	12.2	12.2	11	10	9.5	9.5	6.1	6.1	6.1	2
		SS	Call (SS)	0	0	0	0	0	0	0	0	0	0
			Recall (SS)	0	0	0	0	0	0	0	0	0	0
			Precis (SS)	0	0	0	0	0	0	0	0	0	0
			MIER (SS)	0	0	0	0	0	0	0	0	0	0
		S	Call (S)	0	0	0	0	0	0	0	0	0	0
			Recall (S)	0	0	0	0	0	0	0	0	0	0
			Precis (S)	0	0	0	0	0	0	0	0	0	0
			MIER (S)	0	0	0	0	0	0	0	0	0	0
		M	Call (M)	469	469	439	421	402	402	335	335	335	193
			Recall (M)	12.2	12.2	12	11.9	11.8	11.8	11.3	11.3	11.3	8.1
			Precis (M)	61.8	61.8	64.9	67.4	69.6	69.6	80	80	80	98.4
			MIER (M)	11.7	11.7	10.2	9.2	8.7	8.7	5.6	5.6	5.6	2
		L	Call (L)	28	28	22	19	19	19	8	8	8	3
			Recall (L)	16.6	16.6	16.6	15.6	15.6	15.6	11.4	11.4	11.4	4.1
			Precis (L)	39.2	39.2	50	52.6	52.6	52.6	100	100	100	100
			MIER (L)	21.4	21.4	27.2	26.3	26.3	26.3	25	25	25	0
	DUP	All	Call (A)	143	143	140	106	73	73	45	45	45	0
			Recall (A)	2.5	2.5	2.5	1.9	1.5	1.5	0.9	0.9	0.9	0
			Precis (A)	46.1	46.1	47.1	47.1	54.7	54.7	53.3	53.3	53.3	0
			MIER (A)	14.6	14.6	14.2	12.2	6.8	6.8	6.6	6.6	6.6	0
		S	Call (S)	0	0	0	0	0	0	0	0	0	0
			Recall (S)	0	0	0	0	0	0	0	0	0	0
			Precis (S)	0	0	0	0	0	0	0	0	0	0
			MIER (S)	0	0	0	0	0	0	0	0	0	0
		M	Call (M)	107	107	105	78	53	53	31	31	31	0
			Recall (M)	2.8	2.8	2.8	2	1.6	1.6	0.7	0.7	0.7	0
			Precis (M)	44.8	44.8	45.7	44.8	52.8	52.8	45.1	45.1	45.1	0
			MIER (M)	18.6	18.6	18	15.3	7.5	7.5	9.6	9.6	9.6	0
		L	Call (L)	36	36	35	28	20	20	14	14	14	0
			Recall (L)	13.6	13.6	13.6	11.6	9.5	9.5	8.2	8.2	8.2	0
			Precis (L)	50	50	51.4	53.5	60	60	71.4	71.4	71.4	0
			MIER (L)	2.7	2.7	2.8	3.5	5	5	0	0	0	0
Control-FREEC	DEL	All	Call (A)	25	25	0	0	0	0	0	0	0	0
			Recall (A)	0.1	0.1	0	0	0	0	0	0	0	0
			Precis (A)	48	48	0	0	0	0	0	0	0	0
			MIER (A)	20	20	0	0	0	0	0	0	0	0
		SS	Call (SS)	0	0	0	0	0	0	0	0	0	0
			Recall (SS)	0	0	0	0	0	0	0	0	0	0
			Precis (SS)	0	0	0	0	0	0	0	0	0	0
			MIER (SS)	0	0	0	0	0	0	0	0	0	0
		S	Call (S)	0	0	0	0	0	0	0	0	0	0
			Recall (S)	0	0	0	0	0	0	0	0	0	0
			Precis (S)	0	0	0	0	0	0	0	0	0	0
			MIER (S)	0	0	0	0	0	0	0	0	0	0
		M	Call (M)	10	10	0	0	0	0	0	0	0	0
			Recall (M)	0.1	0.1	0	0	0	0	0	0	0	0
			Precis (M)	30	30	0	0	0	0	0	0	0	0
			MIER (M)	30	30	0	0	0	0	0	0	0	0
		L	Call (L)	15	15	0	0	0	0	0	0	0	0
			Recall (L)	8.3	8.3	0	0	0	0	0	0	0	0
			Precis (L)	60	60	0	0	0	0	0	0	0	0
			MIER (L)	13.3	13.3	0	0	0	0	0	0	0	0
	DUP	All	Call (A)	236	236	226	124	100	86	72	60	60	0
			Recall (A)	0.7	0.7	0.7	0.4	0.3	0.2	0.2	0.2	0.2	0
			Precis (A)	8.4	8.4	8.8	8.8	9	8.1	8.3	10	10	0
			MIER (A)	90.2	90.2	89.8	91.9	93	95.3	95.8	96.6	96.6	0
		S	Call (S)	0	0	0	0	0	0	0	0	0	0
			Recall (S)	0	0	0	0	0	0	0	0	0	0
			Precis (S)	0	0	0	0	0	0	0	0	0	0
			MIER (S)	0	0	0	0	0	0	0	0	0	0
		M	Call (M)	94	94	86	70	60	54	47	41	41	0
			Recall (M)	0.5	0.5	0.5	0.3	0.3	0.3	0.2	0.2	0.2	0
			Precis (M)	11.7	11.7	12.7	11.4	10	11.1	10.6	12.1	12.1	0
			MIER (M)	87.2	87.2	86	90	91.6	92.5	93.6	95.1	95.1	0
		L	Call (L)	142	142	140	54	40	32	25	19	19	0
			Recall (L)	7.5	7.5	7.5	3.4	2.7	1.3	1.3	1.3	1.3	0
			Precis (L)	6.3	6.3	6.4	5.5	7.5	3.1	4	5.2	5.2	0
			MIER (L)	92.2	92.2	92.1	94.4	95	100	100	100	100	0
CREST	DEL	All	Call (A)	1961	1956	1862	1688	1456	1231	1014	796	647	370
			Recall (A)	7.8	7.7	7.4	6.7	5.6	4.6	3.8	2.8	2.2	1.3
			Precis (A)	36.5	36.4	36.5	36.6	35.7	35	35.1	33	32.1	32.4
			MIER (A)	2.9	2.9	2.6	2.1	1.7	1.4	1.1	0.8	0.7	0.2
		SS	Call (SS)	255	253	222	184	150	114	93	71	49	27
			Recall (SS)	6.1	5.9	5	4.4	3.6	2.8	2.4	1.9	1.1	0.5
			Precis (SS)	30.1	29.6	28.3	30.4	31.3	33.3	34.4	36.6	32.6	25.9
			MIER (SS)	4.7	4.7	4	2.1	1.3	1.7	0	0	0	0
		S	Call (S)	1266	1264	1205	1097	945	804	662	526	429	235
			Recall (S)	8.7	8.6	8.3	7.6	6.3	5.3	4.3	3.3	2.6	1.5
			Precis (S)	38.1	38	38.5	38.4	37.1	36.3	35.9	34.7	34	36.1
			MIER (S)	2.6	2.6	2.4	2	1.7	1.4	1.3	0.9	0.6	0
		M	Call (M)	435	435	431	403	358	311	257	198	168	108
			Recall (M)	6.7	6.7	6.6	6	5.3	4.3	3.7	2.3	2	1.2
			Precis (M)	35.6	35.6	35.4	34.7	34	32.4	33.4	27.2	27.3	25.9
			MIER (M)	2.2	2.2	2.3	1.9	1.6	1.2	1.1	1	1.1	0.9
		L	Call (L)	5	4	4	4	3	2	2	1	1	0
			Recall (L)	2	1	1	1	1	0	0	0	0	0
			Precis (L)	40	25	25	25	33.3	0	0	0	0	0
			MIER (L)	40	25	25	25	33.3	0	0	0	0	0
	INS	All	Call (A)	223	220	201	170	147	120	100	74	60	40
			Recall (A)	0.5	0.5	0.4	0.4	0.3	0.2	0.2	0.1	0.1	0
			Precis (A)	33.1	33.6	33.8	34.1	36	33.3	35	33.7	28.3	25
			MIER (A)	33.6	32.7	30.8	28.2	27.2	25	24	25.6	23.3	20
	INV	All	Call (A)	6	6	6	6	4	4	3	2	2	1
			Recall (A)	0.3	0.3	0.3	0.3	0.3	0.3	0.3	0.3	0.3	0.3
			Precis (A)	16.6	16.6	16.6	16.6	25	25	33.3	50	50	100
			MIER (A)	33.3	33.3	33.3	33.3	50	50	66.6	50	50	0
DELLY	DEL	All	Call (A)	6936	2379	1981	1734	1534	1361	1222	1115	1047	887
			Recall (A)	23.4	20.6	18.2	16.4	14.7	13.2	12.1	11.2	10.5	9
			Precis (A)	31	79.7	84.7	86.9	88	89.6	91.1	92.2	92.8	93.9
			MIER (A)	62.8	7.1	3	2.4	1.8	1.3	0.9	0.8	0.7	0.3
		SS	Call (SS)	0	0	0	0	0	0	0	0	0	0
			Recall (SS)	0	0	0	0	0	0	0	0	0	0
			Precis (SS)	0	0	0	0	0	0	0	0	0	0
			MIER (SS)	0	0	0	0	0	0	0	0	0	0
		S	Call (S)	5813	1386	1074	889	735	614	504	432	392	307
			Recall (S)	24.9	20.8	17.3	14.5	11.9	9.9	8.3	7.1	6.4	5
			Precis (S)	24	84.4	90.8	91.9	92.2	92.1	94	94.4	94.1	94.7
			MIER (S)	74.2	11.1	5.2	4.3	3.5	2.6	1.9	1.6	1.5	0.6
		M	Call (M)	1021	912	845	802	765	724	699	665	638	568
			Recall (M)	32.3	31.2	30.3	29.7	29	28.2	27.6	26.8	26.1	23.5
			Precis (M)	72.5	78.6	82.2	85.1	86.9	89.5	90.7	92.4	93.5	94.5
			MIER (M)	4	1.6	0.5	0.3	0.3	0.2	0.2	0.3	0.3	0.1
		L	Call (L)	102	81	62	43	34	23	19	18	17	12
			Recall (L)	12.5	10.4	8.3	7.2	7.2	7.2	7.2	7.2	6.2	5.2
			Precis (L)	12.7	12.3	12.9	16.2	20.5	26	31.5	33.3	35.2	41.6
			MIER (L)	3.9	1.2	0	0	0	0	0	0	0	0
	DUP	All	Call (A)	978	692	537	417	352	297	258	218	191	151
			Recall (A)	4.2	3.4	2.8	2.4	2.2	2.1	1.9	1.6	1.4	1.3
			Precis (A)	11.4	13.1	14.1	15.5	16.7	18.8	19.7	19.7	20.4	23.8
			MIER (A)	11.2	4.6	2.4	1.6	1.1	0.6	0.3	0.4	0	0
		S	Call (S)	535	376	281	223	184	155	136	108	92	72
			Recall (S)	7.5	5.9	4.9	4.2	3.9	3.8	3.2	2.6	2.5	2.3
			Precis (S)	13.2	14.8	16.3	17.4	19.5	22.5	22	22.2	22.8	27.7
			MIER (S)	14.3	6.6	3.5	2.2	2.1	1.2	0.7	0.9	0	0
		M	Call (M)	342	248	204	159	140	123	106	97	88	72
			Recall (M)	2.2	1.9	1.6	1.4	1.3	1.3	1.3	1.2	1	0.9
			Precis (M)	10.5	12.5	12.7	14.4	15	16.2	18.8	19.5	20.4	22.2
			MIER (M)	7.6	2	0.9	0.6	0	0	0	0	0	0
		L	Call (L)	101	68	52	35	28	19	16	13	11	7
			Recall (L)	4.7	4.1	4.1	2.7	1.3	0.6	0.6	0	0	0
			Precis (L)	4.9	5.8	7.6	8.5	7.1	5.2	6.2	0	0	0
			MIER (L)	6.9	2.9	1.9	2.8	0	0	0	0	0	0
	INV	All	Call (A)	7012	644	354	296	254	218	193	168	144	120
			Recall (A)	27	23.3	21.8	21.5	21.1	20	19.7	17.8	16.4	15.6
			Precis (A)	1	9.9	16.9	19.9	22.8	25.2	27.9	29.1	31.2	35.8
			MIER (A)	93.6	43.3	11.2	8.4	7	6.4	4.6	4.7	4.8	2.5
ERDS	DEL	All	Call (A)	1565	1565	1201	1201	0	0	0	0	0	0
			Recall (A)	15.6	15.6	12.7	12.7	0	0	0	0	0	0
			Precis (A)	91.5	91.5	97.7	97.7	0	0	0	0	0	0
			MIER (A)	16.5	16.5	12.9	12.9	0	0	0	0	0	0
		SS	Call (SS)	0	0	0	0	0	0	0	0	0	0
			Recall (SS)	0	0	0	0	0	0	0	0	0	0
			Precis (SS)	0	0	0	0	0	0	0	0	0	0
			MIER (SS)	0	0	0	0	0	0	0	0	0	0
		S	Call (S)	927	927	744	744	0	0	0	0	0	0
			Recall (S)	15.5	15.5	13	13	0	0	0	0	0	0
			Precis (S)	93.5	93.5	98.6	98.6	0	0	0	0	0	0
			MIER (S)	22.1	22.1	18.6	18.6	0	0	0	0	0	0
		M	Call (M)	628	628	452	452	0	0	0	0	0	0
			Recall (M)	23.9	23.9	18.8	18.8	0	0	0	0	0	0
			Precis (M)	88.6	88.6	96.2	96.2	0	0	0	0	0	0
			MIER (M)	7.9	7.9	3.3	3.3	0	0	0	0	0	0
		L	Call (L)	10	10	5	5	0	0	0	0	0	0
			Recall (L)	10.4	10.4	6.2	6.2	0	0	0	0	0	0
			Precis (L)	90	90	100	100	0	0	0	0	0	0
			MIER (L)	40	40	40	40	0	0	0	0	0	0
	DUP	All	Call (A)	3714	3714	0	0	0	0	0	0	0	0
			Recall (A)	8.3	8.3	0	0	0	0	0	0	0	0
			Precis (A)	5.8	5.8	0	0	0	0	0	0	0	0
			MIER (A)	73.5	73.5	0	0	0	0	0	0	0	0
		S	Call (S)	2883	2883	0	0	0	0	0	0	0	0
			Recall (S)	1.3	1.3	0	0	0	0	0	0	0	0
			Precis (S)	0.8	0.8	0	0	0	0	0	0	0	0
			MIER (S)	87.8	87.8	0	0	0	0	0	0	0	0
		M	Call (M)	787	787	0	0	0	0	0	0	0	0
			Recall (M)	11.6	11.6	0	0	0	0	0	0	0	0
			Precis (M)	22.1	22.1	0	0	0	0	0	0	0	0
			MIER (M)	25.1	25.1	0	0	0	0	0	0	0	0
		L	Call (L)	44	44	0	0	0	0	0	0	0	0
			Recall (L)	14.3	14.3	0	0	0	0	0	0	0	0
			Precis (L)	45.4	45.4	0	0	0	0	0	0	0	0
			MIER (L)	6.8	6.8	0	0	0	0	0	0	0	0
FermiKit	DEL	All	Call (A)	2008	2008	2006	2006	1840	1840	1214	1214	1214	734
			Recall (A)	19.4	19.4	19.4	19.4	18.1	18.1	12.4	12.4	12.4	7.6
			Precis (A)	88.8	88.8	88.8	88.8	90.7	90.7	93.9	93.9	93.9	96.1
			MIER (A)	13.7	13.7	13.7	13.7	12.1	12.1	9.2	9.2	9.2	6.5
		SS	Call (SS)	116	116	116	116	93	93	28	28	28	6
			Recall (SS)	5	5	5	5	4.4	4.4	1.6	1.6	1.6	0.3
			Precis (SS)	43.9	43.9	43.9	43.9	50.5	50.5	64.2	64.2	64.2	50
			MIER (SS)	49.1	49.1	49.1	49.1	43	43	25	25	25	16.6
		S	Call (S)	1485	1485	1483	1483	1368	1368	943	943	943	583
			Recall (S)	23.9	23.9	23.8	23.8	22.4	22.4	15.8	15.8	15.8	10
			Precis (S)	90.3	90.3	90.3	90.3	91.8	91.8	94	94	94	96.2
			MIER (S)	12.9	12.9	12.8	12.8	11.6	11.6	9.6	9.6	9.6	6.8
		M	Call (M)	402	402	402	402	374	374	241	241	241	145
			Recall (M)	16.7	16.7	16.7	16.7	15.5	15.5	10.2	10.2	10.2	6.1
			Precis (M)	96.7	96.7	96.7	96.7	96.7	96.7	97.5	97.5	97.5	97.9
			MIER (M)	6.7	6.7	6.7	6.7	6.6	6.6	5.8	5.8	5.8	4.8
		L	Call (L)	5	5	5	5	5	5	2	2	2	0
			Recall (L)	4.1	4.1	4.1	4.1	4.1	4.1	1	1	1	0
			Precis (L)	60	60	60	60	60	60	50	50	50	0
			MIER (L)	0
	INS	All	Call (A)	539	539	539	539	478	478	282	282	282	146
			Recall (A)	2.7	2.7	2.7	2.7	2.6	2.6	1.8	1.8	1.8	1
			Precis (A)	70.5	70.5	70.5	70.5	75.9	75.9	89	89	89	97.9
			MIER (A)	41.7	41.7	41.7	41.7	39.5	39.5	29.7	29.7	29.7	23.9
forestSV	DEL	All	Call (A)	8657	8486	6638	3719	2270	1436	514	87	87	0
			Recall (A)	18.5	18.4	17.9	16.3	13.8	10.3	5	0.9	0.9	0
			Precis (A)	19.6	19.9	24.7	40.3	56	66.1	90.6	95.4	95.4	0
			MIER (A)	38.9	38.4	31	13.8	4.4	2.6	1.9	1.1	1.1	0
		SS	Call (SS)	1154	1103	558	67	0	0	0	0	0	0
			Recall (SS)	0.1	0.1	0	0	0	0	0	0	0	0
			Precis (SS)	2	2	1.2	0	0	0	0	0	0	0
			MIER (SS)	90.5	90.7	92.1	89.5	0	0	0	0	0	0
		S	Call (S)	3603	3544	2872	1834	1304	801	127	0	0	0
			Recall (S)	18.2	18.2	17.6	15.7	12.7	8	2	0	0	0
			Precis (S)	25	25.4	30.7	43.2	48.9	50	83.4	0	0	0
			MIER (S)	39.2	38.7	31.4	13.1	2.6	1.4	1.5	0	0	0
		M	Call (M)	3886	3825	3194	1804	952	621	376	86	86	0
			Recall (M)	28.6	28.6	28	26.1	23.7	21	14.5	3.5	3.5	0
			Precis (M)	19.5	19.8	23.3	38.5	65.6	86.9	93.6	95.3	95.3	0
			MIER (M)	23.4	23	20.1	11.5	6.6	3.5	1	1.1	1.1	0
		L	Call (L)	14	14	14	14	14	14	11	1	1	0
			Recall (L)	12.5	12.5	12.5	12.5	12.5	12.5	10.4	1	1	0
			Precis (L)	64.2	64.2	64.2	64.2	64.2	64.2	72.7	100	100	0
			MIER (L)	28.5	28.5	28.5	28.5	28.5	28.5	36.3	0	0	0
	DUP	All	Call (A)	4207	4050	2137	688	197	29	2	0	0	0
			Recall (A)	12.4	12.3	10.7	6.3	2.6	0.5	0	0	0	0
			Precis (A)	7.8	8	13.2	23.9	35.5	48.2	100	0	0	0
			MIER (A)	54.3	53.2	37.9	17	9.1	10.3	0	0	0	0
		S	Call (S)	1880	1770	582	45	4	0	0	0	0	0
			Recall (S)	4.9	4.6	2	0.1	0	0	0	0	0	0
			Precis (S)	2.5	2.4	3.2	2.2	0	0	0	0	0	0
			MIER (S)	82.6	82.4	79.2	77.7	25	0	0	0	0	0
		M	Call (M)	2310	2263	1538	626	179	22	1	0	0	0
			Recall (M)	17.2	17.1	15.9	9.6	3.7	0.5	0	0	0	0
			Precis (M)	11.7	11.9	16.4	24.4	33.5	40.9	100	0	0	0
			MIER (M)	31.6	30.7	22.6	12.6	7.8	4.5	0	0	0	0
		L	Call (L)	17	17	17	17	14	7	1	0	0	0
			Recall (L)	7.5	7.5	7.5	7.5	6.8	3.4	0.6	0	0	0
			Precis (L)	64.7	64.7	64.7	64.7	71.4	71.4	100	0	0	0
			MIER (L)	17.6	17.6	17.6	17.6	21.4	28.5	0	0	0	0
GASVPro	DEL	All	Call (A)	15511	15511	15511	4118	2217	1834	1659	1517	1383	1170
			Recall (A)	15.6	15.6	15.6	15	14.4	13.6	13	12.4	11.7	10.3
			Precis (A)	9.2	9.2	9.2	33.4	59.6	68.5	72.2	75.5	77.7	81
			MIER (A)	92.3	92.3	92.3	74.2	55.6	50.5	48.2	47.5	46.7	46.4
		SS	Call (SS)	7832	7832	7832	1384	305	133	80	49	32	16
			Recall (SS)	2	2	2	1.5	0.8	0.4	0	0	0	0
			Precis (SS)	0.6	0.6	0.6	2.8	8.8	13.5	15	16.3	12.5	18.7
			MIER (SS)	98.6	98.6	98.6	95.5	85.2	75.9	70	71.4	65.6	75
		S	Call (S)	7018	7018	7018	2118	1338	1168	1076	996	910	783
			Recall (S)	15.8	15.8	15.8	15.2	14.7	14	13.4	12.8	12	10.8
			Precis (S)	12.2	12.2	12.2	39.4	60.5	66.1	68.8	71.2	73.5	77.2
			MIER (S)	91	91	91	72.8	59.4	56.2	54.6	54.1	53.5	53.3
		M	Call (M)	619	619	619	583	549	515	487	459	430	362
			Recall (M)	22.2	22.2	22.2	21.7	20.9	20	19.1	18.4	17.2	14.5
			Precis (M)	82	82	82	85	87.4	89.7	90.7	92.5	92.7	93
			MIER (M)	32.7	32.7	32.7	32.5	32.2	32.4	32	32	31.8	30.9
		L	Call (L)	42	42	42	33	25	18	16	13	11	9
			Recall (L)	7.2	7.2	7.2	6.2	5.2	4.1	4.1	3.1	3.1	3.1
			Precis (L)	19	19	19	21.2	24	22.2	25	23	27.2	33.3
			MIER (L)	14.2	14.2	14.2	12.1	8	11.1	6.2	7.6	9	11.1
	INV	All	Call (A)	255	255	255	211	186	164	145	125	108	79
			Recall (A)	12	12	12	11.3	10.9	10.5	10.2	9.1	9.1	7.6
			Precis (A)	12.9	12.9	12.9	14.6	16.1	17.6	19.3	20	23.1	26.5
			MIER (A)	29.4	29.4	29.4	26.5	25.2	25.6	24.1	20	19.4	17.7
GenomeSTRiP	DEL	All	Call (A)	1320	1136	1048	975	907	858	814	776	738	653
			Recall (A)	10.3	9.8	9.4	9.1	8.8	8.5	8.1	7.8	7.5	6.7
			Precis (A)	71.6	79.4	83.1	86.4	89.3	91.2	91.7	93.2	93.9	94.6
			MIER (A)	7.1	1.3	0.6	0.6	0.4	0.3	0.3	0.3	0.4	0.3
		SS	Call (SS)	0	0	0	0	0	0	0	0	0	0
			Recall (SS)	0	0	0	0	0	0	0	0	0	0
			Precis (SS)	0	0	0	0	0	0	0	0	0	0
			MIER (SS)	0	0	0	0	0	0	0	0	0	0
		S	Call (S)	317	221	199	182	169	158	143	136	127	110
			Recall (S)	3.8	3.3	3.1	2.9	2.7	2.6	2.3	2.2	2.1	1.8
			Precis (S)	65.6	83.2	86.9	89	89.9	91.7	91.6	91.9	92.1	92.7
			MIER (S)	19.8	2.2	1	1	0.5	0.6	0.6	0.7	0.7	0.9
		M	Call (M)	926	858	805	760	713	681	655	626	599	534
			Recall (M)	31	30.2	29.3	28.7	27.8	26.9	26.1	25.4	24.5	22
			Precis (M)	78.4	82.5	85.4	88.4	91.1	92.8	93.2	95	95.4	96
			MIER (M)	3.1	1.1	0.6	0.5	0.4	0.2	0.3	0.3	0.3	0.1
		L	Call (L)	77	57	44	33	25	19	16	14	12	9
			Recall (L)	11.4	11.4	10.4	9.3	8.3	7.2	5.2	4.1	4.1	3.1
			Precis (L)	15.5	19.2	22.7	27.2	32	31.5	31.2	28.5	33.3	33.3
			MIER (L)	2.5	0	0	0	0	0	0	0	0	0
GRIDSS	DEL	All	Call (A)	7532	7532	7532	7075	3457	2938	2535	2052	1402	886
			Recall (A)	36.6	36.6	36.6	36.1	32.3	29.2	26.1	21.6	14.9	9.5
			Precis (A)	44.6	44.6	44.6	46.8	85.9	91.2	94.6	96.7	97.9	98.7
			MIER (A)	46.2	46.2	46.2	43.8	3.6	1.3	0.6	0.3	0.2	0.2
		SS	Call (SS)	1123	1123	1123	1038	519	365	221	102	22	3
			Recall (SS)	31.3	31.3	31.3	30.7	24.6	20.4	14	6.7	1.3	0.1
			Precis (SS)	36.5	36.5	36.5	38.5	60.6	70.4	77.8	80.3	72.7	66.6
			MIER (SS)	39.3	39.3	39.3	37	8.2	4.1	1.8	1.9	4.5	33.3
		S	Call (S)	5504	5504	5504	5154	2196	1890	1695	1420	1038	682
			Recall (S)	40.8	40.8	40.8	40.2	36.1	32.3	29.4	25	18.4	12.1
			Precis (S)	40.8	40.8	40.8	43	91.1	95	96.9	98.5	99	99.7
			MIER (S)	54.6	54.6	54.6	52.3	3.2	0.9	0.5	0.2	0	0
		M	Call (M)	841	841	841	823	713	667	611	526	340	200
			Recall (M)	30.3	30.3	30.3	29.9	28.1	27	25.2	21.8	14.2	8.4
			Precis (M)	82.2	82.2	82.2	83.3	90.4	92.9	94.9	95.6	96.4	96.5
			MIER (M)	3.6	3.6	3.6	2.6	1.5	0.8	0.4	0.3	0.2	0.5
		L	Call (L)	64	64	64	60	29	16	8	4	2	1
			Recall (L)	12.5	12.5	12.5	12.5	10.4	7.2	5.2	3.1	1	0
			Precis (L)	18.7	18.7	18.7	20	31	43.7	50	50	50	0
			MIER (L)	1.5	1.5	1.5	1.6	0	0	0	0	0	0
	DUP	All	Call (A)	1938	1938	1938	1806	1069	776	507	311	137	76
			Recall (A)	20.6	20.6	20.6	19.9	15.9	13.3	9.4	6.6	3	1.7
			Precis (A)	32.2	32.2	32.2	33.2	43	48.3	51.2	57.5	59.1	59.2
			MIER (A)	27.9	27.9	27.9	25.5	12.1	9.4	7.2	5.7	6.5	5.2
		S	Call (S)	1675	1675	1675	1568	943	686	435	260	103	58
			Recall (S)	46	46	46	45.1	38.3	33.1	24.3	17.6	8	4.6
			Precis (S)	35.5	35.5	35.5	36.6	46.7	52.3	56.3	65	70.8	72.4
			MIER (S)	30.1	30.1	30.1	27.6	13.4	10.3	8	6.5	8.7	6.8
		M	Call (M)	203	203	203	187	104	80	66	48	32	17
			Recall (M)	1.4	1.4	1.4	1.3	1.1	1	0.9	0.6	0.5	0.1
			Precis (M)	12.8	12.8	12.8	12.2	17.3	20	22.7	20.8	25	17.6
			MIER (M)	15.2	15.2	15.2	12.8	2.8	2.5	3	2	0	0
		L	Call (L)	60	60	60	51	22	10	6	3	2	1
			Recall (L)	4.1	4.1	4.1	3.4	0.6	0	0	0	0	0
			Precis (L)	5	5	5	5.8	4.5	0	0	0	0	0
			MIER (L)	8.3	8.3	8.3	9.8	0	0	0	0	0	0
	INS	All	Call (A)	247	247	247	240	218	193	129	75	15	2
			Recall (A)	3.7	3.7	3.7	3.6	2.6	2.1	1.4	0.8	0.3	0.1
			Precis (A)	37.2	37.2	37.2	38.3	39.9	39.3	44.9	46.6	80	100
			MIER (A)	55	55	55	53.7	49.5	47.1	41.8	44	53.3	100
	INV	All	Call (A)	42076	42076	42076	37969	293	222	174	134	94	51
			Recall (A)	23.3	23.3	23.3	22.9	19.7	18.2	16.4	14.2	11.3	6.5
			Precis (A)	0.1	0.1	0.1	0.1	18.4	22.5	25.8	29.1	32.9	35.2
			MIER (A)	99.2	99.2	99.2	99.2	18	12.1	8.6	2.9	1	0
Hydra	DEL	All	Call (A)	14646	4069	3074	2551	2183	1909	1690	1495	1319	972
			Recall (A)	19.6	17.7	16.4	15	13.7	12.6	11.8	10.7	9.9	7.8
			Precis (A)	12.2	39.9	49.1	54	57.7	61	64.4	66.2	69.2	74.4
			MIER (A)	63.9	9.2	2.3	1.4	1.2	0.8	0.6	0.6	0.5	0.3
		SS	Call (SS)	64	15	5	1	0	0	0	0	0	0
			Recall (SS)	0.3	0.1	0.1	0	0	0	0	0	0	0
			Precis (SS)	1.5	6.6	20	0	0	0	0	0	0	0
			MIER (SS)	65.6	20	20	0	0	0	0	0	0	0
		S	Call (S)	11492	2297	1689	1384	1155	968	826	707	597	399
			Recall (S)	17	15.4	14	12.3	10.8	9.6	8.7	7.6	6.8	5
			Precis (S)	6.9	31.3	38	40.3	41.6	43	45.2	45.6	47.2	52.1
			MIER (S)	77.4	14	3.1	1.8	1.6	0.9	0.7	0.8	0.5	0.2
		M	Call (M)	2228	1402	1181	1039	941	872	810	745	690	550
			Recall (M)	35.5	32.1	30.8	29.3	27.7	26.7	25.6	23.9	22.7	18.7
			Precis (M)	43.6	63.5	72.4	78	81.8	84.8	87.7	88.9	90.8	93
			MIER (M)	15.5	2.3	0.9	0.7	0.6	0.6	0.6	0.5	0.5	0.3
		L	Call (L)	862	355	199	127	87	69	54	43	32	23
			Recall (L)	23.9	14.5	10.4	9.3	9.3	8.3	5.2	4.1	4.1	4.1
			Precis (L)	3.1	3.9	5	7	10.3	11.5	9.2	9.3	12.5	17.3
			MIER (L)	9.6	5	2.5	2.3	2.2	1.4	0	0	0	0
iCopyDAV	DEL	All	Call (A)	655	655	0	0	0	0	0	0	0	0
			Recall (A)	0.5	0.5	0	0	0	0	0	0	0	0
			Precis (A)	7.9	7.9	0	0	0	0	0	0	0	0
			MIER (A)	16.6	16.6	0	0	0	0	0	0	0	0
		SS	Call (SS)	0	0	0	0	0	0	0	0	0	0
			Recall (SS)	0	0	0	0	0	0	0	0	0	0
			Precis (SS)	0	0	0	0	0	0	0	0	0	0
			MIER (SS)	0	0	0	0	0	0	0	0	0	0
		S	Call (S)	0	0	0	0	0	0	0	0	0	0
			Recall (S)	0	0	0	0	0	0	0	0	0	0
			Precis (S)	0	0	0	0	0	0	0	0	0	0
			MIER (S)	0	0	0	0	0	0	0	0	0	0
		M	Call (M)	606	606	0	0	0	0	0	0	0	0
			Recall (M)	1.5	1.5	0	0	0	0	0	0	0	0
			Precis (M)	6.4	6.4	0	0	0	0	0	0	0	0
			MIER (M)	16.6	16.6	0	0	0	0	0	0	0	0
		L	Call (L)	49	49	0	0	0	0	0	0	0	0
			Recall (L)	17.7	17.7	0	0	0	0	0	0	0	0
			Precis (L)	26.5	26.5	0	0	0	0	0	0	0	0
			MIER (L)	16.3	16.3	0	0	0	0	0	0	0	0
	DUP	All	Call (A)	252	252	0	0	0	0	0	0	0	0
			Recall (A)	2.2	2.2	0	0	0	0	0	0	0	0
			Precis (A)	23	23	0	0	0	0	0	0	0	0
			MIER (A)	19.4	19.4	0	0	0	0	0	0	0	0
		S	Call (S)	0	0	0	0	0	0	0	0	0	0
			Recall (S)	0	0	0	0	0	0	0	0	0	0
			Precis (S)	0	0	0	0	0	0	0	0	0	0
			MIER (S)	0	0	0	0	0	0	0	0	0	0
		M	Call (M)	239	239	0	0	0	0	0	0	0	0
			Recall (M)	2.8	2.8	0	0	0	0	0	0	0	0
			Precis (M)	20.5	20.5	0	0	0	0	0	0	0	0
			MIER (M)	20.5	20.5	0	0	0	0	0	0	0	0
		L	Call (L)	13	13	0	0	0	0	0	0	0	0
			Recall (L)	8.9	8.9	0	0	0	0	0	0	0	0
			Precis (L)	69.2	69.2	0	0	0	0	0	0	0	0
			MIER (L)	25	25	0	0	0	0	0	0	0	0
indelMINER	DEL	All	Call (A)	2434	2434	1637	1481	1386	1328	1256	1188	1124	987
			Recall (A)	9	9	8.4	8	7.6	7.3	6.9	6.4	6	5.1
			Precis (A)	34.3	34.3	47.2	49.6	50.5	50.6	50.6	50.1	49.1	47.5
			MIER (A)	64.7	64.7	53	51.7	51.2	51.1	51.3	50.9	51.2	52.2
		SS	Call (SS)	31	31	4	0	0	0	0	0	0	0
			Recall (SS)	0	0	0	0	0	0	0	0	0	0
			Precis (SS)	3.2	3.2	25	0	0	0	0	0	0	0
			MIER (SS)	100	100	100	0	0	0	0	0	0	0
		S	Call (S)	1352	1352	676	597	551	524	490	456	416	346
			Recall (S)	11.1	11.1	10.2	9.6	9.1	8.7	8.1	7.6	6.9	5.9
			Precis (S)	46.3	46.3	84.3	90.2	92.5	92.9	93.2	93.2	93.5	95.6
			MIER (S)	69.8	69.8	48.9	48	48.2	47.5	48.3	47.8	48.5	50.8
		M	Call (M)	613	613	519	448	400	370	333	301	278	219
			Recall (M)	8.8	8.8	8.5	8.2	8	7.8	7.5	7.2	6.9	5.9
			Precis (M)	33.1	33.1	38.1	42.6	46.2	48.6	52.2	55.4	57.1	61.1
			MIER (M)	55.9	55.9	52.9	49.5	47	46.7	45.6	44.1	43.1	42
		L	Call (L)	438	438	438	436	435	434	433	431	430	422
			Recall (L)	5.2	5.2	5.2	5.2	5.2	4.1	4.1	3.1	3.1	3.1
			Precis (L)	1.1	1.1	1.1	1.1	1.1	1.1	1.1	0.9	0.9	0.9
			MIER (L)	58.9	58.9	58.9	58.9	59	59.2	59.1	58.9	59	58.7
inGAP-sv	DEL	All	Call (A)	16848	16848	5079	3315	2894	2672	2486	2330	2177	1901
			Recall (A)	32.5	32.5	31	29.5	28	26.6	25.3	24.1	22.7	20.1
			Precis (A)	17.7	17.7	56.1	81.7	89	91.5	93.4	95	95.9	97.1
			MIER (A)	78.2	78.2	38.2	12.3	5.9	4.1	3.3	2.7	2.1	1.5
		SS	Call (SS)	164	164	55	26	15	9	8	4	4	3
			Recall (SS)	3.2	3.2	1.5	0.7	0.2	0	0	0	0	0
			Precis (SS)	18.9	18.9	29	38.4	40	22.2	25	25	25	0
			MIER (SS)	84.7	84.7	74.5	57.6	66.6	77.7	75	75	75	100
		S	Call (S)	15943	15943	4323	2613	2233	2040	1879	1749	1627	1414
			Recall (S)	41.3	41.3	39.3	37.2	35.2	33.2	31.3	29.6	27.9	24.6
			Precis (S)	14.5	14.5	50.8	79.4	87.9	90.8	93.1	94.7	95.8	97.3
			MIER (S)	81.4	81.4	43.1	13.9	6	4	3.2	2.5	1.7	1.2
		M	Call (M)	715	715	684	663	634	612	589	568	538	480
			Recall (M)	27.6	27.6	27.2	26.9	26.2	25.4	24.7	23.9	22.7	20.3
			Precis (M)	89.5	89.5	92.1	93.5	95.4	95.9	96.4	97.1	97.3	97.2
			MIER (M)	4.7	4.7	3	2.5	2.2	1.6	1.1	1.2	1.1	0.8
		L	Call (L)	26	26	17	13	12	11	10	9	8	4
			Recall (L)	8.3	8.3	7.2	5.2	5.2	5.2	5.2	5.2	5.2	4.1
			Precis (L)	19.2	19.2	29.4	30.7	33.3	36.3	40	44.4	50	75
			MIER (L)	96.1	96.1	94.1	100	100	100	100	100	100	100
	DUP	All	Call (A)	8568	8568	8489	8466	8444	8426	8413	8404	8397	8385
			Recall (A)	17.3	17.3	16.5	16.3	16.2	16.1	16	15.9	15.9	15.8
			Precis (A)	5.5	5.5	5.3	5.2	5.2	5.2	5.2	5.2	5.2	5.1
			MIER (A)	36.2	36.2	36.4	36.5	36.6	36.6	36.7	36.7	36.7	36.7
		S	Call (S)	5890	5890	5875	5864	5857	5845	5837	5830	5824	5815
			Recall (S)	19.9	19.9	19.8	19.5	19.4	19.3	19.3	19.2	19.1	19.1
			Precis (S)	3.6	3.6	3.6	3.5	3.5	3.5	3.5	3.5	3.4	3.4
			MIER (S)	44.5	44.5	44.5	44.6	44.6	44.6	44.6	44.7	44.7	44.7
		M	Call (M)	2670	2670	2611	2600	2585	2580	2575	2573	2572	2569
			Recall (M)	16.7	16.7	15.8	15.6	15.5	15.4	15.3	15.3	15.3	15.2
			Precis (M)	9.6	9.6	9.2	9.1	9.1	9.1	9	9	9	9
			MIER (M)	18.1	18.1	18.4	18.4	18.5	18.6	18.6	18.6	18.6	18.6
		L	Call (L)	8	8	3	2	2	1	1	1	1	1
			Recall (L)	5.4	5.4	2	1.3	1.3	0.6	0.6	0.6	0.6	0.6
			Precis (L)	75	75	100	100	100	100	100	100	100	100
			MIER (L)	33.3	33.3	40	40	50	66.6	66.6	66.6	66.6	0
	INS	All	Call (A)	1843	1843	1842	1842	1841	1840	1838	1834	1829	1810
			Recall (A)	12.9	12.9	12.9	12.8	12.8	12.8	12.8	12.8	12.8	12.8
			Precis (A)	87.8	87.8	87.8	87.8	87.9	87.9	88	88.2	88.4	89.1
			MIER (A)	17.7	17.7	17.6	17.6	17.6	17.6	17.5	17.3	17.1	16.4
	INV	All	Call (A)	179	179	164	142	128	114	98	85	79	69
			Recall (A)	12.7	12.7	12.4	12	11.6	11.6	11.3	9.8	9.8	9.4
			Precis (A)	19.5	19.5	20.7	23.2	25	28	31.6	31.7	34.1	37.6
			MIER (A)	35.7	35.7	34.1	28.8	26.5	22.8	21.4	17.6	17.7	15.9
laSV	DEL	All	Call (A)	1967	1870	1786	1728	1675	1639	1605	1577	1554	1502
			Recall (A)	17.1	17.1	16.9	16.8	16.7	16.5	16.5	16.4	16.3	15.9
			Precis (A)	80.1	84	87.1	89.5	91.6	92.9	94.6	95.7	96.4	97.6
			MIER (A)	15.8	13.6	11.4	10	8.8	8.1	7.4	6.7	6.4	5.9
		SS	Call (SS)	0	0	0	0	0	0	0	0	0	0
			Recall (SS)	0.8	0.7	0.6	0.5	0.5	0.5	0.5	0.5	0.4	0.4
			Precis (SS)	0	0	0	0	0	0	0	0	0	0
			MIER (SS)	0	0	0	0	0	0	0	0	0	0
		S	Call (S)	1631	1540	1458	1401	1350	1316	1283	1256	1236	1190
			Recall (S)	22.3	22.2	22	21.8	21.6	21.5	21.4	21.3	21.2	20.7
			Precis (S)	76.9	81.2	84.9	87.7	90.2	91.7	93.9	95.3	96.1	97.7
			MIER (S)	17.8	15.3	12.7	11.2	9.8	8.9	8	7.1	6.8	6.2
		M	Call (M)	334	328	326	325	323	321	320	319	316	310
			Recall (M)	13.9	13.8	13.7	13.7	13.7	13.6	13.6	13.5	13.4	13.1
			Precis (M)	95.5	96.9	96.9	97.2	97.5	97.5	97.5	97.4	97.4	97.4
			MIER (M)	5.9	5.4	5.5	5.2	4.9	4.9	5	5	5	4.8
		L	Call (L)	2	2	2	2	2	2	2	2	2	2
			Recall (L)	2	2	2	2	2	2	2	2	2	2
			Precis (L)	100	100	100	100	100	100	100	100	100	100
			MIER (L)	0	0	0	0	0	0	0	0	0	0
	DUP	All	Call (A)	329	325	314	309	297	284	277	269	259	224
			Recall (A)	7.3	7.3	7.2	7.1	6.9	6.7	6.6	6.5	6.3	5.7
			Precis (A)	60.1	60.6	61.7	62.1	62.9	64	64.6	65	65.6	68.3
			MIER (A)	25.2	24.6	23.2	22.6	20.8	20	19.1	19.3	19.3	17.4
		S	Call (S)	309	305	295	290	279	266	259	251	242	210
			Recall (S)	20.3	20.2	19.9	19.7	19.3	18.8	18.6	18.2	17.7	16.1
			Precis (S)	63.4	63.9	65	65.5	66.3	67.6	68.3	68.9	69.4	71.9
			MIER (S)	26.2	25.5	24.4	23.7	22.2	21.4	20.4	20.7	20.6	18.5
		M	Call (M)	17	17	16	16	15	15	15	15	14	11
			Recall (M)	0.1	0.1	0.1	0.1	0.1	0.1	0.1	0.1	0.1	0.1
			Precis (M)	11.7	11.7	12.5	12.5	13.3	13.3	13.3	13.3	14.2	18.1
			MIER (M)	11.7	11.7	6.2	6.2	0	0	0	0	0	0
		L	Call (L)	3	3	3	3	3	3	3	3	3	3
			Recall (L)	0	0	0	0	0	0	0	0	0	0
			Precis (L)	0	0	0	0	0	0	0	0	0	0
			MIER (L)	0	0	0	0	0	0	0	0	0	0
	INS	All	Call (A)	226	226	226	226	226	226	226	225	224	223
			Recall (A)	2.3	2.3	2.2	2.2	2.2	2.2	2.2	2.1	2.1	2
			Precis (A)	99.5	99.5	99.5	99.5	99.5	99.5	99.5	99.5	99.5	99.5
			MIER (A)	20.3	20.3	20.3	20.3	20.3	20.3	20.3	20	20	20.1
	INV	All	Call (A)	100	91	85	84	77	72	64	60	59	53
			Recall (A)	6.2	6.2	6.2	6.2	6.2	6.2	5.8	5.8	5.4	5.1
			Precis (A)	17	18.6	20	20.2	22	23.6	25	26.6	25.4	26.4
			MIER (A)	18	14.2	14.1	14.2	14.2	12.5	14	15	15.2	13.2
Lumpy	DEL	All	Call (A)	2486	2486	2486	2313	2107	1929	1773	1598	1448	1199
			Recall (A)	24.3	24.3	24.3	23.1	21.4	19.7	18.2	16.5	15.1	12.5
			Precis (A)	89.7	89.7	89.7	91.8	93.4	94	94.5	95.2	95.7	96.3
			MIER (A)	1.9	1.9	1.9	1.3	0.8	0.5	0.5	0.3	0.2	0.1
		SS	Call (SS)	319	319	319	277	233	197	169	142	111	63
			Recall (SS)	17.7	17.7	17.7	16.2	14.3	12.5	10.8	8.8	6.8	3.6
			Precis (SS)	72.7	72.7	72.7	76.5	79.8	82.7	84	82.3	82.8	80.9
			MIER (SS)	3.4	3.4	3.4	2.5	1.7	1	1.1	0	0	0
		S	Call (S)	1381	1381	1381	1303	1184	1072	968	845	750	588
			Recall (S)	24.1	24.1	24.1	22.9	20.9	18.9	17.1	15	13.3	10.4
			Precis (S)	96.5	96.5	96.5	97.4	97.9	97.8	97.9	98.4	98.8	98.9
			MIER (S)	1.2	1.2	1.2	0.8	0.5	0.3	0.4	0.2	0.2	0.1
		M	Call (M)	754	754	754	712	674	647	625	601	578	540
			Recall (M)	28.5	28.5	28.5	27.7	26.8	26	25.4	24.8	23.9	22.6
			Precis (M)	87	87	87	89.3	91.5	92.4	93.2	94.6	95.1	95.9
			MIER (M)	2.6	2.6	2.6	1.9	1.1	0.6	0.4	0.4	0.1	0.1
		L	Call (L)	32	32	32	21	16	13	11	10	9	8
			Recall (L)	9.3	9.3	9.3	6.2	5.2	4.1	4.1	4.1	4.1	4.1
			Precis (L)	25	25	25	28.5	31.2	30.7	36.3	40	44.4	50
			MIER (L)	3.1	3.1	3.1	0	0	0	0	0	0	0
	DUP	All	Call (A)	425	425	425	335	300	258	216	190	170	143
			Recall (A)	4.8	4.8	4.8	4.1	3.7	3.2	2.6	2.3	2	1.8
			Precis (A)	30.1	30.1	30.1	32.8	33	32.9	31.9	32.6	31.7	34.2
			MIER (A)	7.2	7.2	7.2	2.9	2.3	1.9	1.3	1.5	1.1	0.6
		S	Call (S)	264	264	264	207	180	155	128	115	100	86
			Recall (S)	11.7	11.7	11.7	10	8.9	7.6	6.1	5.5	4.7	4.5
			Precis (S)	40.5	40.5	40.5	43.4	44.4	43.8	42.1	42.6	42	46.5
			MIER (S)	8.3	8.3	8.3	3.3	2.2	2.5	1.5	1.7	1	1.1
		M	Call (M)	129	129	129	106	103	91	77	68	64	52
			Recall (M)	1	1	1	1	1	1	0.8	0.8	0.7	0.5
			Precis (M)	13.9	13.9	13.9	16	16.5	17.5	18.1	19.1	18.7	17.3
			MIER (M)	6.9	6.9	6.9	2.8	2.9	1	1.2	1.4	1.5	0
		L	Call (L)	32	32	32	22	17	12	11	7	6	5
			Recall (L)	2.7	2.7	2.7	2	1.3	0.6	0.6	0	0	0
			Precis (L)	9.3	9.3	9.3	13.6	11.7	8.3	9	0	0	0
			MIER (L)	18.5	18.5	18.5	19	23.5	28.5	28.5	16.6	12.5	16.6
	INV	All	Call (A)	74	74	74	64	61	59	56	55	49	41
			Recall (A)	6.2	6.2	6.2	6.2	6.2	6.2	5.8	5.8	5.4	5.4
			Precis (A)	22.9	22.9	22.9	26.5	27.8	28.8	28.5	29	30.6	36.5
			MIER (A)	25.6	25.6	25.6	18.7	18	16.9	14.2	14.5	12.2	7.3
Manta	DEL	All	Call (A)	4180	4155	4094	3982	3810	3566	3310	2984	2678	2089
			Recall (A)	31.4	31.2	30.9	30.1	29	27.3	25.6	23.3	20.9	16.4
			Precis (A)	69	69	69.2	69.5	69.8	70.3	71	71.7	71.7	72.3
			MIER (A)	15.8	15.7	15.4	15.1	14.5	13.8	13.5	12.9	12.2	11.4
		SS	Call (SS)	1284	1275	1250	1204	1141	1051	954	842	749	578
			Recall (SS)	38.9	38.4	37.9	36.5	35	32.4	30.2	27.2	24.3	19.4
			Precis (SS)	40.7	40.5	40.8	40.9	41.1	41.2	42.2	43.1	43.1	44.8
			MIER (SS)	25.3	25	24.8	24.4	23.5	22.6	22.5	22	20.9	19.8
		S	Call (S)	2208	2196	2168	2120	2030	1918	1803	1639	1480	1173
			Recall (S)	32.2	32	31.7	31.1	29.9	28.4	26.8	24.4	22	17.4
			Precis (S)	78.8	78.8	79	79.3	79.7	80.1	80.5	80.9	80.7	80.6
			MIER (S)	14.4	14.3	14	13.7	13.3	12.6	12.3	11.6	11.2	10.3
		M	Call (M)	663	659	651	633	614	574	531	482	430	322
			Recall (M)	26.6	26.4	26.1	25.4	24.5	22.9	21.2	19.3	17.2	13
			Precis (M)	92.4	92.5	92.4	92.4	92.1	92.1	91.9	92.3	92.5	93.1
			MIER (M)	2.7	2.7	2.7	2.6	2.4	2.2	2	2	1.3	1.2
		L	Call (L)	25	25	25	25	25	23	22	21	19	16
			Recall (L)	9.3	9.3	9.3	9.3	8.3	8.3	7.2	7.2	6.2	5.2
			Precis (L)	36	36	36	36	36	34.7	31.8	33.3	31.5	37.5
			MIER (L)
	DUP	All	Call (A)	399	398	397	391	378	365	346	322	298	240
			Recall (A)	7	7	7	6.9	6.7	6.5	6.2	5.8	5.4	4.5
			Precis (A)	47.1	47.2	47.3	47.8	48.1	48.2	47.9	48.4	48.6	50.4
			MIER (A)	20	20.1	20.1	20.2	20.3	20	19.9	18.6	18.7	17.5
		S	Call (S)	293	292	291	286	277	269	254	237	224	181
			Recall (S)	18.2	18.2	18.2	18.1	17.8	17.2	16.3	15.4	14.4	12.3
			Precis (S)	59	59.2	59.4	60.1	61	60.5	60.6	61.1	60.2	63.5
			MIER (S)	23.5	23.6	23.7	23.7	23.8	23.4	23.6	21.9	21.4	19.8
		M	Call (M)	92	92	92	91	87	83	79	73	65	52
			Recall (M)	0.8	0.8	0.8	0.8	0.7	0.7	0.6	0.6	0.5	0.3
			Precis (M)	16.3	16.3	16.3	16.4	14.9	15.6	15.1	15	15.3	11.5
			MIER (M)	10.8	10.8	10.8	10.9	11.4	10.8	10.1	9.5	10.7	9.6
		L	Call (L)	14	14	14	14	14	13	13	12	9	7
			Recall (L)	0.6	0.6	0.6	0.6	0.6	0.6	0.6	0.6	0.6	0.6
			Precis (L)	0	0	0	0	0	0	0	0	0	0
			MIER (L)	7.1	7.1	7.1	7.1	7.1	7.6	7.6	8.3	11.1	14.2
	INS	All	Call (A)	995	994	990	983	976	964	944	924	899	838
			Recall (A)	6.4	6.4	6.4	6.3	6.3	6.2	6.1	5.9	5.8	5.4
			Precis (A)	80.7	80.7	80.8	81.1	81.1	81.3	81.4	81.4	81.8	82.8
			MIER (A)	23.5	23.5	23.3	23.1	22.9	22.8	22.1	21.4	21.1	19.9
	INV	All	Call (A)	215	214	207	205	199	186	177	160	146	118
			Recall (A)	18.9	18.9	18.9	18.9	18.2	17.1	16.7	14.9	13.8	10.9
			Precis (A)	24.1	24.2	25.1	25.3	25.1	25.2	25.9	25.6	26	25.4
			MIER (A)	10.6	10.7	10.6	10.2	9.5	8.6	8.4	9.3	8.9	8.4
MATCHCLIP	DEL	All	Call (A)	2325	2300	2190	1817	1491	1021	699	403	107	0
			Recall (A)	23	22.9	22.4	18.7	15.4	10.6	7.3	4.2	1.1	0
			Precis (A)	90.7	91.4	94.2	94.7	94.9	95.7	96.7	97.2	96.2	0
			MIER (A)	10.5	9.6	8.4	6.3	5.1	3.6	2.1	1.7	3.7	0
		SS	Call (SS)	336	324	258	234	206	146	90	47	14	0
			Recall (SS)	16.4	16.1	15	14	12.8	9.3	6.1	3.3	0.9	0
			Precis (SS)	61.6	62.6	72	73.9	75.7	78.7	82.2	85.1	78.5	0
			MIER (SS)	20.5	17.9	14.3	14.5	14	9.5	5.5	4.2	14.2	0
		S	Call (S)	1497	1484	1448	1326	1166	872	608	356	93	0
			Recall (S)	25.5	25.4	25.1	23.2	20.5	15.4	10.8	6.3	1.6	0
			Precis (S)	94.7	95.2	96.6	97.6	98	98.7	98.8	98.8	98.9	0
			MIER (S)	8.4	7.6	6.9	4.9	3.9	2.6	1.6	1.4	2.1	0
		M	Call (M)	488	488	480	256	118	3	1	0	0	0
			Recall (M)	21	21	20.7	11.1	5.2	0.2	0	0	0	0
			Precis (M)	98.9	98.9	98.9	98.8	99.1	66.6	100	0	0	0
			MIER (M)	9.8	9.8	9.5	5.8	1.6	0	0	0	0	0
		L	Call (L)	4	4	4	1	1	0	0	0	0	0
			Recall (L)	5.2	5.2	5.2	0	0	0	0	0	0	0
			Precis (L)	75	75	75	0	0	0	0	0	0	0
			MIER (L)	50	50	50	0	0	0	0	0	0	0
	DUP	All	Call (A)	1476	1444	1334	1062	792	496	290	140	66	0
			Recall (A)	20.5	20.3	19.6	17.5	14.9	10.3	6.6	3.8	2	0
			Precis (A)	42.9	43.5	44.9	49.5	55	58.2	62.7	73.5	80.3	0
			MIER (A)	34.2	33.7	31.7	25.2	22.7	17.1	13.4	9.2	7.5	0
		S	Call (S)	1408	1376	1271	1035	785	495	290	140	66	0
			Recall (S)	45.9	45.7	44.4	41.4	36.5	27.1	18.4	10.9	5.8	0
			Precis (S)	44.2	44.9	46.3	50.4	55.1	58.3	62.7	73.5	80.3	0
			MIER (S)	34.9	34.4	32.2	25.5	22.9	17.1	13.4	9.2	7.5	0
		M	Call (M)	61	61	56	25	7	1	0	0	0	0
			Recall (M)	0.6	0.6	0.6	0.2	0.1	0	0	0	0	0
			Precis (M)	18	18	19.6	16	42.8	0	0	0	0	0
			MIER (M)	19.6	19.6	19.6	16	0	0	0	0	0	0
		L	Call (L)	7	7	7	2	0	0	0	0	0	0
			Recall (L)	0	0	0	0	0	0	0	0	0	0
			Precis (L)	0	0	0	0	0	0	0	0	0	0
			MIER (L)	28.5	28.5	28.5	0	0	0	0	0	0	0
Meerkat	DEL	All	Call (A)	4540	2387	2078	1918	1807	1721	1638	1586	1515	1324
			Recall (A)	20.8	19.4	18.6	17.9	17.4	16.9	16.3	16	15.4	13.6
			Precis (A)	42.2	74.8	82.3	85.9	88.5	90.5	91.8	92.6	93.4	94.4
			MIER (A)	65.9	37.1	29.6	25.8	23.3	21.6	20.3	19.3	18.4	16.6
		SS	Call (SS)	508	106	55	38	28	23	18	18	16	10
			Recall (SS)	2.5	0.8	0.2	0	0	0	0	0	0	0
			Precis (SS)	9	17.9	14.5	13.1	7.1	8.6	11.1	11.1	12.5	10
			MIER (SS)	98.4	94.3	89	86.8	82.1	82.6	83.3	83.3	87.5	90
		S	Call (S)	3381	1674	1447	1325	1248	1183	1121	1083	1027	897
			Recall (S)	24.6	22.7	21.6	20.6	19.9	19.3	18.6	18.2	17.4	15.3
			Precis (S)	40.1	75.5	83.2	86.7	89.1	91.3	92.7	93.8	94.4	95.3
			MIER (S)	69.6	40.8	33.4	29.5	27.2	25.3	23.9	22.6	21.7	19.9
		M	Call (M)	608	574	550	530	511	498	483	471	459	409
			Recall (M)	21.7	21.4	21.2	21	20.7	20.3	19.8	19.3	19	16.9
			Precis (M)	82.5	86.2	89.2	91.5	93.5	94.3	94.6	94.9	95.6	95.5
			MIER (M)	18.7	14.8	12.3	10.5	9.1	8.4	8.2	8.2	7.8	7.3
		L	Call (L)	43	33	26	25	20	17	16	14	13	8
			Recall (L)	10.4	10.4	9.3	8.3	8.3	5.2	5.2	5.2	5.2	4.1
			Precis (L)	20.9	27.2	30.7	32	40	29.4	31.2	35.7	38.4	50
			MIER (L)	62.7	57.5	61.5	64	60	64.7	62.5	57.1	46.1	25
	DUP	All	Call (A)	317	217	163	135	116	95	89	82	71	58
			Recall (A)	2.4	1.7	1.4	1.3	1.3	1.2	1.1	1.1	1	0.8
			Precis (A)	20.1	21.6	23.9	26.6	29.3	33.6	33.7	35.3	38	39.6
			MIER (A)	60.2	51.6	45.3	41.4	36.2	33.6	31.4	31.7	28.1	24.1
		S	Call (S)	227	158	120	102	85	68	63	57	47	38
			Recall (S)	5.5	4	3.1	2.9	2.7	2.6	2.3	2.2	2	1.7
			Precis (S)	22	22.7	23.3	25.4	28.2	33.8	33.3	35	38.2	39.4
			MIER (S)	61.2	51.8	46.6	43.1	36.4	35.2	33.3	33.3	29.7	26.3
		M	Call (M)	75	53	38	29	27	23	22	21	20	17
			Recall (M)	0.6	0.6	0.6	0.5	0.5	0.5	0.5	0.5	0.5	0.4
			Precis (M)	16	18.8	26.3	31	33.3	34.7	36.3	38	40	41.1
			MIER (M)	56	52.8	42.1	37.9	37	30.4	27.2	28.5	25	23.5
		L	Call (L)	15	6	5	4	4	4	4	4	4	3
			Recall (L)	2	0.6	0.6	0.6	0.6	0.6	0.6	0.6	0.6	0.6
			Precis (L)	13.3	16.6	20	25	25	25	25	25	25	33.3
			MIER (L)	66.6	33.3	40	25	25	25	25	25	25	0
	INS	All	Call (A)	228	199	161	133	113	91	73	66	60	51
			Recall (A)	0.3	0.2	0.2	0.1	0.1	0	0	0	0	0
			Precis (A)	10.9	9.5	9.9	9.7	9.7	6.5	6.8	7.5	8.3	9.8
			MIER (A)	70.1	66.8	60.8	56.3	51.3	41.7	34.2	31.8	28.3	27.4
	INV	All	Call (A)	2491	231	109	92	73	64	61	56	51	44
			Recall (A)	10.9	10.5	9.4	9.1	8	7.2	6.5	6.2	6.2	6.2
			Precis (A)	1.2	12.5	23.8	27.1	30.1	31.2	29.5	30.3	33.3	38.6
			MIER (A)	96.7	63.6	38.5	33.6	30.1	26.5	24.5	23.2	21.5	18.1
MetaSV	DEL	All	Call (A)	1598	1598	1527	1471	1412	1354	1297	1224	1151	1008
			Recall (A)	17.1	17.1	16.4	15.8	15.2	14.6	14	13.2	12.4	10.9
			Precis (A)	98.2	98.2	98.7	99	99.1	99.1	99.3	99.4	99.4	99.4
			MIER (A)	1.9	1.9	1.4	1.2	1.1	1.1	1	0.8	0.6	0.4
		SS	Call (SS)	1	1	0	0	0	0	0	0	0	0
			Recall (SS)	0	0	0	0	0	0	0	0	0	0
			Precis (SS)	0	0	0	0	0	0	0	0	0	0
			MIER (SS)	100	100	0	0	0	0	0	0	0	0
		S	Call (S)	1160	1160	1109	1068	1021	975	934	877	816	696
			Recall (S)	20.5	20.5	19.6	18.9	18.1	17.3	16.6	15.6	14.5	12.4
			Precis (S)	99.1	99.1	99.2	99.4	99.4	99.3	99.5	99.6	99.7	99.7
			MIER (S)	1.4	1.4	1.2	1	0.8	0.9	0.6	0.5	0.3	0.2
		M	Call (M)	428	428	410	396	384	373	357	341	329	309
			Recall (M)	18	18	17.5	17	16.5	16	15.3	14.6	14.1	13.2
			Precis (M)	96.7	96.7	98	98.4	98.9	99.1	99.1	99.4	99.3	99.3
			MIER (M)	2.8	2.8	1.7	1.7	1.5	1.6	1.6	1.4	1.2	0.9
		L	Call (L)	9	9	8	7	7	6	6	6	6	3
			Recall (L)	6.2	6.2	5.2	5.2	5.2	5.2	5.2	5.2	5.2	2
			Precis (L)	66.6	66.6	62.5	71.4	71.4	66.6	66.6	66.6	66.6	33.3
			MIER (L)	11.1	11.1	12.5	14.2	14.2	16.6	16.6	16.6	16.6	0
	DUP	All	Call (A)	1820	1820	1184	856	660	532	446	372	336	278
			Recall (A)	19.3	19.3	15	12.9	10.7	9.3	8.1	6.9	6.4	5.4
			Precis (A)	31.5	31.5	36	42.2	44.6	47.5	49.1	49.7	50.5	51.4
			MIER (A)	36.1	36.1	27.7	23.5	19.5	18.6	18.3	16.9	15.7	15.1
		S	Call (S)	1552	1552	934	624	445	327	244	177	150	105
			Recall (S)	39	39	30.6	26	21.2	17.8	14.8	11.6	10.2	7.5
			Precis (S)	30.9	30.9	36.1	43.9	47.6	52.9	57.7	61	62.6	65.7
			MIER (S)	39	39	29.8	25.9	21.5	20.4	20.4	18.6	16	16.1
		M	Call (M)	216	216	205	192	178	171	169	163	155	144
			Recall (M)	4.5	4.5	4.3	4.2	4	3.9	3.8	3.7	3.7	3.5
			Precis (M)	34.7	34.7	35.1	36.9	37.6	37.4	37.2	38	39.3	40.9
			MIER (M)	21.7	21.7	21.9	20.3	18.5	18.7	18.9	18.4	18.7	17.3
		L	Call (L)	52	52	45	40	37	34	33	32	31	29
			Recall (L)	14.3	14.3	13.6	13.6	12.3	12.3	11.6	11.6	11.6	11.6
			Precis (L)	34.6	34.6	37.7	42.5	43.2	47	45.4	46.8	48.3	51.7
			MIER (L)	9.6	9.6	8.8	2.5	0	0	0	0	0	0
	INS	All	Call (A)	525	525	256	147	89	49	33	23	13	6
			Recall (A)	4.4	4.4	2.6	1.9	1.3	0.9	0.7	0.4	0.4	0.2
			Precis (A)	45.5	45.5	52.3	55.1	58.4	67.3	63.6	52.1	53.8	50
			MIER (A)	30.4	30.4	17.1	10.2	12.3	14.2	15.1	21.7	30.7	33.3
	INV	All	Call (A)	53	53	49	48	44	42	39	39	37	32
			Recall (A)	8	8	7.2	7.2	5.8	5.4	5.1	5.1	5.1	4.7
			Precis (A)	41.5	41.5	40.8	41.6	36.3	35.7	35.8	35.8	37.8	40.6
			MIER (A)	18.8	18.8	20.4	20.8	20.4	19	15.3	15.3	10.8	9.3
MindTheGap	INS	All	Call (A)	2983	2983	2983	2983	2983	2983	2983	2983	2983	2983
			Recall (A)	5.4	5.4	5.4	5.4	5.4	5.4	5.4	5.4	5.4	5.4
			Precis (A)	25.1	25.1	25.1	25.1	25.1	25.1	25.1	25.1	25.1	25.1
			MIER (A)	83.4	83.4	83.4	83.4	83.4	83.4	83.4	83.4	83.4	83.4
OncoSNP-Seq	DEL	All	Call (A)	56157	56157	56137	56137	55838	55838	54215	54215	32248	0
			Recall (A)	19.5	19.5	19.3	19.3	18.6	18.6	17.2	17.2	10	0
			Precis (A)	3.1	3.1	3.1	3.1	3	3	2.9	2.9	2.8	0
			MIER (A)	61.9	61.9	61.9	61.9	62	62	62.6	62.6	65.7	0
		SS	Call (SS)	5245	5245	5245	5245	5245	5245	5245	5245	5116	0
			Recall (SS)	8.9	8.9	8.9	8.9	8.9	8.9	8.9	8.9	8	0
			Precis (SS)	1.3	1.3	1.3	1.3	1.3	1.3	1.3	1.3	1.3	0
			MIER (SS)	72.1	72.1	72.1	72.1	72.1	72.1	72.1	72.1	72.2	0
		S	Call (S)	45179	45179	45179	45179	45161	45161	44726	44726	26777	0
			Recall (S)	21.3	21.3	21.3	21.3	21.3	21.3	21.1	21.1	14	0
			Precis (S)	2.5	2.5	2.5	2.5	2.5	2.5	2.5	2.5	2.9	0
			MIER (S)	62.9	62.9	62.9	62.9	62.9	62.9	63	63	64.8	0
		M	Call (M)	5720	5720	5707	5707	5432	5432	4244	4244	355	0
			Recall (M)	20.8	20.8	20.7	20.7	17.9	17.9	12.7	12.7	2.1	0
			Precis (M)	9.5	9.5	9.4	9.4	8.7	8.7	8.2	8.2	16	0
			MIER (M)	44.6	44.6	44.6	44.6	45.1	45.1	46	46	33	0
		L	Call (L)	13	13	6	6	0	0	0	0	0	0
			Recall (L)	10.7	10.7	2.9	2.9	0	0	0	0	0	0
			Precis (L)	69.2	69.2	66.6	66.6	0	0	0	0	0	0
			MIER (L)	14.2	14.2	0	0	0	0	0	0	0	0
	DUP	All	Call (A)	646574	646574	645934	645934	627401	627401	568564	568564	211833	0
			Recall (A)	54.5	54.5	53.4	53.4	48.8	48.8	45.7	45.7	29.4	0
			Precis (A)	0.3	0.3	0.3	0.3	0.3	0.3	0.3	0.3	0.4	0
		S	Call (S)	421195	421195	421194	421194	420986	420986	418444	418444	210369	0
			Recall (S)	71.6	71.6	71.6	71.6	71.2	71.2	70	70	55.9	0
			Precis (S)	0.4	0.4	0.4	0.4	0.4	0.4	0.4	0.4	0.4	0
		M	Call (M)	225140	225140	224706	224706	206410	206410	150120	150120	1464	0
			Recall (M)	32.1	32.1	30.4	30.4	18.4	18.4	12.3	12.3	1.2	0
			Precis (M)	0.2	0.2	0.2	0.2	0.1	0.1	0.1	0.1	1.1	0
		L	Call (L)	239	239	34	34	5	5	0	0	0	0
			Recall (L)	18.4	18.4	5.4	5.4	0.6	0.6	0	0	0	0
			Precis (L)	9.2	9.2	23.5	23.5	20	20	0	0	0	0
		L	Call (L)	1299	1299	17	17	2	2	0	0	0	0
			Recall (L)	21.2	21.2	3.4	3.4	0.6	0.6	0.6	0.6	0	0
			Precis (L)	2.1	2.1	17.6	17.6	0	0	0	0	0	0
			MIER (L)	57.2	57.2	0	0	0	0	0	0	0	0
Pamir	INS	All	Call (A)	4112	2609	1869	1355	1025	788	585	448	359	227
			Recall (A)	5.5	4.8	4.3	3.8	3.2	2.7	2.2	1.9	1.6	1.1
			Precis (A)	18.5	25.2	31.5	38.4	43.6	47.8	53.1	58.2	61.5	66.9
			MIER (A)	56.8	46.1	39.3	34.3	32	29.8	27.8	24.7	24.5	21.5
PBHoney	DEL	All	Call (A)	239	239	235	216	151	80	39	19	8	5
			Recall (A)	2	2	2	1.8	1.2	0.6	0.2	0	0	0
			Precis (A)	78.2	78.2	79.1	79.1	78.8	75	64.1	42.1	12.5	0
		SS	Call (SS)	114	114	111	96	63	38	18	11	4	2
			Recall (SS)	4.7	4.7	4.7	4	2.6	1.7	0.5	0.2	0	0
			Precis (SS)	68.4	68.4	70.2	69.7	71.4	71	55.5	36.3	0	0
		S	Call (S)	125	125	124	120	88	42	21	8	4	3
			Recall (S)	2.3	2.3	2.3	2.2	1.5	0.7	0.3	0	0	0
			Precis (S)	87.2	87.2	87	86.6	84	78.5	71.4	50	25	0
		M	Call (M)	0	0	0	0	0	0	0	0	0	0
			Recall (M)	0	0	0	0	0	0	0	0	0	0
			Precis (M)	0	0	0	0	0	0	0	0	0	0
		L	Call (L)	0	0	0	0	0	0	0	0	0	0
			Recall (L)	0	0	0	0	0	0	0	0	0	0
			Precis (L)	0	0	0	0	0	0	0	0	0	0
	INS	All	Call (A)	136	136	136	134	112	76	41	22	9	6
			Recall (A)	0.9	0.9	0.9	0.9	0.7	0.5	0.2	0.1	0	0
			Precis (A)	95.5	95.5	95.5	95.5	96.4	97.3	97.5	100	100	100
PBHoney-NGM	DEL	All	Call (A)	3653	2171	1178	645	324	156	74	43	22	12
			Recall (A)	25.1	15.1	8.3	4.6	2.3	1	0.5	0.2	0.1	0
			Precis (A)	63.1	64.2	64.9	66	66	62.8	62.1	55.8	54.5	25
		SS	Call (SS)	1484	910	507	303	155	75	38	23	10	7
			Recall (SS)	44.3	29.2	17.1	10.2	5.5	2.6	1.2	0.6	0.2	0
			Precis (SS)	47.3	50.1	51	52.4	53.5	49.3	50	43.4	30	14.2
		S	Call (S)	2095	1237	665	339	169	81	36	20	12	5
			Recall (S)	30.7	18.3	9.9	5.3	2.6	1.2	0.5	0.2	0.1	0
			Precis (S)	73.5	74.1	75.3	77.8	77.5	75.3	75	70	75	40
		M	Call (M)	74	24	6	3	0	0	0	0	0	0
			Recall (M)	3	0.9	0.3	0.1	0	0	0	0	0	0
			Precis (M)	87.8	87.5	83.3	100	0	0	0	0	0	0
		L	Call (L)	0	0	0	0	0	0	0	0	0	0
			Recall (L)	0	0	0	0	0	0	0	0	0	0
			Precis (L)	0	0	0	0	0	0	0	0	0	0
	INS	All	Call (A)	2499	1571	859	424	199	88	47	27	17	7
			Recall (A)	14.4	9.6	5.3	2.6	1.2	0.5	0.2	0.1	0	0
			Precis (A)	79	84.4	85.4	84.9	86.9	87.5	82.9	85.1	76.4	57.1
pbsv	DEL	All	Call (A)	3455	3455	0	0	0	0	0	0	0	0
			Recall (A)	25.3	25.3	0	0	0	0	0	0	0	0
			Precis (A)	67.4	67.4	0	0	0	0	0	0	0	0
		SS	Call (SS)	1454	1454	0	0	0	0	0	0	0	0
			Recall (SS)	44.6	44.6	0	0	0	0	0	0	0	0
			Precis (SS)	49.1	49.1	0	0	0	0	0	0	0	0
		S	Call (S)	1941	1941	0	0	0	0	0	0	0	0
			Recall (S)	31.1	31.1	0	0	0	0	0	0	0	0
			Precis (S)	80.1	80.1	0	0	0	0	0	0	0	0
		M	Call (M)	60	60	0	0	0	0	0	0	0	0
			Recall (M)	2.7	2.7	0	0	0	0	0	0	0	0
			Precis (M)	96.6	96.6	0	0	0	0	0	0	0	0
		L	Call (L)	0	0	0	0	0	0	0	0	0	0
			Recall (L)	0	0	0	0	0	0	0	0	0	0
			Precis (L)	0	0	0	0	0	0	0	0	0	0
	INS	All	Call (A)	4397	4397	0	0	0	0	0	0	0	0
			Recall (A)	24.4	24.4	0	0	0	0	0	0	0	0
			Precis (A)	76	76	0	0	0	0	0	0	0	0
PennCNV-Seq	DEL	All	Call (A)	3657	3657	0	0	0	0	0	0	0	0
			Recall (A)	7.1	7.1	0	0	0	0	0	0	0	0
			Precis (A)	17.8	17.8	0	0	0	0	0	0	0	0
			MIER (A)	45.2	45.2	0	0	0	0	0	0	0	0
		SS	Call (SS)	0	0	0	0	0	0	0	0	0	0
			Recall (SS)	0	0	0	0	0	0	0	0	0	0
			Precis (SS)	0	0	0	0	0	0	0	0	0	0
			MIER (SS)	0	0	0	0	0	0	0	0	0	0
		S	Call (S)	2	2	0	0	0	0	0	0	0	0
			Recall (S)	0.7	0.7	0	0	0	0	0	0	0	0
			Precis (S)	50	50	0	0	0	0	0	0	0	0
			MIER (S)	100	100	0	0	0	0	0	0	0	0
		M	Call (M)	3634	3634	0	0	0	0	0	0	0	0
			Recall (M)	25.7	25.7	0	0	0	0	0	0	0	0
			Precis (M)	17.7	17.7	0	0	0	0	0	0	0	0
			MIER (M)	45.3	45.3	0	0	0	0	0	0	0	0
		L	Call (L)	21	21	0	0	0	0	0	0	0	0
			Recall (L)	14.5	14.5	0	0	0	0	0	0	0	0
			Precis (L)	33.3	33.3	0	0	0	0	0	0	0	0
			MIER (L)	9.5	9.5	0	0	0	0	0	0	0	0
	DUP	All	Call (A)	1503	1503	0	0	0	0	0	0	0	0
			Recall (A)	7.1	7.1	0	0	0	0	0	0	0	0
			Precis (A)	12.3	12.3	0	0	0	0	0	0	0	0
			MIER (A)	33.4	33.4	0	0	0	0	0	0	0	0
		S	Call (S)	1	1	0	0	0	0	0	0	0	0
			Recall (S)	0.1	0.1	0	0	0	0	0	0	0	0
			Precis (S)	0	0	0	0	0	0	0	0	0	0
			MIER (S)	100	100	0	0	0	0	0	0	0	0
		M	Call (M)	1496	1496	0	0	0	0	0	0	0	0
			Recall (M)	11.2	11.2	0	0	0	0	0	0	0	0
			Precis (M)	12.1	12.1	0	0	0	0	0	0	0	0
			MIER (M)	33.4	33.4	0	0	0	0	0	0	0	0
		L	Call (L)	6	6	0	0	0	0	0	0	0	0
			Recall (L)	3.4	3.4	0	0	0	0	0	0	0	0
			Precis (L)	66.6	66.6	0	0	0	0	0	0	0	0
			MIER (L)	16.6	16.6	0	0	0	0	0	0	0	0
Pindel	DEL	All	Call (A)	3547	3547	3047	2646	2340	2052	1761	1491	1298	967
			Recall (A)	24.3	24.3	23.1	21.6	19.9	17.9	15.7	13.5	11.8	8.7
			Precis (A)	62.9	62.9	69.7	74.9	78	80.4	82	83	83.6	82.8
			MIER (A)	7.8	7.8	4.7	2.9	2.4	1.8	1.4	1.5	1	0.5
		SS	Call (SS)	525	525	361	249	190	142	111	83	62	40
			Recall (SS)	10.9	10.9	9.9	8.8	7.6	6.7	5.4	4.4	3.7	2.5
			Precis (SS)	29.3	29.3	37.6	46.5	51.5	58.4	59.4	65	72.5	72.5
			MIER (SS)	20.7	20.7	13	10	6.8	3.5	2.7	3.6	0	0
		S	Call (S)	2363	2363	2081	1854	1648	1468	1273	1087	955	716
			Recall (S)	30.3	30.3	28.9	27.3	25.2	22.8	20.3	17.6	15.4	11.6
			Precis (S)	70.7	70.7	76.8	81.5	84.8	86.4	88.9	90	90.1	90.3
			MIER (S)	6	6	3.7	2.2	2.1	1.7	1.2	1.3	1.1	0.4
		M	Call (M)	612	612	566	510	475	422	358	308	270	201
			Recall (M)	17.5	17.5	16.7	15.2	14.1	12.7	10.5	8.7	7.6	5.2
			Precis (M)	65	65	67.3	68.4	68.4	69.6	67.8	66.2	65.9	61.1
			MIER (M)	3.4	3.4	2.6	1.7	1.4	1.4	1.3	1.6	0.7	0.9
		L	Call (L)	47	47	39	33	27	20	19	13	11	10
			Recall (L)	8.3	8.3	7.2	5.2	5.2	4.1	4.1	2	2	2
			Precis (L)	21.2	21.2	23	21.2	22.2	20	21	15.3	18.1	20
			MIER (L)	12.7	12.7	7.6	6	7.4	5	5.2	0	0	0
	DUP	All	Call (A)	1341	1341	925	699	536	429	347	281	235	171
			Recall (A)	11.7	11.7	9.5	8	6.7	5.6	4.7	4	3.3	2.3
			Precis (A)	24.5	24.5	28.5	31.3	33.7	35.1	36.3	37.7	37.4	36.2
			MIER (A)	20.8	20.8	12.7	9.4	5.5	4.6	4	3.2	2.5	1.1
		S	Call (S)	1095	1095	723	519	388	298	229	176	150	106
			Recall (S)	27.7	27.7	23.4	19.6	16.7	14.3	12.1	10.2	8.8	6.2
			Precis (S)	27.1	27.1	32.9	37.1	41.2	45.3	49.3	53.4	53.3	52.8
			MIER (S)	23.7	23.7	14.6	10.7	6.1	5	4.3	3.9	2.6	1.8
		M	Call (M)	208	208	173	154	128	116	106	95	76	58
			Recall (M)	1.7	1.7	1.3	1.3	1	0.6	0.5	0.5	0.3	0.2
			Precis (M)	13.4	13.4	12.7	14.2	13.2	10.3	9.4	9.4	7.8	6.8
			MIER (M)	4.8	4.8	3.4	3.8	3.1	3.4	3.7	2.1	2.6	0
		L	Call (L)	38	38	29	26	20	15	12	10	9	7
			Recall (L)	3.4	3.4	3.4	3.4	3.4	3.4	2.7	2.7	1.3	1.3
			Precis (L)	10.5	10.5	13.7	15.3	20	26.6	25	30	22.2	28.5
			MIER (L)	23.6	23.6	20.6	15.3	10	6.6	0	0	0	0
	INV	All	Call (A)	453	453	267	176	149	124	110	88	81	62
			Recall (A)	18.2	18.2	16.7	15.6	14.2	12.4	11.3	10.5	10.2	7.6
			Precis (A)	11	11	17.2	24.4	26.1	27.4	28.1	32.9	34.5	33.8
			MIER (A)	64.9	64.9	45.3	27.2	23.4	19.3	15.4	11.3	8.6	9.6
PopIns	INS	All	Call (A)	1413	1208	1029	909	809	727	641	566	507	399
			Recall (A)	6.7	6.4	5.7	5.2	4.7	4.3	3.9	3.5	3.1	2.5
			Precis (A)	65.6	72.8	76.2	79.3	80.5	82.6	84	85.5	85.9	86.4
			MIER (A)	65.6	59.8	53.9	49.2	45.1	41.9	38.6	35.3	32.9	28.8
PRISM	DEL	All	Call (A)	6008	5247	4607	3974	3071	2371	1876	1423	1081	617
			Recall (A)	27.8	26.9	25.4	23	19.4	15.9	13.1	10.2	7.8	4.4
			Precis (A)	42.5	47.1	50.5	53.1	58	61.6	64.4	65.9	66.9	66.7
			MIER (A)	20	16.3	14.7	13.8	10.5	7.7	6	5.2	4.8	5.3
		SS	Call (SS)	2318	2015	1738	1479	1116	847	653	495	358	195
			Recall (SS)	42.7	41.7	40	37.6	32.8	28.1	23.4	19.1	13.9	8.4
			Precis (SS)	24.6	27.3	29.9	32.2	36.9	40.8	44.1	46.8	47.4	53.3
			MIER (SS)	20.8	17.2	15.7	14.4	10.8	7.9	5.5	4.8	4.7	5.6
		S	Call (S)	3216	2788	2458	2114	1642	1293	1044	796	617	355
			Recall (S)	31.4	30.3	28.4	25.2	21.4	17.6	14.8	11.4	9.1	5
			Precis (S)	52.6	58.8	62.8	65.5	71.3	75.4	78.6	80.1	81.8	78.8
			MIER (S)	19.8	15.6	13.9	13.2	9.9	7.5	6.1	5.2	4.7	5.3
		M	Call (M)	446	417	390	363	298	221	172	128	104	66
			Recall (M)	12.7	12.3	11.7	10.9	8.5	6.1	4.4	3	2.1	1.2
			Precis (M)	64.5	66.9	67.9	68	66.4	63.3	58.1	53.1	47.1	42.4
			MIER (M)	16.1	15.5	14.8	14.8	12.4	8.5	7.5	6.2	5.7	4.5
		L	Call (L)	28	27	21	18	15	10	7	4	2	1
			Recall (L)	2	2	2	2	1	1	1	0	0	0
			Precis (L)	7.1	7.4	9.5	11.1	6.6	10	14.2	0	0	0
			MIER (L)	32.1	29.6	23.8	16.6	13.3	10	14.2	0	0	0
	INS	All	Call (A)	875	692	545	422	294	206	158	112	77	33
			Recall (A)	1.1	0.8	0.6	0.5	0.3	0.2	0.1	0	0	0
			Precis (A)	18.7	17.1	16.6	17.5	14.2	14	10.1	7.1	2.5	3
			MIER (A)	37.8	31.2	26.7	22.7	17.6	12.1	8.8	6.2	3.8	0
	INV	All	Call (A)	163	115	79	64	47	41	34	28	20	11
			Recall (A)	14.5	12	8.3	7.6	6.5	6.2	5.8	4.7	3.6	2.9
			Precis (A)	24.5	28.6	29.1	32.8	38.2	41.4	47	46.4	50	72.7
			MIER (A)	12.8	12.1	11.3	9.3	4.2	4.8	0	0	0	0
RAPTR	DEL	All	Call (A)	265638	265638	133930	64011	27937	12124	6253	4056	3251	2656
			Recall (A)	22.4	22.4	21.5	20.6	20	19.3	18.7	18.1	17.6	16.2
			Precis (A)	0.7	0.7	1.4	2.9	6.5	14.6	27.4	41	49.7	56.1
			MIER (A)	91.9	91.9	89.3	85.9	78.9	64.4	42.9	21.7	9.4	3.8
		SS	Call (SS)	0	0	0	0	0	0	0	0	0	0
			Recall (SS)	0	0	0	0	0	0	0	0	0	0
			Precis (SS)	0	0	0	0	0	0	0	0	0	0
			MIER (SS)	0	0	0	0	0	0	0	0	0	0
		S	Call (S)	261407	261407	131636	62268	26443	10798	5040	2947	2206	1726
			Recall (S)	23.3	23.3	22.1	21.1	20.3	19.5	18.7	18.1	17.6	16
			Precis (S)	0.4	0.4	0.8	1.7	3.9	9.2	19.1	31.4	40.8	47.9
			MIER (S)	92.3	92.3	90.1	87.5	82.3	70.6	50.7	26.7	10.2	2.1
		M	Call (M)	3950	3950	2089	1579	1349	1203	1111	1023	970	876
			Recall (M)	32.1	32.1	31.4	30.5	29.9	29	28.6	27.8	27.1	25.4
			Precis (M)	21	21	39	50.4	58.1	63.1	67.1	71.1	73.1	75.2
			MIER (M)	68.5	68.5	43.3	27.6	19.7	14.9	11.4	8.7	8.1	7.3
		L	Call (L)	281	281	205	164	145	123	102	86	75	54
			Recall (L)	18.7	18.7	14.5	10.4	10.4	8.3	8.3	7.2	7.2	6.2
			Precis (L)	7.4	7.4	7.8	7.3	8.2	7.3	8.8	9.3	9.3	11.1
			MIER (L)	19.5	19.5	11.7	7.3	4.8	3.2	1.9	2.3	1.3	0
	DUP	All	Call (A)	4295	4295	2668	2033	1589	1306	1063	897	765	576
			Recall (A)	19.9	19.9	15.5	12.2	10.2	8.8	7.6	6.8	6.2	4.6
			Precis (A)	14.5	14.5	17.4	17.3	18.3	19	19.9	20.8	22.2	21.8
			MIER (A)	34.5	34.5	16.9	13.6	11.4	10.7	9.9	9.4	8.8	7.9
		S	Call (S)	3899	3899	2360	1777	1373	1118	898	752	635	470
			Recall (S)	42.2	42.2	34.6	28.3	24.4	21.5	18.6	16.6	15.3	11.6
			Precis (S)	15.2	15.2	18.6	18.7	19.8	20.9	21.9	23	24.8	24.4
			MIER (S)	35.8	35.8	17.7	14.4	12.3	11.6	10.9	10.3	9.6	8.7
		M	Call (M)	328	328	251	213	180	159	142	129	116	97
			Recall (M)	1.5	1.5	1.3	1.1	1.1	1	1	1	0.8	0.7
			Precis (M)	7	7	7.5	7.5	7.7	7.5	8.4	9.3	8.6	9.2
			MIER (M)	23.7	23.7	11.5	9.3	6.6	5.6	5.6	5.4	6	5.1
		L	Call (L)	68	68	57	43	36	29	23	16	14	9
			Recall (L)	5.4	5.4	4.7	3.4	2.7	2	2	1.3	1.3	1.3
			Precis (L)	10.2	10.2	10.5	9.3	11.1	10.3	13	12.5	14.2	22.2
			MIER (L)	13.2	13.2	8.7	4.6	2.7	3.4	0	0	0	0
	INS	All	Call (A)	24756	24756	3537	783	353	249	181	130	103	57
			Recall (A)	5.2	5.2	3.7	2.7	2.1	1.8	1.5	1.3	1.1	0.8
			Precis (A)	0.7	0.7	3.3	11.2	18.1	20.8	26.5	29.2	32	38.5
			MIER (A)	90.9	90.9	76.4	38	11.8	7.6	6	5.3	6.7	10.5
readDepth	DEL	All	Call (A)	203	203	147	125	93	81	45	0	0	0
			Recall (A)	1.5	1.5	1.2	1.2	0.9	0.7	0.4	0	0	0
			Precis (A)	69.4	69.4	78.9	89.6	89.2	90.1	91.1	0	0	0
			MIER (A)	28	28	23.1	21.6	24.7	24.6	20	0	0	0
		SS	Call (SS)	0	0	0	0	0	0	0	0	0	0
			Recall (SS)	0	0	0	0	0	0	0	0	0	0
			Precis (SS)	0	0	0	0	0	0	0	0	0	0
			MIER (SS)	0	0	0	0	0	0	0	0	0	0
		S	Call (S)	0	0	0	0	0	0	0	0	0	0
			Recall (S)	0	0	0	0	0	0	0	0	0	0
			Precis (S)	0	0	0	0	0	0	0	0	0	0
			MIER (S)	0	0	0	0	0	0	0	0	0	0
		M	Call (M)	198	198	144	122	90	78	44	0	0	0
			Recall (M)	5.8	5.8	4.8	4.6	3.4	3	1.7	0	0	0
			Precis (M)	69.6	69.6	78.4	89.3	88.8	89.7	90.9	0	0	0
			MIER (M)	28.2	28.2	22.9	21.3	24.4	24.3	20.4	0	0	0
		L	Call (L)	5	5	3	3	3	3	1	0	0	0
			Recall (L)	5.2	5.2	3.1	3.1	3.1	3.1	1	0	0	0
			Precis (L)	60	60	100	100	100	100	100	0	0	0
			MIER (L)	20	20	33.3	33.3	33.3	33.3	0	0	0	0
	DUP	All	Call (A)	461	461	341	341	341	227	115	0	0	0
			Recall (A)	3.5	3.5	3.2	3.2	3.2	2.5	1.2	0	0	0
			Precis (A)	20.1	20.1	24.6	24.6	24.6	29.5	28.6	0	0	0
			MIER (A)	40.9	40.9	27.2	27.2	27.2	11	4.3	0	0	0
		S	Call (S)	0	0	0	0	0	0	0	0	0	0
			Recall (S)	0	0	0	0	0	0	0	0	0	0
			Precis (S)	0	0	0	0	0	0	0	0	0	0
			MIER (S)	0	0	0	0	0	0	0	0	0	0
		M	Call (M)	433	433	316	316	316	208	105	0	0	0
			Recall (M)	5	5	4.5	4.5	4.5	3.5	1.7	0	0	0
			Precis (M)	19.8	19.8	24.3	24.3	24.3	29.8	28.5	0	0	0
			MIER (M)	42.2	42.2	28.1	28.1	28.1	10.5	3.8	0	0	0
		L	Call (L)	28	28	25	25	25	19	10	0	0	0
			Recall (L)	8.2	8.2	8.2	8.2	8.2	6.8	3.4	0	0	0
			Precis (L)	25	25	28	28	28	26.3	30	0	0	0
			MIER (L)	21.4	21.4	16	16	16	15.7	10	0	0	0
Sniffles	DEL	All	Call (A)	3388	1608	680	282	126	48	22	8	7	4
			Recall (A)	25.7	13	5.6	2.3	1	0.3	0.1	0	0	0
			Precis (A)	69.8	74.7	76.7	77.3	75.3	68.7	54.5	12.5	14.2	0
		SS	Call (SS)	1160	557	252	91	33	10	4	1	1	0
			Recall (SS)	36.7	20.8	10	3.7	1.5	0.4	0	0	0	0
			Precis (SS)	50.3	57.6	64.6	65.9	69.6	70	50	0	0	0
		S	Call (S)	1818	883	357	154	75	30	13	3	3	1
			Recall (S)	28.9	14.6	6.2	2.6	1.2	0.4	0.1	0	0	0
			Precis (S)	80.5	84.4	85.1	87	85.3	80	69.2	33.3	33.3	0
		M	Call (M)	380	164	71	37	18	8	5	4	3	3
			Recall (M)	13.3	5.8	2.4	1	0.3	0	0	0	0	0
			Precis (M)	81.8	81.7	77.4	64.8	44.4	25	20	0	0	0
		L	Call (L)	30	4	0	0	0	0	0	0	0	0
			Recall (L)	5.8	0.9	0	0	0	0	0	0	0	0
			Precis (L)	20	25	0	0	0	0	0	0	0	0
	DUP	All	Call (A)	662	662	128	41	17	12	9	8	7	7
			Recall (A)	5.3	5.3	1.8	0.6	0.2	0.1	0.1	0	0	0
			Precis (A)	21.7	21.7	39	39	41.1	41.6	33.3	25	14.2	14.2
		S	Call (S)	332	332	101	29	8	3	1	0	0	0
			Recall (S)	12.3	12.3	4.5	1.5	0.5	0.3	0.1	0	0	0
			Precis (S)	37.6	37.6	41.5	48.2	62.5	100	100	0	0	0
		M	Call (M)	310	310	24	12	9	9	8	8	7	7
			Recall (M)	1.2	1.2	0.5	0.1	0.1	0.1	0.1	0.1	0	0
			Precis (M)	4.8	4.8	29.1	16.6	22.2	22.2	25	25	14.2	14.2
		L	Call (L)	20	20	3	0	0	0	0	0	0	0
			Recall (L)	2.7	2.7	0	0	0	0	0	0	0	0
			Precis (L)	20	20	33.3	0	0	0	0	0	0	0
	INS	All	Call (A)	11270	2063	830	321	113	42	18	12	6	6
			Recall (A)	20.8	9.6	4.1	1.6	0.6	0.2	0	0	0	0
			Precis (A)	24.4	62.2	68	71.6	72.5	73.8	66.6	58.3	33.3	33.3
	INV	All	Call (A)	567	40	17	13	8	5	4	3	2	1
			Recall (A)	11.6	4	2.1	1.8	0.7	0.7	0.7	0.7	0.7	0.3
			Precis (A)	5.6	27.5	35.2	38.4	25	40	50	66.6	100	100
Socrates	DEL	All	Call (A)	1642	1314	1027	740	547	390	267	178	122	41
			Recall (A)	11.3	9.4	7.4	5.4	3.8	2.7	1.8	1.2	0.7	0.2
			Precis (A)	63.4	65.6	66.6	67.1	65	64.3	64.7	63.4	59	58.5
			MIER (A)	8	5.9	4.9	4.7	4.9	5.6	4.4	6.1	7.3	12.1
		SS	Call (SS)	553	440	352	251	189	137	92	57	40	15
			Recall (SS)	19	16.4	14	10.4	7.4	5	3.4	1.9	1.2	0.5
			Precis (SS)	39.6	43.1	45.7	47.8	44.9	42.3	42.3	36.8	35	46.6
			MIER (SS)	9	5.9	3.4	1.9	1	1.4	1	0	0	0
		S	Call (S)	697	559	430	315	235	166	118	82	57	21
			Recall (S)	9.2	7.6	5.9	4.3	3.2	2.3	1.6	1.2	0.8	0.2
			Precis (S)	75.4	77.4	79	79	79.5	80.7	80.5	84.1	80.7	76.1
			MIER (S)	4	1.9	0.9	0.6	0	0	0	0	0	0
		M	Call (M)	349	284	218	155	107	74	50	32	20	4
			Recall (M)	12.7	10.3	7.8	5.5	3.6	2.5	1.6	0.9	0.5	0
			Precis (M)	84.5	84.5	83.9	82.5	78.5	79.7	78	71.8	60	25
			MIER (M)	4.2	3.1	3.2	3.2	4.6	4	4	6.2	10	50
		L	Call (L)	43	31	27	19	16	13	7	7	5	1
			Recall (L)	2	0	0	0	0	0	0	0	0	0
			Precis (L)	4.6	0	0	0	0	0	0	0	0	0
			MIER (L)	93	103.2	103.7	121	125	130.7	128.5	128.5	140	300
	INS	All	Call (A)	2604	1491	885	532	318	190	116	70	42	17
			Recall (A)	0.5	0.4	0.3	0.2	0.1	0.1	0.1	0	0	0
			Precis (A)	3.1	3.9	4.9	6.3	7.8	10	12.9	14.2	14.2	23.5
			MIER (A)	26	16	10.8	9.5	7.5	9.4	9.4	11.4	11.9	17.6
SoftSearch	DEL	All	Call (A)	43	43	32	29	26	26	24	23	22	18
(only for chr17)			Recall (A)	8.5	8.5	6.5	6.5	6.1	6.1	5.8	5.4	5.1	4.1
			Precis (A)	58.1	58.1	59.3	65.5	69.2	69.2	70.8	69.5	68.1	66.6
			MIER (A)	2.3	2.3	3.1	3.4	3.8	3.8	4.1	4.3	4.5	5.5
		SS	Call (SS)	0	0	0	0	0	0	0	0	0	0
			Recall (SS)	0	0	0	0	0	0	0	0	0	0
			Precis (SS)	0	0	0	0	0	0	0	0	0	0
			MIER (SS)	0	0	0	0	0	0	0	0	0	0
		S	Call (S)	23	23	12	9	7	7	6	5	5	3
			Recall (S)	5.9	5.9	2.7	2.7	2.1	2.1	2.1	1.6	1.6	1
			Precis (S)	52.1	52.1	50	66.6	71.4	71.4	66.6	60	60	66.6
			MIER (S)	0	0	0	0	0	0	0	0	0	0
		M	Call (M)	20	20	20	20	19	19	18	18	17	15
			Recall (M)	22.9	22.9	22.9	22.9	22.9	22.9	21.3	21.3	19.6	16.3
			Precis (M)	65	65	65	65	68.4	68.4	72.2	72.2	70.5	66.6
			MIER (M)	5	5	5	5	5.2	5.2	5.5	5.5	5.8	6.6
		L	Call (L)	0	0	0	0	0	0	0	0	0	0
			Recall (L)	0	0	0	0	0	0	0	0	0	0
			Precis (L)	0	0	0	0	0	0	0	0	0	0
			MIER (L)	0	0	0	0	0	0	0	0	0	0
	DUP	All	Call (A)	4	4	3	3	3	3	3	3	3	3
			Recall (A)	0.8	0.8	0.8	0.8	0.8	0.8	0.8	0.8	0.8	0.8
			Precis (A)	25	25	33.3	33.3	33.3	33.3	33.3	33.3	33.3	33.3
			MIER (A)	25	25	33.3	33.3	33.3	33.3	33.3	33.3	33.3	33.3
		S	Call (S)	0	0	0	0	0	0	0	0	0	0
			Recall (S)	0	0	0	0	0	0	0	0	0	0
			Precis (S)	0	0	0	0	0	0	0	0	0	0
			MIER (S)	0	0	0	0	0	0	0	0	0	0
		M	Call (M)	2	2	1	1	1	1	1	1	1	1
			Recall (M)	0	0	0	0	0	0	0	0	0	0
			Precis (M)	0	0	0	0	0	0	0	0	0	0
			MIER (M)	50	50	100	100	100	100	100	100	100	100
		L	Call (L)	2	2	2	2	2	2	2	2	2	2
			Recall (L)	11.1	11.1	11.1	11.1	11.1	11.1	11.1	11.1	11.1	11.1
			Precis (L)	50	50	50	50	50	50	50	50	50	50
			MIER (L)	0	0	0	0	0	0	0	0	0	0
	INS	All	Call (A)	22	22	21	19	18	17	15	14	13	11
			Recall (A)	3.2	3.2	3.2	3	2.8	2.6	2.2	2.2	2	1.6
			Precis (A)	72.7	72.7	76.1	78.9	77.7	76.4	73.3	78.5	76.9	72.7
			MIER (A)	4.5	4.5	0	0	0	0	0	0	0	0
	INV	All	Call (A)	25	25	20	12	12	11	9	9	9	9
			Recall (A)	0	0	0	0	0	0	0	0	0	0
			Precis (A)	0	0	0	0	0	0	0	0	0	0
			MIER (A)	40	40	25	8.3	8.3	9	11.1	11.1	11.1	11.1
SoftSV	DEL	All	Call (A)	3987	3055	2571	2218	1905	1560	1244	954	719	367
			Recall (A)	28.4	26.1	23.8	21.3	18.6	15.5	12.6	9.6	7.3	3.8
			Precis (A)	65.5	78.5	85	88.4	89.9	91.7	93	93.2	93.6	95.6
			MIER (A)	30.1	17.5	12.5	10.3	8.8	7.4	6.2	5.2	4.3	2.7
		SS	Call (SS)	946	604	468	375	307	236	181	137	98	46
			Recall (SS)	21.1	20.5	19.4	17.5	15.1	12.5	10.1	7.8	5.5	2.9
			Precis (SS)	34.4	48.3	58.1	63.2	64.8	69.4	74.5	75.9	75.5	80.4
			MIER (SS)	46.6	30.4	23	18.1	14	11.8	8.2	5.8	5.1	2.1
		S	Call (S)	2380	1856	1592	1398	1220	1011	822	635	492	250
			Recall (S)	32.1	29.1	26.6	23.8	21	17.5	14.4	11.1	8.6	4.3
			Precis (S)	72.1	85	90.8	93.2	94.5	95.5	96.2	96.2	96.5	97.2
			MIER (S)	28.6	16.2	11.2	9.6	8.4	6.9	5.9	5.3	4.2	3.2
		M	Call (M)	633	574	493	431	367	303	234	177	125	71
			Recall (M)	24.2	22.6	20	18	15.4	12.8	10	7.5	5.3	3
			Precis (M)	88.6	91.2	93.5	96.5	97.2	98	98.2	98.3	98.4	100
			MIER (M)	11.6	8	6.6	5.8	5.7	5.6	5.9	4.5	4	1.4
		L	Call (L)	28	21	18	14	11	10	7	5	4	0
			Recall (L)	11.4	10.4	6.2	5.2	4.1	4.1	2	1	1	0
			Precis (L)	28.5	33.3	33.3	35.7	36.3	40	28.5	20	25	0
			MIER (L)	21.4	19	16.6	14.2	9	10	0	0	0	0
	DUP	All	Call (A)	8243	6345	4926	3948	3154	2569	2088	1748	1456	1003
			Recall (A)	35.4	32.5	29.8	27.4	24.8	22.8	20.8	19.4	17.9	14.8
			Precis (A)	16	18.4	20.9	23.3	25.5	28.1	30.9	33.9	37	43.2
			MIER (A)	45.1	40.3	36.6	32.9	29.9	27.9	25.8	24.3	23.2	20.3
		S	Call (S)	8103	6229	4833	3872	3089	2515	2040	1705	1418	975
			Recall (S)	65	62	58.7	55.9	52.3	49.3	46.3	44	41.5	35.8
			Precis (S)	16.1	18.5	21	23.5	25.8	28.3	31.1	34.2	37.4	43.5
			MIER (S)	45.2	40.4	36.7	33.1	30.2	28.2	26.1	24.7	23.6	20.7
		M	Call (M)	122	103	82	67	56	49	44	39	34	25
			Recall (M)	1	0.8	0.7	0.5	0.5	0.5	0.5	0.5	0.5	0.4
			Precis (M)	13.9	13.5	14.6	13.4	16	18.3	20.4	23	23.5	32
			MIER (M)	40.9	35.9	30.4	22.3	19.6	14.2	11.3	7.6	5.8	8
		L	Call (L)	18	13	11	9	9	5	4	4	4	3
			Recall (L)	2	2	2	1.3	1.3	1.3	1.3	1.3	1.3	1.3
			Precis (L)	11.1	15.3	18.1	11.1	11.1	20	25	25	25	33.3
			MIER (L)	38.8	30.7	27.2	11.1	11.1	0	0	0	0	0
	INV	All	Call (A)	97	84	80	69	62	56	53	48	45	34
			Recall (A)	4.7	4.7	4.7	4.7	4.7	4.3	4.3	4.3	4	4
			Precis (A)	13.4	15.4	16.2	18.8	20.9	21.4	22.6	25	24.4	32.3
			MIER (A)	58.7	53.5	51.2	49.2	45.1	42.8	41.5	37.5	37.7	29.4
SoloDel	DEL	All	Call (A)	417	417	267	245	235	222	211	197	186	157
			Recall (A)	2.9	2.9	2.5	2.4	2.3	2.2	2.1	2	1.9	1.6
			Precis (A)	64.2	64.2	88.7	91.8	91.9	93.2	93.8	95.4	95.6	95.5
			MIER (A)	60.1	60.1	40.4	36.3	34.8	32.8	33.1	30.9	30.6	24.8
		SS	Call (SS)	4	4	0	0	0	0	0	0	0	0
			Recall (SS)	0	0	0	0	0	0	0	0	0	0
			Precis (SS)	25	25	0	0	0	0	0	0	0	0
			MIER (SS)	100	100	0	0	0	0	0	0	0	0
		S	Call (S)	270	270	132	116	111	101	95	89	82	61
			Recall (S)	2.6	2.6	2.1	1.9	1.8	1.7	1.6	1.4	1.3	1
			Precis (S)	54.4	54.4	90.9	94.8	94.5	96	95.7	95.5	96.3	96.7
			MIER (S)	78.8	78.8	59	55.1	54	51.4	51.5	48.3	47.5	39.3
		M	Call (M)	139	139	132	127	123	120	115	107	103	95
			Recall (M)	5.1	5.1	5.1	5	4.8	4.8	4.6	4.5	4.3	3.9
			Precis (M)	85.6	85.6	87.8	89.7	89.4	90.8	92.1	95.3	95.1	94.7
			MIER (M)	23	23	21.9	19.6	17.8	17.5	18.2	16.8	17.4	15.7
		L	Call (L)	4	4	3	2	1	1	1	1	1	1
			Recall (L)	0	0	0	0	0	0	0	0	0	0
			Precis (L)	25	25	33.3	50	100	100	100	100	100	100
			MIER (L)	50	50	33.3	0	0	0	0	0	0	0
Sprites	DEL	All	Call (A)	6981	6981	0	0	0	0	0	0	0	0
			Recall (A)	33	33	0	0	0	0	0	0	0	0
			Precis (A)	43.4	43.4	0	0	0	0	0	0	0	0
			MIER (A)	33.5	33.5	0	0	0	0	0	0	0	0
		SS	Call (SS)	2005	2005	0	0	0	0	0	0	0	0
			Recall (SS)	43.7	43.7	0	0	0	0	0	0	0	0
			Precis (SS)	27.9	27.9	0	0	0	0	0	0	0	0
			MIER (SS)	40.9	40.9	0	0	0	0	0	0	0	0
		S	Call (S)	4050	4050	0	0	0	0	0	0	0	0
			Recall (S)	34.5	34.5	0	0	0	0	0	0	0	0
			Precis (S)	46.5	46.5	0	0	0	0	0	0	0	0
			MIER (S)	35.9	35.9	0	0	0	0	0	0	0	0
		M	Call (M)	864	864	0	0	0	0	0	0	0	0
			Recall (M)	24.8	24.8	0	0	0	0	0	0	0	0
			Precis (M)	66.3	66.3	0	0	0	0	0	0	0	0
			MIER (M)	5.5	5.5	0	0	0	0	0	0	0	0
		L	Call (L)	62	62	0	0	0	0	0	0	0	0
			Recall (L)	11.4	11.4	0	0	0	0	0	0	0	0
			Precis (L)	17.7	17.7	0	0	0	0	0	0	0	0
			MIER (L)	35.4	35.4	0	0	0	0	0	0	0	0
SvABA	DEL	All	Call (A)	1837	1726	1595	1440	1239	976	745	600	483	0
			Recall (A)	18.6	17.8	16.5	15	13	10.2	7.8	6.3	5.1	0
			Precis (A)	93.3	94.9	95.4	95.7	96.6	96.6	96.6	96.8	97.1	0
			MIER (A)	25.2	25	24.5	23.4	22.7	20.9	19.7	18	15.9	0
		SS	Call (SS)	13	7	5	4	2	2	2	1	1	0
			Recall (SS)	0.2	0	0	0	0	0	0	0	0	0
			Precis (SS)	30.7	28.5	20	0	0	0	0	0	0	0
			MIER (SS)	61.5	42.8	60	50	50	50	50	100	100	0
		S	Call (S)	1174	1099	1001	904	767	599	454	366	294	0
			Recall (S)	19.8	18.7	17.1	15.4	13.2	10.3	7.8	6.3	5	0
			Precis (S)	94.7	95.8	96	96.2	97.1	97.1	97.3	97.2	97.2	0
			MIER (S)	36.8	37.3	36.8	35.6	35.2	32.8	31.9	28.9	25.5	0
		M	Call (M)	633	604	577	526	464	370	286	231	187	0
			Recall (M)	25.8	25.1	24.2	22.1	19.6	15.6	12.1	9.8	7.9	0
			Precis (M)	93.6	95.8	96.3	96.5	97.1	97.2	97.2	97.4	97.8	0
			MIER (M)	3.1	3.1	3.1	2.6	2.3	1.6	0.3	0.4	0.5	0
		L	Call (L)	17	16	12	6	6	5	3	2	1	0
			Recall (L)	7.2	7.2	6.2	3.1	3.1	2	0	0	0	0
			Precis (L)	29.4	31.2	33.3	16.6	16.6	20	0	0	0	0
			MIER (L)	11.7	6.2	8.3	0	0	0	0	0	0	0
	DUP	All	Call (A)	1331	1017	804	615	507	379	288	229	174	0
			Recall (A)	17.6	15.1	12.4	9.9	8.4	6.5	5	3.7	2.9	0
			Precis (A)	39.4	43.2	44	45.3	45.7	47.2	46.8	43.2	45.4	0
			MIER (A)	24.5	20.7	18.5	16.7	15.9	14.2	11.4	11.3	11.4	0
		S	Call (S)	1256	951	749	568	470	352	274	219	165	0
			Recall (S)	41.1	36.5	30.9	25.4	21.8	17.5	13.9	10.4	8.4	0
			Precis (S)	40.6	45	45.9	47.5	47.8	49.4	48.9	44.7	47.2	0
			MIER (S)	25.1	21.3	18.8	16.9	15.7	14.2	11.3	11.4	12.1	0
		M	Call (M)	64	56	49	43	34	24	13	9	8	0
			Recall (M)	0.8	0.7	0.6	0.5	0.4	0.3	0	0	0	0
			Precis (M)	21.8	21.4	20.4	20.9	20.5	20.8	7.6	11.1	12.5	0
			MIER (M)	15.6	12.5	14.2	13.9	17.6	12.5	15.3	11.1	0	0
		L	Call (L)	11	10	6	4	3	3	1	1	1	0
			Recall (L)	0	0	0	0	0	0	0	0	0	0
			Precis (L)	0	0	0	0	0	0	0	0	0	0
			MIER (L)	9	10	16.6	25	33.3	33.3	0	0	0	0
	INS	All	Call (A)	35	33	27	20	19	6	6	6	4	0
			Recall (A)	2.8	2.2	1.8	1.4	1.2	0.8	0.6	0.4	0.3	0
			Precis (A)	42.8	42.4	44.4	50	47.3	50	50	50	50	0
			MIER (A)	65.7	63.6	62.9	60	57.8	33.3	33.3	33.3	0	0
	INV	All	Call (A)	102	86	68	60	50	39	34	27	20	0
			Recall (A)	7.2	7.2	6.5	6.2	5.8	4.7	4	2.5	2.1	0
			Precis (A)	19.6	23.2	26.4	28.3	32	33.3	32.3	25.9	30	0
			MIER (A)	23.5	23.2	22	25	22	15.3	11.7	14.8	15	0
SVDetect	DEL	All	Call (A)	1658	1658	1576	1576	1500	1500	1445	1445	1445	1435
			Recall (A)	11.1	11.1	10.8	10.8	10.3	10.3	9.8	9.8	9.8	9.8
			Precis (A)	61.7	61.7	63.3	63.3	63.2	63.2	62.7	62.7	62.7	63
			MIER (A)	15.1	15.1	14.5	14.5	15.1	15.1	15.6	15.6	15.6	15.7
		SS	Call (SS)	0	0	0	0	0	0	0	0	0	0
			Recall (SS)	0	0	0	0	0	0	0	0	0	0
			Precis (SS)	0	0	0	0	0	0	0	0	0	0
			MIER (SS)	0	0	0	0	0	0	0	0	0	0
		S	Call (S)	262	262	250	250	240	240	231	231	231	230
			Recall (S)	4.5	4.5	4.2	4.2	3.7	3.7	3.4	3.4	3.4	3.3
			Precis (S)	33.9	33.9	32.8	32.8	30.8	30.8	28.5	28.5	28.5	28.2
			MIER (S)	62.9	62.9	64	64	66.6	66.6	68.8	68.8	68.8	69.1
		M	Call (M)	1293	1293	1226	1226	1163	1163	1119	1119	1119	1110
			Recall (M)	32.2	32.2	31.8	31.8	30.9	30.9	30.1	30.1	30.1	30.1
			Precis (M)	70.9	70.9	73.2	73.2	73.8	73.8	73.8	73.8	73.8	74.3
			MIER (M)	5.6	5.6	4.8	4.8	4.8	4.8	5	5	5	5
		L	Call (L)	103	103	100	100	97	97	95	95	95	95
			Recall (L)	19.7	19.7	19.7	19.7	16.6	16.6	16.6	16.6	16.6	16.6
			Precis (L)	17.4	17.4	18	18	15.4	15.4	15.7	15.7	15.7	15.7
			MIER (L)	12.6	12.6	11	11	11.3	11.3	11.5	11.5	11.5	11.5
	DUP	All	Call (A)	86475	86475	85887	85887	85410	85410	85183	85183	85183	85137
			Recall (A)	10.9	10.9	10.1	10.1	9.2	9.2	8.9	8.9	8.9	8.7
			Precis (A)	0.3	0.3	0.3	0.3	0.3	0.3	0.2	0.2	0.2	0.2
			MIER (A)	99.4	99.4	99.4	99.4	99.5	99.5	99.6	99.6	99.6	99.6
		S	Call (S)	86256	86256	85692	85692	85229	85229	85008	85008	85008	84965
			Recall (S)	24.9	24.9	23.2	23.2	21.4	21.4	20.7	20.7	20.7	20.4
			Precis (S)	0.3	0.3	0.3	0.3	0.2	0.2	0.2	0.2	0.2	0.2
			MIER (S)	99.6	99.6	99.6	99.6	99.7	99.7	99.7	99.7	99.7	99.7
		M	Call (M)	169	169	148	148	134	134	128	128	128	125
			Recall (M)	1.5	1.5	1.5	1.5	1.4	1.4	1.3	1.3	1.3	1.3
			Precis (M)	14.7	14.7	16.8	16.8	17.9	17.9	17.9	17.9	17.9	17.6
			MIER (M)	14.7	14.7	14.1	14.1	13.4	13.4	14	14	14	14.4
		L	Call (L)	50	50	47	47	47	47	47	47	47	47
			Recall (L)	4.1	4.1	3.4	3.4	3.4	3.4	3.4	3.4	3.4	3.4
			Precis (L)	10	10	8.5	8.5	8.5	8.5	8.5	8.5	8.5	8.5
			MIER (L)	30	30	29.7	29.7	29.7	29.7	29.7	29.7	29.7	29.7
	INS	All	Call (A)	223	223	171	171	127	127	106	106	106	97
			Recall (A)	2.4	2.4	2.1	2.1	1.8	1.8	1.7	1.7	1.7	1.6
			Precis (A)	30.4	30.4	29.2	29.2	29.9	29.9	23.5	23.5	23.5	19.5
			MIER (A)	52.4	52.4	46.7	46.7	41.7	41.7	44.3	44.3	44.3	47.4
	INV	All	Call (A)	939	939	889	889	836	836	805	805	805	799
			Recall (A)	30.6	30.6	29.1	29.1	27.7	27.7	25.5	25.5	25.5	25.1
			Precis (A)	8.9	8.9	8.9	8.9	9	9	8.6	8.6	8.6	8.6
			MIER (A)	43.7	43.7	43.9	43.9	45.6	45.6	47.2	47.2	47.2	47.5
SVelter	DEL	All	Call (A)	4315	4315	4259	3813	3328	2844	2239	947	0	0
			Recall (A)	27.4	27.4	27.2	23.8	20.5	17.1	13.6	9.6	0	0
			Precis (A)	58.3	58.3	58.7	57.4	56.6	55.4	55.8	93	0	0
			MIER (A)	53.9	53.9	53.6	54	54.1	54.1	53.5	26.3	0	0
		SS	Call (SS)	250	250	247	247	247	247	214	2	0	0
			Recall (SS)	2.8	2.8	2.8	2.7	2.1	1.6	1.3	0.5	0	0
			Precis (SS)	8	8	8	8	8	8	6.5	0	0	0
			MIER (SS)	98.4	98.4	98.3	98.3	98.3	98.3	98.5	50	0	0
		S	Call (S)	3343	3343	3311	2947	2537	2121	1631	801	0	0
			Recall (S)	34.7	34.7	34.6	30.5	26.4	22.2	17.8	13.1	0	0
			Precis (S)	58.4	58.4	58.7	58.1	58.3	58.3	61	92.2	0	0
			MIER (S)	56.5	56.5	56.4	55.9	54.9	53.5	51.1	29.8	0	0
		M	Call (M)	710	710	689	609	536	469	391	144	0	0
			Recall (M)	23.2	23.2	23.1	19.6	16.5	13.6	10.4	6.2	0	0
			Precis (M)	75.4	75.4	77.3	74.5	71.2	67.5	61.6	98.6	0	0
			MIER (M)	25.9	25.9	24.2	26.7	30.2	33.6	38.6	6.9	0	0
		L	Call (L)	12	12	12	10	8	7	3	0	0	0
			Recall (L)	6.2	6.2	6.2	4.1	4.1	3.1	0	0	0	0
			Precis (L)	41.6	41.6	41.6	30	37.5	28.5	0	0	0	0
			MIER (L)	58.3	58.3	58.3	60	50	57.1	100	0	0	0
	DUP	All	Call (A)	2630	2630	2056	1811	1553	1310	866	0	0	0
			Recall (A)	15.6	15.6	12.3	11.1	10	9	6.5	0	0	0
			Precis (A)	18	18	17.5	17.7	18.6	19.4	20.7	0	0	0
			MIER (A)	91.1	91.1	93.2	93.1	93.1	92.9	92.3	0	0	0
		S	Call (S)	2577	2577	2008	1765	1508	1265	821	0	0	0
			Recall (S)	36.5	36.5	30.1	27.6	25.5	23.1	17.3	0	0	0
			Precis (S)	18.3	18.3	17.8	18.1	19.1	20.1	21.9	0	0	0
			MIER (S)	91.2	91.2	93.3	93.2	93.1	92.8	92.3	0	0	0
		M	Call (M)	50	50	45	43	42	42	42	0	0	0
			Recall (M)	0.1	0.1	0.1	0	0	0	0	0	0	0
			Precis (M)	4	4	4.4	2.3	0	0	0	0	0	0
			MIER (M)	88	88	88.8	90.6	92.8	92.8	92.8	0	0	0
		L	Call (L)	3	3	3	3	3	3	3	0	0	0
			Recall (L)	0	0	0	0	0	0	0	0	0	0
			Precis (L)	0	0	0	0	0	0	0	0	0	0
			MIER (L)	100	100	100	100	100	100	100	0	0	0
	INV	All	Call (A)	45	45	44	41	34	28	16	0	0	0
			Recall (A)	5.8	5.8	5.8	5.4	5.1	4	2.5	0	0	0
			Precis (A)	35.5	35.5	36.3	36.5	41.1	39.2	43.7	0	0	0
			MIER (A)	53.3	53.3	52.2	53.6	52.9	57.1	56.2	0	0	0
SVfinder	DEL	All	Call (A)	22699	22699	8641	4698	3552	3036	2771	2576	2399	2058
			Recall (A)	16.6	16.6	15.8	15.2	14.7	14.2	13.7	13.1	12.5	11.1
			Precis (A)	6.7	6.7	16.8	29.7	38.2	43.1	45.6	46.7	48	49.5
			MIER (A)	86	86	70.1	51.6	42.2	39.2	38	37.9	37.6	37.1
		SS	Call (SS)	7	7	7	7	5	4	4	2	2	2
			Recall (SS)	0	0	0	0	0	0	0	0	0	0
			Precis (SS)	0	0	0	0	0	0	0	0	0	0
			MIER (SS)	71.4	71.4	71.4	71.4	60	75	75	100	100	100
		S	Call (S)	20208	20208	6670	3003	2032	1689	1531	1422	1315	1107
			Recall (S)	12.7	12.7	12.1	11.5	11.2	10.8	10.3	9.7	9.1	7.5
			Precis (S)	3	3	8.8	18.6	26.8	31.1	32.9	33.1	33.5	32.7
			MIER (S)	94.3	94.3	86.7	73.7	64.9	60.9	59.1	58.5	58	57.9
		M	Call (M)	1970	1970	1609	1439	1328	1219	1138	1078	1016	906
			Recall (M)	34	34	32.6	31.6	30.7	29.7	29	27.9	27.2	25.3
			Precis (M)	44.5	44.5	52.3	56.9	59.8	63.1	65.8	67	68.9	71.5
			MIER (M)	21	21	15.1	13.5	12.8	12.7	12.5	13.1	13.2	13.2
		L	Call (L)	514	514	355	249	187	124	98	74	66	43
			Recall (L)	26	26	21.8	18.7	17.7	14.5	13.5	11.4	11.4	9.3
			Precis (L)	5.4	5.4	6.7	7.6	9	11.2	13.2	13.5	15.1	18.6
			MIER (L)	10.5	10.5	6.4	4.4	4.8	2.4	3	2.7	3	2.3
	INS	All	Call (A)	9795	9795	2456	877	490	326	243	197	166	116
			Recall (A)	3.3	3.3	2.2	1.6	1.3	1	0.8	0.7	0.6	0.4
			Precis (A)	4.6	4.6	12.5	25.5	36.5	44.1	48.1	48.7	50	51.7
			MIER (A)	93.4	93.4	85.2	69.6	55.5	45	40.3	38	36.1	36.2
	INV	All	Call (A)	1727	1727	657	352	230	161	119	92	76	51
			Recall (A)	2.5	2.5	2.5	2.1	2.1	1.8	1.4	1.4	1.4	1
			Precis (A)	0.4	0.4	1	1.7	2.6	3.1	3.3	4.3	5.2	5.8
			MIER (A)	80.4	80.4	66.5	53.4	42.1	34.1	31.9	30.4	28.9	27.4
SVseq2	DEL	All	Call (A)	10211	4180	3333	2780	2431	2102	1824	1594	1363	969
			Recall (A)	32.8	28.4	26.4	24.3	22.4	20	17.9	15.9	13.8	9.9
			Precis (A)	29.5	62.4	72.7	80.2	84.6	87.6	90.4	91.8	92.9	94.6
			MIER (A)	43	8.1	4.2	2	1	0.5	0.2	0.1	0.1	0.1
		SS	Call (SS)	3069	1208	877	658	516	399	308	245	190	125
			Recall (SS)	42.7	36.4	31.7	28.1	23.9	20.1	16.4	13.9	11.3	7.8
			Precis (SS)	18.3	37.6	44.2	51.8	56.2	60.9	64.9	68.5	71.5	75.2
			MIER (SS)	45.1	11.3	6.3	3.3	1.5	0.5	0.3	0	0	0
		S	Call (S)	6117	2353	1914	1633	1470	1307	1168	1049	916	672
			Recall (S)	35.1	30.1	28.3	26.1	24.5	22.2	20.2	18.2	15.9	11.8
			Precis (S)	31.2	70.7	82.3	89.2	92.8	94.6	96.3	96.6	97.1	97.9
			MIER (S)	47	8.2	3.9	1.7	1	0.6	0.3	0.2	0.2	0.1
		M	Call (M)	931	599	529	479	435	389	344	298	255	170
			Recall (M)	23.3	21.1	19.9	18.7	17.4	15.7	13.9	12.1	10.4	7.1
			Precis (M)	57	81.3	86.7	89.9	92.4	92.8	93.6	94.2	94.1	96.4
			MIER (M)	7.9	1.5	1.1	0.8	0	0	0	0	0	0
		L	Call (L)	94	20	13	10	10	7	4	2	2	2
			Recall (L)	8.3	7.2	4.1	4.1	4.1	2	2	1	1	1
			Precis (L)	10.6	25	15.3	20	20	28.5	50	50	50	50
			MIER (L)	59.5	15	23	20	20	0	0	0	0	0
	INS	All	Call (A)	10722	10722	7823	5828	4451	3450	2715	2167	1734	1115
			Recall (A)	11.9	11.9	10.2	8.9	7.7	6.8	5.9	5.1	4.5	3.5
			Precis (A)	15.2	15.2	17.9	20.9	23.9	27	29.7	32.8	36.2	43.5
			MIER (A)	27.4	27.4	19.1	12.8	9.2	6.6	4.3	3.4	3.1	2.2
TIDDIT	DEL	All	Call (A)	1926	1926	1872	1837	1811	1785	1757	1727	1702	539
			Recall (A)	19.3	19.3	18.9	18.6	18.4	18.2	17.9	17.7	17.4	5.7
			Precis (A)	91.9	91.9	93	93.2	93.5	93.7	93.9	94	94	98.7
			MIER (A)	35.2	35.2	35.1	35.4	35.7	36.1	36.5	37.1	37.4	7.4
		SS	Call (SS)	146	146	146	146	146	146	146	146	146	0
			Recall (SS)	8.3	8.3	8.3	8.3	8.3	8.3	8.3	8.3	8.3	0
			Precis (SS)	53.4	53.4	53.4	53.4	53.4	53.4	53.4	53.4	53.4	0
			MIER (SS)	28.7	28.7	28.7	28.7	28.7	28.7	28.7	28.7	28.7	0
		S	Call (S)	1164	1164	1135	1116	1112	1104	1094	1085	1078	113
			Recall (S)	20	20	19.7	19.3	19.3	19.1	18.9	18.8	18.6	2.1
			Precis (S)	95.8	95.8	96.8	97	97.1	97.1	97.1	97.3	97.3	98.2
			MIER (S)	52	52	52.1	52.5	52.6	52.8	53	53.3	53.6	23
		M	Call (M)	607	607	583	568	547	529	511	490	472	422
			Recall (M)	23.4	23.4	23	22.6	22	21.5	20.9	20.2	19.5	17.4
			Precis (M)	93.7	93.7	95.5	96.1	96.8	97.7	98.4	98.9	98.9	98.8
			MIER (M)	4.6	4.6	3.7	3.5	3.2	3.4	3.5	3.6	3.1	3
		L	Call (L)	9	9	8	7	6	6	6	6	6	4
			Recall (L)	11.4	11.4	10.4	8.3	8.3	8.3	8.3	7.2	7.2	5.2
			Precis (L)	88.8	88.8	87.5	85.7	100	100	100	100	100	100
			MIER (L)	33.3	33.3	25	28.5	33.3	33.3	33.3	33.3	33.3	25
	DUP	All	Call (A)	234	234	206	189	176	167	159	147	143	50
			Recall (A)	1.8	1.8	1.6	1.6	1.6	1.6	1.4	1.4	1.4	0.3
			Precis (A)	20.5	20.5	20.8	22.7	23.8	25.1	24.5	25.1	25.8	20
			MIER (A)	38	38	36.8	34.9	35.7	37.7	38.3	39.4	39.8	8
		S	Call (S)	106	106	102	99	97	95	92	91	90	8
			Recall (S)	2.7	2.7	2.7	2.7	2.7	2.7	2.7	2.7	2.7	0
			Precis (S)	24.5	24.5	25.4	26.2	26.8	27.3	27.1	26.3	26.6	0
			MIER (S)	52.8	52.8	52.9	52.5	53.6	54.7	56.5	57.1	57.7	0
		M	Call (M)	107	107	88	80	71	64	59	52	50	40
			Recall (M)	1.3	1.3	1.1	1.1	1	1	0.8	0.7	0.7	0.5
			Precis (M)	18.6	18.6	18.1	20	21.1	23.4	22	23	24	22.5
			MIER (M)	19.6	19.6	14.7	12.5	11.2	12.5	10.1	7.6	8	10
		L	Call (L)	21	21	16	10	8	8	8	4	3	2
			Recall (L)	1.3	1.3	0.6	0.6	0.6	0.6	0.6	0.6	0.6	0.6
			Precis (L)	9.5	9.5	6.2	10	12.5	12.5	12.5	25	33.3	50
			MIER (L)	57.1	57.1	56.2	40	37.5	37.5	37.5	50	33.3	0
	INV	All	Call (A)	364	363	303	266	238	213	197	179	166	88
			Recall (A)	22.9	22.9	21.8	20.4	18.9	17.8	17.8	16.7	15.6	13.1
			Precis (A)	17.3	17.3	19.8	21	21.8	23	24.8	25.6	25.9	40.9
			MIER (A)	18.9	18.7	15.8	16.1	17.2	18.7	20.3	22.3	24	0
Ulysses	DEL	All	Call (A)	3063	3063	2793	812	536	391	309	271	240	190
			Recall (A)	22.7	22.7	22.3	8.7	5.7	4.2	3.3	2.9	2.6	2
			Precis (A)	68.2	68.2	73.5	98.3	98.6	98.9	99.3	99.2	99.5	99.4
			MIER (A)	10.4	10.4	10	0.6	0.3	0.5	0.3	0.3	0	0
		SS	Call (SS)	0	0	0	0	0	0	0	0	0	0
			Recall (SS)	0	0	0	0	0	0	0	0	0	0
			Precis (SS)	0	0	0	0	0	0	0	0	0	0
			MIER (SS)	0	0	0	0	0	0	0	0	0	0
		S	Call (S)	1838	1838	1742	349	202	132	101	89	80	61
			Recall (S)	23.6	23.6	23.3	6.2	3.5	2.2	1.7	1.5	1.3	1
			Precis (S)	71.2	71.2	74.1	97.7	97.5	98.4	100	100	100	100
			MIER (S)	16.3	16.3	15	0.5	0	0	0	0	0	0
		M	Call (M)	1118	1118	948	456	332	257	207	181	159	128
			Recall (M)	32.5	32.5	31.7	19.1	14.2	11.1	8.9	7.8	6.9	5.5
			Precis (M)	68.5	68.5	78.9	99.1	99.6	99.6	99.5	99.4	100	100
			MIER (M)	1.4	1.4	1.4	0.4	0.6	0.7	0.4	0.5	0	0
		L	Call (L)	107	107	103	7	2	2	1	1	1	1
			Recall (L)	16.6	16.6	14.5	8.3	1	1	0	0	0	0
			Precis (L)	14	14	12.6	85.7	50	50	0	0	0	0
			MIER (L)	2.8	2.8	2.9	14.2	0	0	0	0	0	0
	DUP	All	Call (A)	552	552	545	545	544	544	544	544	544	543
			Recall (A)	1.9	1.9	1.8	1.8	1.8	1.8	1.8	1.8	1.8	1.8
			Precis (A)	9.2	9.2	8.8	8.8	8.8	8.8	8.8	8.8	8.8	8.8
			MIER (A)	4.3	4.3	4.4	4.4	4.4	4.4	4.4	4.4	4.4	4.4
		S	Call (S)	149	149	148	148	147	147	147	147	147	147
			Recall (S)	1.2	1.2	1.1	1.1	1.1	1.1	1.1	1.1	1.1	1.1
			Precis (S)	9.3	9.3	8.7	8.7	8.8	8.8	8.8	8.8	8.8	8.8
			MIER (S)	10	10	10.1	10.1	10.2	10.2	10.2	10.2	10.2	10.2
		M	Call (M)	319	319	313	313	313	313	313	313	313	312
			Recall (M)	2	2	1.9	1.9	1.9	1.9	1.9	1.9	1.9	1.9
			Precis (M)	9.7	9.7	9.2	9.2	9.2	9.2	9.2	9.2	9.2	9.2
			MIER (M)	2.1	2.1	2.2	2.2	2.2	2.2	2.2	2.2	2.2	2.2
		L	Call (L)	84	84	84	84	84	84	84	84	84	84
			Recall (L)	4.7	4.7	4.7	4.7	4.7	4.7	4.7	4.7	4.7	4.7
			Precis (L)	7.1	7.1	7.1	7.1	7.1	7.1	7.1	7.1	7.1	7.1
			MIER (L)	2.3	2.3	2.3	2.3	2.3	2.3	2.3	2.3	2.3	2.3
	INV	All	Call (A)	144	144	119	116	116	116	115	113	108	107
			Recall (A)	2.5	2.5	2.1	2.1	2.1	2.1	2.1	2.1	2.1	2.1
			Precis (A)	4.8	4.8	5	5.1	5.1	5.1	5.2	5.3	5.5	5.6
			MIER (A)	43.7	43.7	38.6	37	37	37	36.5	35.3	35.1	34.5
VariationHunter	DEL	All	Call (A)	6289	4401	3345	2622	2140	1800	1541	1314	1170	878
			Recall (A)	13.7	12.8	11.7	10.7	10	9.2	8.5	7.5	6.9	5.3
			Precis (A)	20	26.8	32.1	37.6	43.2	47	50.6	52.7	54.4	56.2
			MIER (A)	38.4	26.8	22.3	18.6	15.5	14.2	13.2	12.1	11.6	9.2
		SS	Call (SS)	0	0	0	0	0	0	0	0	0	0
			Recall (SS)	0	0	0	0	0	0	0	0	0	0
			Precis (SS)	0	0	0	0	0	0	0	0	0	0
			MIER (SS)	0	0	0	0	0	0	0	0	0	0
		S	Call (S)	1187	546	418	334	281	245	207	180	161	120
			Recall (S)	7.8	6.7	5.9	5.3	4.9	4.4	3.9	3.5	3.3	2.5
			Precis (S)	29.2	53.4	59.5	63.7	68.6	69.7	71.9	72.2	77	76.6
			MIER (S)	76.2	52.3	44.2	39.8	34.8	31.8	29.9	27.2	27.3	25.8
		M	Call (M)	3746	3027	2401	1940	1612	1370	1193	1032	932	718
			Recall (M)	33.9	33.1	31.1	29	27.3	25.2	23.5	20.9	19	15
			Precis (M)	23.4	28.2	33.5	38.9	44.4	48.2	51.8	53.4	54	55
			MIER (M)	26.4	21.5	17.9	14.9	12.4	11.6	11	10.1	9.3	6.6
		L	Call (L)	1356	828	526	348	247	185	141	102	77	40
			Recall (L)	38.5	32.2	18.7	16.6	13.5	11.4	11.4	9.3	7.2	5.2
			Precis (L)	2.8	4.1	3.9	5.1	6.4	7.5	9.9	10.7	11.6	17.5
			MIER (L)	38.5	29.4	25.2	18.6	13.3	10.8	7	5.8	6.4	5
	INV	All	Call (A)	692	503	407	309	241	184	138	111	98	68
			Recall (A)	21.1	20.4	18.6	16.4	13.5	10.2	9.8	9.1	7.2	6.2
			Precis (A)	8.3	11.1	12.5	14.5	15.3	15.2	19.5	22.5	20.4	25
			MIER (A)	38.4	23.8	18.4	15.2	10.7	10.8	10.8	12.6	13.2	10.2
Wham	DEL	All	Call (A)	2163	2163	1968	1877	1829	1792	1753	1705	1663	1587
			Recall (A)	20.1	20.1	19.6	19.2	19	18.7	18.5	18	17.6	16.9
			Precis (A)	85.2	85.2	91.4	94	95.3	96	96.8	97.2	97.5	98.1
			MIER (A)	13.9	13.9	7.6	5.1	4.3	3.7	3	2.6	2.5	2.3
		SS	Call (SS)	153	153	105	79	66	57	49	44	41	40
			Recall (SS)	2.3	2.3	2.3	2.3	2.3	2.3	2.2	2.1	2	2
			Precis (SS)	23.5	23.5	34.2	45.5	53	59.6	67.3	72.7	75.6	77.5
			MIER (SS)	65.3	65.3	55.2	49.3	45.4	42.1	34.6	34	36.5	37.5
		S	Call (S)	1524	1524	1401	1361	1338	1317	1294	1268	1244	1189
			Recall (S)	24.4	24.4	23.9	23.6	23.4	23.1	22.8	22.4	22	21.1
			Precis (S)	88.4	88.4	94.2	96.1	96.9	97.3	97.8	98	98.3	98.8
			MIER (S)	10.9	10.9	4.8	2.9	2.3	2	1.5	1.2	1.2	0.8
		M	Call (M)	478	478	456	433	422	415	407	390	375	355
			Recall (M)	19.5	19.5	18.8	18	17.6	17.4	17.1	16.4	15.8	15.1
			Precis (M)	95.6	95.6	96.4	96.7	97.1	97.3	97.5	97.6	97.8	98.3
			MIER (M)	6.4	6.4	5.2	3.9	4	3.8	3.6	3.3	3.2	3
		L	Call (L)	8	8	6	4	3	3	3	3	3	3
			Recall (L)	4.1	4.1	3.1	2	2	2	2	2	2	2
			Precis (L)	50	50	50	50	66.6	66.6	66.6	66.6	66.6	66.6
			MIER (L)	37.5	37.5	16.6	25	33.3	33.3	33.3	33.3	33.3	33.3
	DUP	All	Call (A)	654	654	616	568	507	442	365	304	257	185
			Recall (A)	10	10	10	9.7	9.2	8.4	7.2	6.2	5.4	4.3
			Precis (A)	42.3	42.3	44.9	47	49.9	51.8	53.6	55.2	56	62.1
			MIER (A)	24.7	24.7	22	19.1	18.1	16.5	15.3	12.8	12	9.1
		S	Call (S)	605	605	577	535	477	413	338	278	231	162
			Recall (S)	26.3	26.3	26.3	25.6	24.5	22.5	19.6	17.1	14.7	11.9
			Precis (S)	44.2	44.2	46.4	48.5	51.7	53.9	56.2	58.2	59.7	67.9
			MIER (S)	24.6	24.6	22.1	19.6	18.6	16.9	15.6	12.9	12.1	9.2
		M	Call (M)	46	46	36	31	29	28	26	25	25	22
			Recall (M)	0.5	0.5	0.5	0.4	0.3	0.3	0.3	0.3	0.3	0.3
			Precis (M)	17.3	17.3	22.2	22.5	20.6	21.4	23	24	24	22.7
			MIER (M)	26	26	19.4	9.6	10.3	10.7	11.5	12	12	9
		L	Call (L)	3	3	3	2	1	1	1	1	1	1
			Recall (L)	0.6	0.6	0.6	0	0	0	0	0	0	0
			Precis (L)	33.3	33.3	33.3	0	0	0	0	0	0	0
			MIER (L)	33.3	33.3	33.3	50	0	0	0	0	0	0
	INS	All	Call (A)	296	296	296	296	213	158	107	76	54	38
			Recall (A)	2.8	2.8	2.8	2.8	2.2	1.8	1.4	1	0.8	0.5
			Precis (A)	82	82	82	82	84	89.8	94.3	93.4	94.4	94.7
			MIER (A)	37.1	37.1	37.1	37.1	32.8	27.8	28	23.6	27.7	28.9
	INV	All	Call (A)	953	953	180	153	146	128	118	112	105	91
			Recall (A)	12.7	12.7	12	11.6	11.3	10.9	10.5	10.2	9.8	8
			Precis (A)	3.6	3.6	18.3	20.9	21.2	23.4	24.5	25	25.7	24.1
			MIER (A)	87	87	37.2	28.7	28	21	18.6	16	13.3	13.1
MEI, NUMT, and VEI detection algorithms
MELT.MEI	INS (MEI)	All	Call (A)	1299	1298	1273	1239	1213	1180	1131	1066	973	717
			TP (A)	1177	1176	1160	1142	1124	1096	1052	990	903	664
			Precis (A)	90.6	90.6	91.1	92.2	92.7	92.9	93	92.9	92.8	92.6
			MIER (A)	4.3	4.3	3.7	3.3	3.1	3.1	3	2.7	2.6	2.3
MELT.NUMT	INS (NUMT)	All	Call (A)	8	7	6	6	5	4	4	4	4	4
			TP (A)	6	6	6	6	5	4	4	4	4	4
			Precis (A)	75	85.7	100	100	100	100	100	100	100	100
			MIER (A)	0	0	0	0	0	0	0	0	0	0
Mobster.MEI	INS (MEI)	All	Call (A)	1175	1175	1170	1167	1160	1145	1122	1100	1062	983
			TP (A)	1054	1054	1054	1054	1050	1040	1018	1000	966	898
			Precis (A)	89.7	89.7	90.1	90.3	90.5	90.8	90.7	90.9	91	91.4
			MIER (A)	3.1	3.1	2.8	2.5	2.4	2	1.9	1.9	1.6	1.6
Mobster.NUMT	INS (NUMT)	All	Call (A)	7	7	6	6	6	5	5	5	5	5
			TP (A)	3	3	3	3	3	3	3	3	3	3
			Precis (A)	42.8	42.8	50	50	50	60	60	60	60	60
			MIER (A)	71.4	71.4	66.6	66.6	66.6	80	80	80	80	80
Mobster.VEI	INS (VEI)	All	Call (A)	27	27	21	19	17	14	12	12	11	8
			TP (A)	7	7	6	6	6	6	6	6	6	4
			Precis (A)	25.9	25.9	28.5	31.5	35.2	42.8	50	50	54.5	50
			MIER (A)	29.6	29.6	23.8	26.3	29.4	14.2	8.3	8.3	9	0
Tangram.MEI	INS (MEI)	All	Call (A)	1396	1008	746	549	391	273	208	141	98	36
			TP (A)	905	782	614	456	332	234	180	119	82	30
			Precis (A)	64.8	77.6	82.3	83	84.9	85.7	86.5	84.3	83.6	83.3
			MIER (A)	14.1	3.8	1.3	1.4	0.7	0.7	0.4	0.7	0	0
Tangram.NUMT	INS (NUMT)	All	Call (A)	163	52	25	17	12	8	6	6	5	5
			TP (A)	18	7	6	5	3	3	3	3	2	2
			Precis (A)	11	15.3	24	29.4	25	37.5	50	50	40	40
			MIER (A)	51.5	23	20	23.5	25	25	33.3	33.3	40	40
Tangram.VEI	INS (VEI)	All	Call (A)	791	261	78	27	9	4	2	2	1	0
			TP (A)	82	28	8	3	2	0	0	0	0	0
			Precis (A)	10.4	10.7	10.2	11.1	22.2	0	0	0	0	0
			MIER (A)	35.9	28.3	17.9	7.4	11.1	0	0	0	0	0
Tea	INS (MEI)	All	Call (A)	146	146	146	146	146	124	110	101	89	80
			TP (A)	120	120	120	120	120	106	97	91	81	74
			Precis (A)	82.1	82.1	82.1	82.1	82.1	85.4	88.1	90	91	92.5
			MIER (A)	65	65	65	65	65	67.7	70	73.2	77.5	76.2
RetroSeq	INS (MEI)	All	Call (A)	76	76	71	71	69	64	52	0	0	0
			TP (A)	45	35	35	35	35	33	31	0	0	0
			Precis (A)	59.2	59.2	63.3	63.3	65.2	67.1	78.8	0	0	0
			MIER (A)	36.8	36.8	38	38	37.6	39	32.6	0	0	0
ITIS	INS (MEI)	All	Call (A)	975	975	960	943	923	891	852	806	762	654
			TP (A)	491	491	486	477	466	454	434	404	379	329
			Precis (A)	50.4	50.4	50.6	50.6	50.5	50.9	50.9	50.1	49.8	50.3
			MIER (A)	11	11	10.5	10.2	10.2	9.6	9.3	8.5	8	7
TEMP	INS (MEI)	All	Call (A)	2587	1768	1395	1132	948	779	648	554	466	342
			TP (A)	1180	1078	939	813	706	590	494	419	350	254
			Precis (A)	45.6	61	67.3	71.8	74.5	75.8	76.3	75.7	75.1	74.2
			MIER (A)	28.4	14.7	10	7.7	5.6	3.5	2.3	1.9	1.9	1.1
BatVI	INS (VEI)	All	Call (A)	4163	3478	2601	2132	1900	1729	1421	1057	0	0
			TP (A)	50	14	13	13	11	9	6	4	0	0
			Precis (A)	1.2	1.2	1.1	0.9	0.8	0.6	0.6	0.6	0	0
			MIER (A)	53.4	47.6	36	25	19.3	17.1	14.7	12.1	0	0
DINUMT	INS (NUMT)	All	Call (A)	13	13	13	13	13	13	13	13	13	0
			TP (A)	4	4	4	4	4	4	4	4	4	0
			Precis (A)	30.7	30.7	30.7	30.7	30.7	30.7	30.7	30.7	30.7	0
			MIER (A)	38.4	38.4	38.4	38.4	38.4	38.4	38.4	38.4	38.4	0
VirusSeq	INS (VEI)	All	Call (A)	1	1	0	0	0	0	0	0	0	0
			TP (A)	0	0	0	0	0	0	0	0	0	0
			Precis (A)	0	0	0	0	0	0	0	0	0	0
For MEI, NUMT, VEI calls, the number of true positive (TP), in place of recall, is indicated.
MIER: Mendelian inheritance error rate (%).

## Sheet: Table S7
Table S7. Recall and precision of SV-calling results with the real data (NA12978 data2 or PacBio-data2)
Tools	SV type	SV size	Recall/Precision	Minimum nuber of supporting reads at called SV sites
				2	3	4	5	6	7	8	9	10	12
1-2-3-SV	DEL	All	Call (A)	4528	4528	4528	4528	3878	3479	3146	2868	2626	2172
			Recall (A)	22.7	22.7	22.7	22.7	21.8	20.9	19.8	18.9	17.7	15.1
			Precis (A)	46.1	46.1	46.1	46.1	51.7	55.3	58	60.5	61.9	63.9
			MIER (A)	13.2	13.2	13.2	13.2	7.9	6	4.8	4.1	3.5	3.1
		SS	Call (SS)	0	0	0	0	0	0	0	0	0	0
			Recall (SS)	0	0	0	0	0	0	0	0	0	0
			Precis (SS)	0	0	0	0	0	0	0	0	0	0
			MIER (SS)	0	0	0	0	0	0	0	0	0	0
		S	Call (S)	3265	3265	3265	3265	2724	2415	2171	1962	1794	1466
			Recall (S)	24.1	24.1	24.1	24.1	23	22.1	20.7	19.5	18.4	15.5
			Precis (S)	36.6	36.6	36.6	36.6	41.9	45.3	47.2	49.3	51	52.6
			MIER (S)	16.4	16.4	16.4	16.4	9.5	6.9	5.4	4.6	3.9	3.2
		M	Call (M)	1184	1184	1184	1184	1085	1014	942	881	811	689
			Recall (M)	31.4	31.4	31.4	31.4	30.5	29.3	28.3	27.2	25.5	22.1
			Precis (M)	73.8	73.8	73.8	73.8	78.1	80.8	83.6	85.8	86.6	88.6
			MIER (M)	4.8	4.8	4.8	4.8	4.4	3.9	3.3	3	2.8	2.7
		L	Call (L)	79	79	79	79	69	50	33	25	21	17
			Recall (L)	15.6	15.6	15.6	15.6	13.5	11.4	11.4	11.4	9.3	6.2
			Precis (L)	20.2	20.2	20.2	20.2	18.8	22	33.3	44	42.8	41.1
			MIER (L)	5	5	5	5	4.3	4	3	4	4.7	5.8
	INS	All	Call (A)	2321	2321	2321	2321	1638	1328	1126	961	849	671
			Recall (A)	7	7	7	7	5.7	4.9	4.1	3.6	3.2	2.6
			Precis (A)	41.4	41.4	41.4	41.4	48.1	50.6	51	52.4	52.4	53.3
			MIER (A)	30.7	30.7	30.7	30.7	18.1	14	12.6	11.9	11	9.9
	INV	All	Call (A)	463	463	463	463	378	312	267	234	204	157
			Recall (A)	24.8	24.8	24.8	24.8	22.9	20.8	19.7	18.9	17.8	17.1
			Precis (A)	14.6	14.6	14.6	14.6	16.6	18.2	20.2	22.2	24	29.9
			MIER (A)	16.4	16.4	16.4	16.4	13.2	10.5	10.8	9.8	9.8	7.6
AS-GENSENG	DEL	All	Call (A)	1467	1467	1467	1303	1110	827	644	0	0	0
			Recall (A)	0.1	0.1	0.1	0.1	0.1	0.1	0.1	0	0	0
			Precis (A)	1	1	1	1.1	1.2	1.4	1.8	0	0	0
			MIER (A)	83	83	83	81.8	80.5	78.3	75.1	0	0	0
		SS	Call (SS)	0	0	0	0	0	0	0	0	0	0
			Recall (SS)	0	0	0	0	0	0	0	0	0	0
			Precis (SS)	0	0	0	0	0	0	0	0	0	0
			MIER (SS)	0	0	0	0	0	0	0	0	0	0
		S	Call (S)	0	0	0	0	0	0	0	0	0	0
			Recall (S)	0	0	0	0	0	0	0	0	0	0
			Precis (S)	0	0	0	0	0	0	0	0	0	0
			MIER (S)	0	0	0	0	0	0	0	0	0	0
		M	Call (M)	1431	1431	1431	1267	1074	791	608	0	0	0
			Recall (M)	0.4	0.4	0.4	0.3	0.3	0.2	0.2	0	0	0
			Precis (M)	0.7	0.7	0.7	0.7	0.8	0.8	1.1	0	0	0
			MIER (M)	84.4	84.4	84.4	83.2	82.2	80.5	77.7	0	0	0
		L	Call (L)	36	36	36	36	36	36	36	0	0	0
			Recall (L)	6.2	6.2	6.2	6.2	6.2	6.2	6.2	0	0	0
			Precis (L)	13.8	13.8	13.8	13.8	13.8	13.8	13.8	0	0	0
			MIER (L)	30.5	30.5	30.5	30.5	30.5	30.5	30.5	0	0	0
	DUP	All	Call (A)	58	58	58	55	55	55	55	0	0	0
			Recall (A)	0.4	0.4	0.4	0.4	0.4	0.4	0.4	0	0	0
			Precis (A)	22.4	22.4	22.4	23.6	23.6	23.6	23.6	0	0	0
			MIER (A)	46.5	46.5	46.5	43.6	43.6	43.6	43.6	0	0	0
		S	Call (S)	0	0	0	0	0	0	0	0	0	0
			Recall (S)	0	0	0	0	0	0	0	0	0	0
			Precis (S)	0	0	0	0	0	0	0	0	0	0
			MIER (S)	0	0	0	0	0	0	0	0	0	0
		M	Call (M)	17	17	17	14	14	14	14	0	0	0
			Recall (M)	0.3	0.3	0.3	0.3	0.3	0.3	0.3	0	0	0
			Precis (M)	23.5	23.5	23.5	28.5	28.5	28.5	28.5	0	0	0
			MIER (M)	76.4	76.4	76.4	71.4	71.4	71.4	71.4	0	0	0
		L	Call (L)	41	41	41	41	41	41	41	0	0	0
			Recall (L)	5.4	5.4	5.4	5.4	5.4	5.4	5.4	0	0	0
			Precis (L)	21.9	21.9	21.9	21.9	21.9	21.9	21.9	0	0	0
			MIER (L)	34.1	34.1	34.1	34.1	34.1	34.1	34.1	0	0	0
BASIL-ANISE	INS	All	Call (A)	10418	10418	8948	6269	4239	2875	2027	1454	1099	691
			Recall (A)	15.9	15.9	15.2	13.2	11.1	9	7.5	6.2	5.3	4
			Precis (A)	20.9	20.9	23.3	28.9	35.9	43	51.1	59.2	66.8	80.7
			MIER (A)	41.8	41.8	36.7	29.2	24.3	21.4	19.7	18	16.7	12.8
BICseq2	DEL	All	Call (A)	1403	1403	1402	1400	1400	1390	1375	1170	650	0
			Recall (A)	7.1	7.1	7.1	7.1	7.1	7.1	7.1	6.6	4	0
			Precis (A)	46.8	46.8	46.8	46.9	46.9	47.1	47.6	51.8	57.6	0
			MIER (A)	17.2	17.2	17.1	17	17	16.8	16.2	11.3	9.3	0
		SS	Call (SS)	20	20	20	18	18	15	13	1	0	0
			Recall (SS)	0.1	0.1	0.1	0.1	0.1	0.1	0.1	0	0	0
			Precis (SS)	25	25	25	27.7	27.7	33.3	38.4	0	0	0
			MIER (SS)	55	55	55	50	50	53.3	53.8	0	0	0
		S	Call (S)	568	568	567	567	567	561	553	428	180	0
			Recall (S)	2.9	2.9	2.9	2.9	2.9	2.9	2.9	2.5	1.3	0
			Precis (S)	29.5	29.5	29.6	29.6	29.6	29.9	30.3	35	46.1	0
			MIER (S)	27.2	27.2	27.1	27.1	27.1	26.7	26	18.6	13.3	0
		M	Call (M)	806	806	806	806	806	805	800	733	467	0
			Recall (M)	20.7	20.7	20.7	20.7	20.7	20.6	20.6	19.5	12.6	0
			Precis (M)	59.3	59.3	59.3	59.3	59.3	59.2	59.5	61.5	62.3	0
			MIER (M)	9	9	9	9	9	9	8.7	6.8	7.7	0
		L	Call (L)	9	9	9	9	9	9	9	8	3	0
			Recall (L)	10.4	10.4	10.4	10.4	10.4	10.4	10.4	10.4	6.2	0
			Precis (L)	66.6	66.6	66.6	66.6	66.6	66.6	66.6	75	33.3	0
			MIER (L)	33.3	33.3	33.3	33.3	33.3	33.3	33.3	37.5	33.3	0
	DUP	All	Call (A)	1228	1228	1227	1221	1216	1204	978	288	118	0
			Recall (A)	7.4	7.4	7.4	7.4	7.4	7.3	6.3	2.1	0.9	0
			Precis (A)	16.5	16.5	16.5	16.6	16.6	16.6	17.4	19	21.1	0
			MIER (A)	14.2	14.2	14.2	14	13.8	13.7	12.3	13.8	11	0
		S	Call (S)	889	889	888	884	880	871	665	81	7	0
			Recall (S)	12.7	12.7	12.7	12.7	12.6	12.5	9.9	1.1	0	0
			Precis (S)	14.2	14.2	14.3	14.3	14.3	14.2	14.5	13.5	0	0
			MIER (S)	13.4	13.4	13.5	13.3	13	12.8	10.6	9.8	0	0
		M	Call (M)	323	323	323	321	320	317	297	198	106	0
			Recall (M)	4.1	4.1	4.1	4.1	4.1	4.1	4	2.2	1.2	0
			Precis (M)	20.7	20.7	20.7	20.8	20.9	21.1	21.8	19.1	20.7	0
			MIER (M)	16.7	16.7	16.7	16.1	16.2	16.4	16.4	15.6	11.3	0
		L	Call (L)	16	16	16	16	16	16	16	9	5	0
			Recall (L)	8.2	8.2	8.2	8.2	8.2	8.2	8.2	6.1	3.4	0
			Precis (L)	56.2	56.2	56.2	56.2	56.2	56.2	56.2	66.6	60	0
			MIER (L)	6.2	6.2	6.2	6.2	6.2	6.2	6.2	11.1	20	0
BreakDancer	DEL	All	Call (A)	2392	2392	2151	1988	1884	1784	1683	1587	1484	1257
			Recall (A)	23	23	21.6	20.3	19.5	18.5	17.5	16.6	15.5	13.2
			Precis (A)	88.2	88.2	92.5	94	95	95.4	95.7	96.1	96.3	96.7
			MIER (A)	6.9	6.9	2.5	1.5	1	0.9	0.5	0.5	0.4	0.5
		SS	Call (SS)	5	5	5	5	4	4	4	3	2	1
			Recall (SS)	0	0	0	0	0	0	0	0	0	0
			Precis (SS)	0	0	0	0	0	0	0	0	0	0
			MIER (SS)	20	20	20	20	25	25	25	0	0	0
		S	Call (S)	1663	1663	1469	1353	1273	1201	1121	1045	969	807
			Recall (S)	26.7	26.7	25	23.4	22.2	21	19.7	18.4	17.1	14.2
			Precis (S)	89.3	89.3	94.8	96	96.9	97.4	97.6	97.9	98.1	98.1
			MIER (S)	8.4	8.4	2.5	1.2	0.8	0.7	0.4	0.4	0.4	0.4
		M	Call (M)	707	707	663	620	598	570	550	533	508	446
			Recall (M)	26.5	26.5	25.3	24.2	23.6	22.5	22	21.4	20.4	18.2
			Precis (M)	87.6	87.6	89.2	91.4	92.3	92.6	93.2	93.6	93.7	94.6
			MIER (M)	3.2	3.2	1.9	1.6	1.1	1	0.7	0.5	0.5	0.6
		L	Call (L)	17	17	14	10	9	9	8	6	5	3
			Recall (L)	6.2	6.2	6.2	4.1	4.1	4.1	3.1	3.1	3.1	1
			Precis (L)	35.2	35.2	42.8	40	44.4	44.4	37.5	50	60	66.6
			MIER (L)	11.7	11.7	14.2	20	11.1	11.1	0	0	0	0
	INV	All	Call (A)	245	245	165	150	138	124	111	104	94	83
			Recall (A)	10.9	10.9	10.5	10.2	9.4	9.4	8.3	8.3	7.2	6.5
			Precis (A)	12.2	12.2	17.5	18.6	18.8	20.9	20.7	22.1	21.2	21.6
			MIER (A)	40	40	19.3	18	16.6	15.3	15.3	15.3	13.8	14.4
BreakSeek	DEL	All	Call (A)	2430	2195	1831	1423	1069	774	527	355	202	91
			Recall (A)	19.1	17.7	15.1	11.9	8.9	6.3	4.2	2.7	1.4	0.5
			Precis (A)	72.1	74.1	76	76.8	77.1	75.5	74	70.7	66.3	57.1
			MIER (A)	27.8	26.3	24.1	22.9	21	21.1	20.3	20.8	22.2	24.1
		SS	Call (SS)	704	610	499	372	275	199	146	103	59	30
			Recall (SS)	26	23.4	19.7	14.5	10.8	7.8	5.6	3.6	1.7	0.7
			Precis (SS)	49.1	50.1	51.5	51.3	51.2	49.7	47.9	43.6	37.2	30
			MIER (SS)	38.7	37.8	35.2	35.4	34.1	34.1	34.2	34.9	30.5	30
		S	Call (S)	1580	1452	1218	962	721	514	337	216	111	40
			Recall (S)	23.7	22.2	19	15.2	11.4	7.9	5.1	3.1	1.5	0.4
			Precis (S)	81.5	83.6	85.6	86.3	86.5	85	84.5	82.4	79.2	65
			MIER (S)	23.1	21.3	19.3	17.7	15.8	15.9	13.9	13.8	18	22.5
		M	Call (M)	144	131	112	87	71	59	43	35	31	21
			Recall (M)	5.2	4.7	4.1	3.2	2.6	2.1	1.5	1.2	1.1	0.7
			Precis (M)	82.6	81.6	83	82.7	84.5	83	81.3	80	77.4	80.9
			MIER (M)	25.6	26.7	25.8	24.1	21.1	20.3	20.9	20	19.3	19
		L	Call (L)	2	2	2	2	2	2	1	1	1	0
			Recall (L)	0	0	0	0	0	0	0	0	0	0
			Precis (L)	0	0	0	0	0	0	0	0	0	0
			MIER (L)	100	100	100	100	100	100	100	100	100	0
	INS	All	Call (A)	40486	29990	21702	15512	10944	7810	5606	3988	2772	1415
			Recall (A)	11.7	9.9	8.4	7.3	6.4	5.7	5.1	4.7	4.2	3.6
			Precis (A)	3.9	4.5	5.3	6.4	8	10	12.5	16.2	21	35
			MIER (A)	17.3	14.7	13.4	13.2	13.7	14.4	15.4	17.2	18.7	23.2
BreakSeq2	DEL	All	Call (A)	2151	2151	2151	2151	2151	2151	0	0	0	0
			Recall (A)	22	22	22	22	22	22	0	0	0	0
			Precis (A)	93.9	93.9	93.9	93.9	93.9	93.9	0	0	0	0
			MIER (A)	1.3	1.3	1.3	1.3	1.3	1.3	0	0	0	0
		SS	Call (SS)	4	4	4	4	4	4	0	0	0	0
			Recall (SS)	0.1	0.1	0.1	0.1	0.1	0.1	0	0	0	0
			Precis (SS)	75	75	75	75	75	75	0	0	0	0
			MIER (SS)	0	0	0	0
		S	Call (S)	1591	1591	1591	1591	1591	1591	0	0	0	0
			Recall (S)	27.5	27.5	27.5	27.5	27.5	27.5	0	0	0	0
			Precis (S)	96.4	96.4	96.4	96.4	96.4	96.4	0	0	0	0
			MIER (S)	1.1	1.1	1.1	1.1	1.1	1.1	0	0	0	0
		M	Call (M)	550	550	550	550	550	550	0	0	0	0
			Recall (M)	20.9	20.9	20.9	20.9	20.9	20.9	0	0	0	0
			Precis (M)	87.2	87.2	87.2	87.2	87.2	87.2	0	0	0	0
			MIER (M)	2	2	2	2	2	2	0	0	0	0
		L	Call (L)	6	6	6	6	6	6	0	0	0	0
			Recall (L)	2	2	2	2	2	2	0	0	0	0
			Precis (L)	33.3	33.3	33.3	33.3	33.3	33.3	0	0	0	0
			MIER (L)	0	0	0	0
	INS	All	Call (A)	125	125	125	125	125	125	0	0	0	0
			Recall (A)	0.6	0.6	0.6	0.6	0.6	0.6	0	0	0	0
			Precis (A)	72	72	72	72	72	72	0	0	0	0
			MIER (A)	8	8	8	8	8	8	0	0	0	0
Breakway	INS	All	Call (A)	763585	750338	719615	665295	586253	488994	384963	285121	199192	83637
(only for chr16-chr22)			Recall (A)	75.4	74.9	73.4	71.3	68.4	64	59	54	48.6	38.8
			Precis (A)	0.3	0.3	0.3	0.3	0.4	0.4	0.5	0.6	0.7	1.4
			MIER (A)	8	8	8	8	8	8	0	0	0	0
CLEVER	DEL	All	Call (A)	46549	46549	35869	27573	20803	15375	11059	7926	5653	3074
			Recall (A)	42.3	42.3	41	39.2	36.5	33.3	29.7	26.2	23.1	17.4
			Precis (A)	8.3	8.3	10.5	13	16.1	19.9	24.6	30.4	37.5	52
			MIER (A)	88.2	88.2	85.7	82.7	79.2	74.7	69.1	62.4	53.9	36.9
		SS	Call (SS)	7818	7818	7817	7758	7420	6552	5296	3997	2802	1288
			Recall (SS)	21.1	21.1	20.9	20.6	19.5	18.2	16.4	14.5	12.9	9.7
			Precis (SS)	5	5	5	5.1	5.3	5.9	7.1	9	12.4	21.8
			MIER (SS)	92.5	92.5	92.5	92.5	92.2	91.5	89.9	87.4	83.2	70.3
		S	Call (S)	37816	37816	27213	19051	12700	8232	5254	3504	2504	1544
			Recall (S)	52.7	52.7	51.2	48.9	45.6	41.9	37.5	33.5	29.9	22.9
			Precis (S)	7.3	7.3	9.9	13.5	18.7	26.3	36.3	47.9	58.8	72
			MIER (S)	89.3	89.3	86.2	81.9	75.6	66.5	54.7	41.2	28.4	14.5
		M	Call (M)	915	915	839	764	683	591	509	425	347	242
			Recall (M)	29.9	29.9	28.7	27.2	25	22.1	19.1	16	13	9
			Precis (M)	75.1	75.1	79	82	84.3	85.9	86.2	86.8	85.8	85.1
			MIER (M)	6.7	6.7	5.6	4	3.6	2.7	2.1	1.6	2	2
		L	Call (L)	0	0	0	0	0	0	0	0	0	0
			Recall (L)	0	0	0	0	0	0	0	0	0	0
			Precis (L)	0	0	0	0	0	0	0	0	0	0
			MIER (L)	0	0	0	0	0	0	0	0	0	0
	INS	All	Call (A)	2	2	2	2	2	2	2	2	2	2
			Recall (A)	0	0	0	0	0	0	0	0	0	0
			Precis (A)	100	100	100	100	100	100	100	100	100	100
			MIER (A)	100	100	100	100	100	100	100	100	100	100
CNVnator	DEL	All	Call (A)	525	525	487	463	446	446	369	369	369	206
			Recall (A)	3.4	3.4	3.3	3.3	3.3	3.3	3.1	3.1	3.1	2.2
			Precis (A)	59.8	59.8	63.4	66	67.9	67.9	78.3	78.3	78.3	99
			MIER (A)	10.8	10.8	10.2	9.5	9.1	9.1	5.9	5.9	5.9	1.9
		SS	Call (SS)	0	0	0	0	0	0	0	0	0	0
			Recall (SS)	0	0	0	0	0	0	0	0	0	0
			Precis (SS)	0	0	0	0	0	0	0	0	0	0
			MIER (SS)	0	0	0	0	0	0	0	0	0	0
		S	Call (S)	0	0	0	0	0	0	0	0	0	0
			Recall (S)	0	0	0	0	0	0	0	0	0	0
			Precis (S)	0	0	0	0	0	0	0	0	0	0
			MIER (S)	0	0	0	0	0	0	0	0	0	0
		M	Call (M)	497	497	463	443	427	427	362	362	362	204
			Recall (M)	12.8	12.8	12.6	12.5	12.4	12.4	12	12	12	8.6
			Precis (M)	61.1	61.1	64.5	67	68.8	68.8	77.9	77.9	77.9	99
			MIER (M)	10.4	10.4	9.7	8.8	8.4	8.4	5.8	5.8	5.8	1.9
		L	Call (L)	28	28	24	20	19	19	7	7	7	2
			Recall (L)	14.5	14.5	14.5	13.5	13.5	13.5	9.3	9.3	9.3	3.1
			Precis (L)	35.7	35.7	41.6	45	47.3	47.3	100	100	100	100
			MIER (L)	17.8	17.8	20.8	25	26.3	26.3	14.2	14.2	14.2	0
	DUP	All	Call (A)	152	152	146	109	72	72	41	41	41	0
			Recall (A)	2.3	2.3	2.3	1.7	1.4	1.4	0.8	0.8	0.8	0
			Precis (A)	40.1	40.1	41	41.2	52.7	52.7	53.6	53.6	53.6	0
			MIER (A)	13.8	13.8	11.6	11	5.5	5.5	4.8	4.8	4.8	0
		S	Call (S)	0	0	0	0	0	0	0	0	0	0
			Recall (S)	0	0	0	0	0	0	0	0	0	0
			Precis (S)	0	0	0	0	0	0	0	0	0	0
			MIER (S)	0	0	0	0	0	0	0	0	0	0
		M	Call (M)	115	115	109	79	52	52	28	28	28	0
			Recall (M)	2.5	2.5	2.5	1.7	1.4	1.4	0.6	0.6	0.6	0
			Precis (M)	39.1	39.1	40.3	37.9	48	48	42.8	42.8	42.8	0
			MIER (M)	15.6	15.6	12.8	12.6	5.7	5.7	7.1	7.1	7.1	0
		L	Call (L)	37	37	37	30	20	20	13	13	13	0
			Recall (L)	13.6	13.6	13.6	11.6	10.2	10.2	7.5	7.5	7.5	0
			Precis (L)	43.2	43.2	43.2	50	65	65	76.9	76.9	76.9	0
			MIER (L)	8.1	8.1	8.1	6.6	5	5	0	0	0	0
Control-FREEC	DEL	All	Call (A)	42	42	0	0	0	0	0	0	0	0
			Recall (A)	0.2	0.2	0	0	0	0	0	0	0	0
			Precis (A)	61.9	61.9	0	0	0	0	0	0	0	0
			MIER (A)	14.2	14.2	0	0	0	0	0	0	0	0
		SS	Call (SS)	0	0	0	0	0	0	0	0	0	0
			Recall (SS)	0	0	0	0	0	0	0	0	0	0
			Precis (SS)	0	0	0	0	0	0	0	0	0	0
			MIER (SS)	0	0	0	0	0	0	0	0	0	0
		S	Call (S)	0	0	0	0	0	0	0	0	0	0
			Recall (S)	0	0	0	0	0	0	0	0	0	0
			Precis (S)	0	0	0	0	0	0	0	0	0	0
			MIER (S)	0	0	0	0	0	0	0	0	0	0
		M	Call (M)	27	27	0	0	0	0	0	0	0	0
			Recall (M)	0.6	0.6	0	0	0	0	0	0	0	0
			Precis (M)	55.5	55.5	0	0	0	0	0	0	0	0
			MIER (M)	14.8	14.8	0	0	0	0	0	0	0	0
		L	Call (L)	15	15	0	0	0	0	0	0	0	0
			Recall (L)	11.4	11.4	0	0	0	0	0	0	0	0
			Precis (L)	73.3	73.3	0	0	0	0	0	0	0	0
			MIER (L)	13.3	13.3	0	0	0	0	0	0	0	0
	DUP	All	Call (A)	55	55	55	38	20	17	12	4	4	0
			Recall (A)	0.6	0.6	0.6	0.3	0.1	0.1	0	0	0	0
			Precis (A)	29	29	29	26.3	20	17.6	16.6	25	25	0
			MIER (A)	7.2	7.2	7.2	10.5	15	17.6	25	50	50	0
		S	Call (S)	0	0	0	0	0	0	0	0	0	0
			Recall (S)	0	0	0	0	0	0	0	0	0	0
			Precis (S)	0	0	0	0	0	0	0	0	0	0
			MIER (S)	0	0	0	0	0	0	0	0	0	0
		M	Call (M)	48	48	48	35	18	16	11	4	4	0
			Recall (M)	0.5	0.5	0.5	0.3	0.1	0.1	0	0	0	0
			Precis (M)	25	25	25	20	11.1	12.5	9	25	25	0
			MIER (M)	8.3	8.3	8.3	11.4	16.6	18.7	27.2	50	50	0
		L	Call (L)	7	7	7	3	2	1	1	0	0	0
			Recall (L)	5.4	5.4	5.4	3.4	1.3	0.6	0.6	0	0	0
			Precis (L)	57.1	57.1	57.1	100	100	100	100	0	0	0
			MIER (L)	0	0	0	0	0	0	0	0	0	0
CREST	DEL	All	Call (A)	2044	2028	1895	1733	1492	1222	991	779	618	348
			Recall (A)	8.1	8	7.5	6.8	5.7	4.7	3.7	2.8	2.1	1.1
			Precis (A)	36.6	36.4	36.3	36.3	35.4	35.5	34.8	33.8	32.5	31.6
			MIER (A)	3.2	3.2	2.2	2	1.8	1.1	0.5	0.5	0.4	0.5
		SS	Call (SS)	307	302	257	218	176	140	103	76	54	34
			Recall (SS)	6.7	6.5	5.7	4.8	3.9	3.4	2.3	1.4	1	0.8
			Precis (SS)	27.3	26.8	27.6	27.9	27.8	30.7	28.1	23.6	25.9	29.4
			MIER (SS)	6.5	6.6	4.2	2.7	1.7	0.7	0	0	0	0
		S	Call (S)	1296	1288	1214	1110	957	782	644	512	409	215
			Recall (S)	9	8.9	8.4	7.7	6.4	5.2	4.1	3.2	2.4	1.2
			Precis (S)	38.8	38.6	38.4	38.7	37.3	37.2	35.8	35.3	33.7	33.4
			MIER (S)	3	2.9	2	1.9	1.7	1.1	0.6	0.7	0.7	0.9
		M	Call (M)	437	434	421	402	356	298	243	191	155	99
			Recall (M)	6.9	6.8	6.5	6	5.3	4.3	3.7	2.8	2.1	1.2
			Precis (M)	36.8	36.4	35.6	34.3	34.2	33.5	34.9	34	31.6	28.2
			MIER (M)	1.3	1.3	1.4	1.4	1.6	1.3	0.4	0	0	0
		L	Call (L)	4	4	3	3	3	2	1	0	0	0
			Recall (L)	2	2	1	1	1	0	0	0	0	0
			Precis (L)	50	50	33.3	33.3	33.3	0	0	0	0	0
			MIER (L)	50	50	33.3	33.3	33.3	0	0	0	0	0
	INS	All	Call (A)	270	268	237	201	166	134	112	96	79	47
			Recall (A)	0.6	0.6	0.5	0.4	0.3	0.3	0.2	0.2	0.2	0.1
			Precis (A)	33.3	33.5	31.6	31.8	30.7	32	32.1	34.3	35.4	34
			MIER (A)	40	40.2	38.3	34.8	34.9	30.5	31.2	30.2	27.8	29.7
	INV	All	Call (A)	8	8	8	7	7	7	5	4	2	1
			Recall (A)	0.3	0.3	0.3	0.3	0.3	0.3	0.3	0.3	0.3	0.3
			Precis (A)	12.5	12.5	12.5	14.2	14.2	14.2	20	25	50	100
			MIER (A)	25	25	25	28.5	28.5	28.5	40	50	50	0
DELLY	DEL	All	Call (A)	4564	2253	1899	1681	1481	1329	1179	1084	1003	850
			Recall (A)	22.8	19.9	17.6	15.9	14.2	13.1	11.8	11	10.2	8.7
			Precis (A)	45.9	81	85.3	86.8	88.4	90.5	92.4	93.4	93.7	94.8
			MIER (A)	43.7	3.9	2.5	1.9	1.7	1.4	0.9	0.5	0.5	0.3
		SS	Call (SS)	0	0	0	0	0	0	0	0	0	0
			Recall (SS)	0	0	0	0	0	0	0	0	0	0
			Precis (SS)	0	0	0	0	0	0	0	0	0	0
			MIER (SS)	0	0	0	0	0	0	0	0	0	0
		S	Call (S)	3421	1246	994	829	677	574	469	406	361	282
			Recall (S)	23.9	19.4	16	13.4	11.1	9.4	7.7	6.6	5.8	4.5
			Precis (S)	39.2	87.8	91.1	91.5	92.9	93.7	94	93.8	93.6	95
			MIER (S)	57.3	6.1	4.3	3.2	3.1	2.4	1.7	1.2	1.3	0.7
		M	Call (M)	1037	927	852	811	770	731	695	665	630	559
			Recall (M)	32.2	31.4	30.7	30.1	29.3	28.7	28	27.3	26.1	23.3
			Precis (M)	71	77.5	82.5	85	87.2	89.7	92.2	93.8	94.4	95.1
			MIER (M)	2.8	0.9	0.7	0.7	0.6	0.6	0.4	0.1	0.1	0.1
		L	Call (L)	106	80	53	41	34	24	15	13	12	9
			Recall (L)	13.5	12.5	10.4	10.4	9.3	9.3	8.3	8.3	7.2	6.2
			Precis (L)	14.1	16.2	20.7	26.8	26.4	37.5	53.3	61.5	58.3	66.6
			MIER (L)	4.7	3.7	0	0	0	0	0	0	0	0
	DUP	All	Call (A)	934	665	522	424	348	292	252	213	185	147
			Recall (A)	4.5	3.4	2.8	2.6	2.1	1.9	1.7	1.6	1.4	1.2
			Precis (A)	13	13.8	14.5	16.5	16.3	17.4	17.8	20.1	21	21.7
			MIER (A)	9.3	3.7	2.6	1.4	1.1	0.6	0.7	0.4	0	0
		S	Call (S)	517	357	276	223	180	148	130	108	92	75
			Recall (S)	8.4	5.9	5	4.6	3.8	3.2	2.7	2.7	2.5	2
			Precis (S)	15.4	15.4	16.6	19.2	18.8	19.5	18.4	22.2	22.8	22.6
			MIER (S)	12.5	6.4	4.3	2.2	1.6	1.3	1.5	0.9	0	0
		M	Call (M)	323	246	200	163	139	118	99	87	78	65
			Recall (M)	2.3	2	1.7	1.5	1.3	1.2	1.1	1.1	1	0.8
			Precis (M)	11.4	13.4	13.5	14.7	15.8	17.7	20.2	20.6	21.7	23
			MIER (M)	4.9	0.8	1	0.6	0.7	0	0	0	0	0
		L	Call (L)	94	62	46	38	29	26	23	18	15	7
			Recall (L)	4.7	4.1	2.7	2.7	1.3	1.3	1.3	0.6	0.6	0
			Precis (L)	5.3	6.4	6.5	7.8	3.4	3.8	4.3	5.5	6.6	0
			MIER (L)	6.3	0	0	0	0	0	0	0	0	0
	INV	All	Call (A)	2771	428	319	276	229	205	185	159	147	120
			Recall (A)	26.2	24.4	22.6	21.8	19.3	18.6	18.6	16.4	16	15.6
			Precis (A)	2.5	15.6	19.4	21.7	23.1	24.8	27.5	28.3	29.9	35.8
			MIER (A)	84.1	16.8	8.7	6.5	6.1	5.3	5.4	5	4.7	4.1
ERDS	DEL	All	Call (A)	1518	1518	1144	1144	0	0	0	0	0	0
			Recall (A)	15.1	15.1	12.2	12.2	0	0	0	0	0	0
			Precis (A)	91.6	91.6	97.9	97.9	0	0	0	0	0	0
			MIER (A)	16.8	16.8	13.7	13.7	0	0	0	0	0	0
		SS	Call (SS)	0	0	0	0	0	0	0	0	0	0
			Recall (SS)	0	0	0	0	0	0	0	0	0	0
			Precis (SS)	0	0	0	0	0	0	0	0	0	0
			MIER (SS)	0	0	0	0	0	0	0	0	0	0
		S	Call (S)	885	885	710	710	0	0	0	0	0	0
			Recall (S)	14.9	14.9	12.4	12.4	0	0	0	0	0	0
			Precis (S)	93.7	93.7	98	98	0	0	0	0	0	0
			MIER (S)	22.4	22.4	19.7	19.7	0	0	0	0	0	0
		M	Call (M)	626	626	430	430	0	0	0	0	0	0
			Recall (M)	23.7	23.7	18.1	18.1	0	0	0	0	0	0
			Precis (M)	88.6	88.6	97.6	97.6	0	0	0	0	0	0
			MIER (M)	8.7	8.7	3.7	3.7	0	0	0	0	0	0
		L	Call (L)	7	7	4	4	0	0	0	0	0	0
			Recall (L)	8.3	8.3	4.1	4.1	0	0	0	0	0	0
			Precis (L)	100	100	100	100	0	0	0	0	0	0
			MIER (L)	28.5	28.5	25	25	0	0	0	0	0	0
	DUP	All	Call (A)	3660	3660	0	0	0	0	0	0	0	0
			Recall (A)	7.7	7.7	0	0	0	0	0	0	0	0
			Precis (A)	5.5	5.5	0	0	0	0	0	0	0	0
			MIER (A)	73.4	73.4	0	0	0	0	0	0	0	0
		S	Call (S)	2817	2817	0	0	0	0	0	0	0	0
			Recall (S)	1	1	0	0	0	0	0	0	0	0
			Precis (S)	0.6	0.6	0	0	0	0	0	0	0	0
			MIER (S)	87.4	87.4	0	0	0	0	0	0	0	0
		M	Call (M)	803	803	0	0	0	0	0	0	0	0
			Recall (M)	10.9	10.9	0	0	0	0	0	0	0	0
			Precis (M)	20.4	20.4	0	0	0	0	0	0	0	0
			MIER (M)	27.5	27.5	0	0	0	0	0	0	0	0
		L	Call (L)	40	40	0	0	0	0	0	0	0	0
			Recall (L)	13	13	0	0	0	0	0	0	0	0
			Precis (L)	50	50	0	0	0	0	0	0	0	0
			MIER (L)	7.5	7.5	0	0	0	0	0	0	0	0
FermiKit	DEL	All	Call (A)	1988	1988	1986	1986	1872	1872	1322	1322	1322	872
			Recall (A)	19.3	19.3	19.3	19.3	18.6	18.6	13.6	13.6	13.6	9
			Precis (A)	89.4	89.4	89.5	89.5	91.2	91.2	94.5	94.5	94.5	95.1
			MIER (A)	13.2	13.2	13.1	13.1	12	12	9.4	9.4	9.4	6.9
		SS	Call (SS)	107	107	107	107	85	85	39	39	39	11
			Recall (SS)	3.9	3.9	3.9	3.9	3.4	3.4	1.5	1.5	1.5	0.2
			Precis (SS)	39.2	39.2	39.2	39.2	45.8	45.8	56.4	56.4	56.4	27.2
			MIER (SS)	45.7	45.7	45.7	45.7	43.5	43.5	41	41	41	27.2
		S	Call (S)	1481	1481	1479	1479	1401	1401	1015	1015	1015	690
			Recall (S)	24.2	24.2	24.2	24.2	23.2	23.2	17.4	17.4	17.4	11.9
			Precis (S)	91.4	91.4	91.5	91.5	92.7	92.7	95.3	95.3	95.3	95.7
			MIER (S)	12.5	12.5	12.5	12.5	11.6	11.6	9.1	9.1	9.1	7.1
		M	Call (M)	395	395	395	395	381	381	266	266	266	171
			Recall (M)	16.3	16.3	16.3	16.3	15.8	15.8	11.2	11.2	11.2	7
			Precis (M)	96.2	96.2	96.2	96.2	96.8	96.8	97.3	97.3	97.3	97
			MIER (M)	6.8	6.8	6.8	6.8	6.5	6.5	6	6	6	5.2
		L	Call (L)	5	5	5	5	5	5	2	2	2	0
			Recall (L)	3.1	3.1	3.1	3.1	3.1	3.1	1	1	1	0
			Precis (L)	40	40	40	40	40	40	50	50	50	0
			MIER (L)	20	20	20	20	20	20	0	0	0	0
	INS	All	Call (A)	522	522	522	522	481	481	330	330	330	184
			Recall (A)	2.6	2.6	2.6	2.6	2.5	2.5	1.9	1.9	1.9	1.2
			Precis (A)	69.9	69.9	69.9	69.9	73.3	73.3	80	80	80	91.3
			MIER (A)	39.6	39.6	39.6	39.6	38	38	34.2	34.2	34.2	26
forestSV	DEL	All	Call (A)	9144	8966	6900	3877	2379	1600	574	93	93	0
			Recall (A)	18.6	18.5	17.9	16.3	14	10.8	5.4	0.9	0.9	0
			Precis (A)	18.6	19	23.8	38.6	54	62.3	87.8	96.7	96.7	0
			MIER (A)	38.7	38.2	30.4	13.2	4.2	2.6	2.2	1	1	0
		SS	Call (SS)	1134	1076	513	47	0	0	0	0	0	0
			Recall (SS)	0.4	0.4	0.3	0	0	0	0	0	0	0
			Precis (SS)	2.9	3.1	2.7	0	0	0	0	0	0	0
			MIER (SS)	91.2	91.3	91.2	91.4	0	0	0	0	0	0
		S	Call (S)	3833	3776	2995	1880	1375	925	148	0	0	0
			Recall (S)	17.6	17.6	16.9	15	12.3	8.4	2.2	0	0	0
			Precis (S)	22.9	23.2	28.5	40.4	45.1	45.7	76.3	0	0	0
			MIER (S)	40.3	39.9	32.1	12.7	2.6	1.1	1.3	0	0	0
		M	Call (M)	4164	4101	3379	1937	991	662	414	92	92	0
			Recall (M)	30.3	30.2	29.6	27.9	25.2	22	15.7	3.8	3.8	0
			Precis (M)	18.8	19.1	22.7	37.5	66.2	85.3	92.5	96.7	96.7	0
			MIER (M)	23	22.7	19.6	11.8	6.1	4.2	1.9	1	1	0
		L	Call (L)	13	13	13	13	13	13	12	1	1	0
			Recall (L)	12.5	12.5	12.5	12.5	12.5	12.5	11.4	1	1	0
			Precis (L)	69.2	69.2	69.2	69.2	69.2	69.2	66.6	100	100	0
			MIER (L)	23	23	23	23	23	23	25	0	0	0
	DUP	All	Call (A)	4624	4476	2467	844	226	39	5	0	0	0
			Recall (A)	13	13	11.2	7.2	2.8	0.7	0.1	0	0	0
			Precis (A)	7.4	7.6	11.9	22.5	33.1	48.7	100	0	0	0
			MIER (A)	55.1	54.3	41.5	18.7	7.9	10.2	0	0	0	0
		S	Call (S)	2092	2001	737	70	2	0	0	0	0	0
			Recall (S)	4.5	4.4	2.1	0.1	0	0	0	0	0	0
			Precis (S)	2.3	2.3	3.2	2.8	0	0	0	0	0	0
			MIER (S)	82.7	82.3	82	68.5	50	0	0	0	0	0
		M	Call (M)	2514	2457	1712	756	209	32	3	0	0	0
			Recall (M)	18.3	18.3	16.6	11.1	4	0.8	0.1	0	0	0
			Precis (M)	11.2	11.5	15.1	23.2	31.1	43.7	100	0	0	0
			MIER (M)	32.4	31.7	24.4	14.1	6.6	6.2	0	0	0	0
		L	Call (L)	18	18	18	18	15	7	2	0	0	0
			Recall (L)	8.2	8.2	8.2	8.2	7.5	4.1	1.3	0	0	0
			Precis (L)	66.6	66.6	66.6	66.6	66.6	71.4	100	0	0	0
			MIER (L)	16.6	16.6	16.6	16.6	20	28.5	0	0	0	0
GASVPro	DEL	All	Call (A)	13268	13268	13268	3650	2072	1722	1577	1439	1315	1095
			Recall (A)	14.7	14.7	14.7	14	13.5	13	12.5	11.9	11.1	9.6
			Precis (A)	10.1	10.1	10.1	35.2	59.8	69.8	72.7	76.1	77.7	81
			MIER (A)	91	91	91	70.7	51.7	45.5	44.5	43.4	42.8	41.1
		SS	Call (SS)	6688	6688	6688	1158	277	116	83	50	31	16
			Recall (SS)	2.6	2.6	2.6	1.4	0.7	0.5	0.1	0.1	0	0
			Precis (SS)	0.7	0.7	0.7	2.4	5.7	11.2	12	12	6.4	6.2
			MIER (SS)	98.5	98.5	98.5	95.2	87.7	82.7	81.9	82	83.8	87.5
		S	Call (S)	5980	5980	5980	1930	1258	1104	1024	944	867	726
			Recall (S)	14.8	14.8	14.8	14.1	13.6	13.3	12.8	12.2	11.3	10
			Precis (S)	13.8	13.8	13.8	41.1	61.1	67.9	70.4	73.1	74.3	78
			MIER (S)	89.2	89.2	89.2	69.4	55.1	51	50.7	50.3	50.1	49.1
		M	Call (M)	567	567	567	538	517	484	457	433	407	346
			Recall (M)	21	21	21	20.4	20	19.3	18.4	17.6	16.6	14.1
			Precis (M)	83.5	83.5	83.5	85.6	87.2	89.6	90.1	91.2	91.4	91.6
			MIER (M)	26.1	26.1	26.1	25.4	25.7	25	24.9	24.9	25.3	23.1
		L	Call (L)	33	33	33	24	20	18	13	12	10	7
			Recall (L)	5.2	5.2	5.2	5.2	4.1	4.1	3.1	3.1	2	1
			Precis (L)	15.1	15.1	15.1	20.8	25	27.7	30.7	33.3	30	28.5
			MIER (L)	15.1	15.1	15.1	12.5	15	16.6	7.6	8.3	0	0
	INV	All	Call (A)	260	260	260	224	194	170	149	130	115	85
			Recall (A)	11.6	11.6	11.6	10.5	10.2	9.8	9.8	9.1	9.1	8
			Precis (A)	12.3	12.3	12.3	12.9	14.4	15.8	18.1	19.2	21.7	25.8
			MIER (A)	29.2	29.2	29.2	26.3	25.2	25.2	24.8	24.6	24.3	22.3
GenomeSTRiP	DEL	All	Call (A)	1309	1128	1032	966	920	875	829	781	751	663
			Recall (A)	10.3	9.9	9.5	9.2	8.9	8.7	8.4	8	7.7	6.9
			Precis (A)	72.2	80.8	84.8	87.7	89.4	91.5	93.1	94.3	94.9	95.7
			MIER (A)	7.3	1.2	0.7	0.6	0.6	0.5	0.3	0.2	0.2	0.1
		SS	Call (SS)	0	0	0	0	0	0	0	0	0	0
			Recall (SS)	0	0	0	0	0	0	0	0	0	0
			Precis (SS)	0	0	0	0	0	0	0	0	0	0
			MIER (SS)	0	0	0	0	0	0	0	0	0	0
		S	Call (S)	314	221	194	178	167	158	150	135	127	104
			Recall (S)	3.7	3.4	3.1	2.9	2.7	2.6	2.5	2.2	2.1	1.7
			Precis (S)	64.3	84.1	88.1	89.8	89.8	91.7	91.3	92.5	94.4	95.1
			MIER (S)	21.6	1.8	1	0.5	0.5	0.6	0.6	0.7	0.7	0
		M	Call (M)	918	852	801	759	727	695	663	633	612	551
			Recall (M)	31.2	30.5	29.7	29	28.3	27.6	26.8	25.9	25.1	22.7
			Precis (M)	79.7	84	86.8	89.4	91.3	93	94.5	95.5	95.9	96.5
			MIER (M)	2.8	1.1	0.7	0.6	0.6	0.5	0.3	0.1	0.1	0.1
		L	Call (L)	77	55	37	29	26	22	16	13	12	8
			Recall (L)	11.4	10.4	9.3	9.3	9.3	9.3	8.3	7.2	6.2	4.1
			Precis (L)	15.5	18.1	24.3	31	34.6	40.9	50	53.8	50	50
			MIER (L)	2.5	0	0	0	0	0	0	0	0	0
GRIDSS	DEL	All	Call (A)	6931	6931	6931	6537	3427	2913	2512	2037	1378	873
			Recall (A)	36.5	36.5	36.5	36.1	32.1	29.1	25.9	21.5	14.6	9.3
			Precis (A)	48.4	48.4	48.4	50.6	86.1	91.6	94.9	96.9	97.8	98.7
			MIER (A)	42.3	42.3	42.3	40.1	3.3	1.2	0.7	0.2	0.1	0
		SS	Call (SS)	1059	1059	1059	985	512	331	203	101	25	3
			Recall (SS)	30.9	30.9	30.9	30.2	24.7	18.6	12.7	6.5	1.5	0
			Precis (SS)	38.1	38.1	38.1	39.7	60.9	69.7	77.3	79.2	72	33.3
			MIER (SS)	37.7	37.7	37.7	35.5	7.8	2.7	1.9	1.9	0	0
		S	Call (S)	4964	4964	4964	4672	2184	1901	1687	1408	1002	666
			Recall (S)	40.8	40.8	40.8	40.3	35.7	32.5	29.4	24.8	17.7	11.8
			Precis (S)	45.3	45.3	45.3	47.5	90.7	95.2	97.3	98.6	99.2	100
			MIER (S)	50.1	50.1	50.1	47.9	3.1	1.1	0.6	0.1	0	0
		M	Call (M)	839	839	839	820	707	663	611	522	348	203
			Recall (M)	30.3	30.3	30.3	30	28.3	27	25.1	21.8	14.6	8.5
			Precis (M)	82.4	82.4	82.4	83.9	91.6	93.5	94.4	96.1	96.2	96
			MIER (M)	5	5	5	4.1	0.8	0.6	0.6	0.3	0.2	0
		L	Call (L)	69	69	69	60	24	18	11	6	3	1
			Recall (L)	12.5	12.5	12.5	11.4	10.4	10.4	8.3	3.1	1	0
			Precis (L)	18.8	18.8	18.8	18.3	41.6	55.5	63.6	50	33.3	0
			MIER (L)	4.3	4.3	4.3	3.3	0	0	0	0	0	0
	DUP	All	Call (A)	1851	1851	1851	1722	1013	723	510	305	141	72
			Recall (A)	20.3	20.3	20.3	19.8	15.7	12.6	10	6.6	3.2	1.6
			Precis (A)	33.1	33.1	33.1	34.5	44.8	48.8	54.1	58.3	60.2	58.3
			MIER (A)	26.2	26.2	26.2	23	11.4	8.4	7.2	5.5	4.2	5.5
		S	Call (S)	1592	1592	1592	1485	899	640	441	260	114	57
			Recall (S)	45.8	45.8	45.8	44.9	37.9	31.5	25.6	17.4	8.6	4.3
			Precis (S)	36.9	36.9	36.9	38.3	48.3	52.6	58.9	64.2	69.2	68.4
			MIER (S)	28.3	28.3	28.3	24.9	12.3	8.7	7.4	6.1	5.2	7
		M	Call (M)	193	193	193	179	93	73	62	39	25	14
			Recall (M)	1.3	1.3	1.3	1.3	1	1	1	0.6	0.3	0.1
			Precis (M)	11.9	11.9	11.9	12.2	18.2	21.9	25.8	28.2	24	21.4
			MIER (M)	12.9	12.9	12.9	10.6	4.3	5.4	4.8	0	0	0
		L	Call (L)	66	66	66	58	21	10	7	6	2	1
			Recall (L)	2.7	2.7	2.7	2.7	1.3	0	0	0	0	0
			Precis (L)	4.5	4.5	4.5	5.1	9.5	0	0	0	0	0
			MIER (L)	15.1	15.1	15.1	13.7	4.7	10	14.2	16.6	0	0
	INS	All	Call (A)	248	248	248	243	222	180	130	72	13	2
			Recall (A)	3.7	3.7	3.7	3.6	2.6	1.9	1.4	0.9	0.3	0.1
			Precis (A)	40.3	40.3	40.3	41.1	41.8	42.7	43.8	56.9	84.6	50
			MIER (A)	55.6	55.6	55.6	54.7	52.2	51.6	50	45.8	61.5	50
	INV	All	Call (A)	2491	2491	2491	2238	260	192	163	133	89	50
			Recall (A)	23.7	23.7	23.7	22.9	20.4	18.2	16.4	13.5	9.8	6.9
			Precis (A)	2.6	2.6	2.6	2.8	21.5	26	27.6	27.8	30.3	38
			MIER (A)	85.8	85.8	85.8	85	11.1	5.2	2.4	1.5	1.1	0
Hydra	DEL	All	Call (A)	11540	3872	2953	2442	2079	1811	1564	1365	1192	876
			Recall (A)	19.4	17.4	16	14.7	13.3	12.3	11.1	10.2	9.2	7.2
			Precis (A)	15.4	41.3	49.8	55.6	58.9	62.3	65.4	68.9	70.9	75.7
			MIER (A)	56.4	7	2.3	1.4	1	0.6	0.5	0.4	0.4	0.3
		SS	Call (SS)	56	10	3	2	0	0	0	0	0	0
			Recall (SS)	0.1	0	0	0	0	0	0	0	0	0
			Precis (SS)	0	0	0	0	0	0	0	0	0	0
			MIER (SS)	53.5	60	0	0	0	0	0	0	0	0
		S	Call (S)	8534	2103	1594	1302	1052	880	721	588	482	311
			Recall (S)	16.7	14.9	13.4	11.9	10	8.8	7.5	6.7	5.7	4.2
			Precis (S)	9.2	33	38.7	40.9	41.3	42.5	43.1	46	46.6	50.1
			MIER (S)	71.2	10.2	3.1	1.9	1.3	1	0.9	0.6	0.6	0.6
		M	Call (M)	2127	1405	1153	1017	943	867	790	732	673	539
			Recall (M)	35.7	32.3	30.4	29.3	28.1	26.8	25.4	23.9	22.3	18.2
			Precis (M)	45.5	63.1	72.9	79.8	82.6	85.9	88.9	90.4	91.3	93.1
			MIER (M)	14.9	2.2	1.3	0.6	0.6	0.2	0.2	0.2	0.2	0.1
		L	Call (L)	823	354	203	121	84	64	53	45	37	26
			Recall (L)	25	16.6	12.5	12.5	11.4	10.4	9.3	8.3	6.2	5.2
			Precis (L)	3.8	5.6	6.4	10.7	13	15.6	16.9	17.7	16.2	23
			MIER (L)	10.4	5.3	2.4	1.6	1.1	0	0	0	0	0
iCopyDAV	DEL	All	Call (A)	642	642	0	0	0	0	0	0	0	0
			Recall (A)	0.5	0.5	0	0	0	0	0	0	0	0
			Precis (A)	7.3	7.3	0	0	0	0	0	0	0	0
			MIER (A)	16.1	16.1	0	0	0	0	0	0	0	0
		SS	Call (SS)	0	0	0	0	0	0	0	0	0	0
			Recall (SS)	0	0	0	0	0	0	0	0	0	0
			Precis (SS)	0	0	0	0	0	0	0	0	0	0
			MIER (SS)	0	0	0	0	0	0	0	0	0	0
		S	Call (S)	0	0	0	0	0	0	0	0	0	0
			Recall (S)	0	0	0	0	0	0	0	0	0	0
			Precis (S)	0	0	0	0	0	0	0	0	0	0
			MIER (S)	0	0	0	0	0	0	0	0	0	0
		M	Call (M)	594	594	0	0	0	0	0	0	0	0
			Recall (M)	1.2	1.2	0	0	0	0	0	0	0	0
			Precis (M)	5.5	5.5	0	0	0	0	0	0	0	0
			MIER (M)	16.6	16.6	0	0	0	0	0	0	0	0
		L	Call (L)	48	48	0	0	0	0	0	0	0	0
			Recall (L)	18.7	18.7	0	0	0	0	0	0	0	0
			Precis (L)	29.1	29.1	0	0	0	0	0	0	0	0
			MIER (L)	10.4	10.4	0	0	0	0	0	0	0	0
	DUP	All	Call (A)	254	254	0	0	0	0	0	0	0	0
			Recall (A)	2.1	2.1	0	0	0	0	0	0	0	0
			Precis (A)	22.4	22.4	0	0	0	0	0	0	0	0
			MIER (A)	20	20	0	0	0	0	0	0	0	0
		S	Call (S)	0	0	0	0	0	0	0	0	0	0
			Recall (S)	0	0	0	0	0	0	0	0	0	0
			Precis (S)	0	0	0	0	0	0	0	0	0	0
			MIER (S)	0	0	0	0	0	0	0	0	0	0
		M	Call (M)	241	241	0	0	0	0	0	0	0	0
			Recall (M)	2.8	2.8	0	0	0	0	0	0	0	0
			Precis (M)	20.3	20.3	0	0	0	0	0	0	0	0
			MIER (M)	21.1	21.1	0	0	0	0	0	0	0	0
		L	Call (L)	13	13	0	0	0	0	0	0	0	0
			Recall (L)	8.2	8.2	0	0	0	0	0	0	0	0
			Precis (L)	61.5	61.5	0	0	0	0	0	0	0	0
			MIER (L)	0	0	0	0	0	0	0	0	0	0
indelMINER	DEL	All	Call (A)	2434	2434	1637	1481	1386	1328	1256	1188	1124	987
			Recall (A)	9	9	8.4	8	7.6	7.3	6.9	6.4	6	5.1
			Precis (A)	34.3	34.3	47.2	49.6	50.5	50.6	50.6	50.1	49.1	47.5
			MIER (A)	64.7	64.7	53	51.7	51.2	51.1	51.3	50.9	51.2	52.2
		SS	Call (SS)	31	31	4	0	0	0	0	0	0	0
			Recall (SS)	0	0	0	0	0	0	0	0	0	0
			Precis (SS)	3.2	3.2	25	0	0	0	0	0	0	0
			MIER (SS)	100	100	100	0	0	0	0	0	0	0
		S	Call (S)	1352	1352	676	597	551	524	490	456	416	346
			Recall (S)	11.1	11.1	10.2	9.6	9.1	8.7	8.1	7.6	6.9	5.9
			Precis (S)	46.3	46.3	84.3	90.2	92.5	92.9	93.2	93.2	93.5	95.6
			MIER (S)	69.8	69.8	48.9	48	48.2	47.5	48.3	47.8	48.5	50.8
		M	Call (M)	613	613	519	448	400	370	333	301	278	219
			Recall (M)	8.8	8.8	8.5	8.2	8	7.8	7.5	7.2	6.9	5.9
			Precis (M)	33.1	33.1	38.1	42.6	46.2	48.6	52.2	55.4	57.1	61.1
			MIER (M)	55.9	55.9	52.9	49.5	47	46.7	45.6	44.1	43.1	42
		L	Call (L)	438	438	438	436	435	434	433	431	430	422
			Recall (L)	5.2	5.2	5.2	5.2	5.2	4.1	4.1	3.1	3.1	3.1
			Precis (L)	1.1	1.1	1.1	1.1	1.1	1.1	1.1	0.9	0.9	0.9
			MIER (L)	58.9	58.9	58.9	58.9	59	59.2	59.1	58.9	59	58.7
inGAP-sv	DEL	All	Call (A)	14709	14709	4608	3188	2846	2654	2489	2320	2176	1836
			Recall (A)	32.4	32.4	30.8	29.3	27.9	26.7	25.4	24	22.7	19.4
			Precis (A)	20.2	20.2	61.4	84.5	90	92.3	93.6	94.9	95.7	97
			MIER (A)	75.7	75.7	33	10.2	5.3	4.2	3.4	2.6	2	1.7
		SS	Call (SS)	151	151	69	35	23	14	13	6	6	5
			Recall (SS)	2	2	0.8	0.5	0.1	0	0	0	0	0
			Precis (SS)	19.2	19.2	31.8	37.1	30.4	14.2	15.3	16.6	16.6	0
			MIER (SS)	84.1	84.1	71	60	65.2	71.4	69.2	66.6	66.6	80
		S	Call (S)	13826	13826	3833	2476	2163	2007	1867	1733	1620	1356
			Recall (S)	41.3	41.3	39.1	36.8	34.8	33	31.2	29.3	27.7	23.5
			Precis (S)	16.6	16.6	56.6	82.9	89.6	91.9	93.5	94.6	95.6	97.2
			MIER (S)	79.2	79.2	37.3	11	4.7	3.7	2.9	2.3	1.7	1.5
		M	Call (M)	705	705	686	661	644	620	600	574	545	471
			Recall (M)	27.8	27.8	27.4	27	26.5	25.8	25.1	24.2	23	20.1
			Precis (M)	90.9	90.9	92.1	94	94.8	95.9	96.5	97.2	97.2	97.8
			MIER (M)	4.1	4.1	4	3	2.9	2.4	2.1	1.7	1.2	0.8
		L	Call (L)	27	27	20	16	16	13	9	7	5	4
			Recall (L)	9.3	9.3	8.3	8.3	8.3	8.3	6.2	5.2	3.1	2
			Precis (L)	25.9	25.9	35	43.7	43.7	53.8	55.5	57.1	40	50
			MIER (L)	81.4	81.4	85	87.5	87.5	92.3	88.8	85.7	100	100
	DUP	All	Call (A)	9302	9302	9237	9213	9191	9177	9156	9148	9137	9118
			Recall (A)	17.4	17.4	16.8	16.6	16.4	16.4	16.2	16.1	15.9	15.9
			Precis (A)	5.1	5.1	5	4.9	4.9	4.9	4.8	4.8	4.7	4.7
			MIER (A)	39.5	39.5	39.6	39.7	39.8	39.8	39.9	39.9	39.9	40
		S	Call (S)	6543	6543	6528	6517	6510	6500	6485	6480	6472	6455
			Recall (S)	20	20	19.8	19.5	19.5	19.4	19.1	19	18.6	18.6
			Precis (S)	3.2	3.2	3.2	3.1	3.1	3.1	3.1	3	3	3
			MIER (S)	47.8	47.8	47.8	47.9	47.9	48	48	48.1	48.1	48.2
		M	Call (M)	2753	2753	2705	2693	2678	2674	2668	2665	2662	2660
			Recall (M)	16.8	16.8	16.2	16.1	15.8	15.8	15.6	15.6	15.6	15.5
			Precis (M)	9.5	9.5	9.2	9.2	9	9	8.9	9	9	9
			MIER (M)	19.7	19.7	19.9	19.9	20	20	20	20.1	20.1	20.1
		L	Call (L)	6	6	4	3	3	3	3	3	3	3
			Recall (L)	5.4	5.4	2	1.3	1.3	1.3	1.3	1.3	1.3	1.3
			Precis (L)	83.3	83.3	100	100	100	100	100	100	100	100
			MIER (L)	16.6	16.6	25	33.3	33.3	33.3	33.3	33.3	33.3	33.3
	INS	All	Call (A)	1861	1861	1860	1859	1859	1857	1856	1847	1840	1815
			Recall (A)	12.9	12.9	12.9	12.9	12.8	12.8	12.8	12.8	12.7	12.7
			Precis (A)	86.8	86.8	86.8	86.9	86.9	87	87	87.4	87.6	88.4
			MIER (A)	19	19	18.9	18.9	18.9	18.8	18.8	18.5	18.2	17.4
	INV	All	Call (A)	173	173	153	138	116	101	90	81	75	64
			Recall (A)	12	12	11.6	11.3	10.9	9.4	9.1	8.7	8.3	8
			Precis (A)	19	19	20.9	22.4	25.8	25.7	27.7	29.6	30.6	34.3
			MIER (A)	45.6	45.6	41.1	39.8	31.8	28.7	25.5	20.9	20	17.1
laSV	DEL	All	Call (A)	1979	1891	1796	1738	1685	1642	1609	1594	1560	1517
			Recall (A)	17.2	17.1	17	16.9	16.8	16.7	16.6	16.5	16.3	16
			Precis (A)	79.8	83.1	86.9	89.4	91.8	93.4	94.7	95.3	96.3	97.2
			MIER (A)	16.8	14.3	12.1	10.6	9.4	8.6	7.7	7.4	6.6	5.9
		SS	Call (SS)	0	0	0	0	0	0	0	0	0	0
			Recall (SS)	0.7	0.7	0.7	0.7	0.7	0.6	0.5	0.5	0.3	0.3
			Precis (SS)	0	0	0	0	0	0	0	0	0	0
			MIER (SS)	0	0	0	0	0	0	0	0	0	0
		S	Call (S)	1640	1555	1464	1406	1355	1313	1281	1267	1236	1200
			Recall (S)	22.4	22.2	22.1	21.9	21.8	21.6	21.5	21.4	21.2	20.8
			Precis (S)	76.5	80.3	84.8	87.7	90.7	92.7	94.2	95	96.1	97.3
			MIER (S)	19.2	16.3	13.8	12	10.7	9.6	8.5	8.2	7.2	6.4
		M	Call (M)	337	334	330	330	328	327	326	325	322	315
			Recall (M)	13.9	13.9	13.8	13.8	13.7	13.6	13.6	13.6	13.5	13.3
			Precis (M)	95.5	95.8	96.3	96.3	96.3	96.3	96.6	96.6	96.8	97.1
			MIER (M)	5.6	5	4.8	4.8	4.5	4.5	4.2	4.3	4.3	4.4
		L	Call (L)	2	2	2	2	2	2	2	2	2	2
			Recall (L)	2	2	2	2	2	2	2	2	2	2
			Precis (L)	100	100	100	100	100	100	100	100	100	100
			MIER (L)	0	0	0	0	0	0	0	0	0	0
	DUP	All	Call (A)	325	320	312	306	299	287	280	268	251	236
			Recall (A)	7.5	7.5	7.5	7.4	7.3	7.2	7.1	6.8	6.5	6.2
			Precis (A)	62.7	63.7	65.3	65.6	66.5	67.9	68.5	68.2	69.7	70.3
			MIER (A)	25.8	25.3	24	22.8	22	20.2	19.2	18.6	17.9	18.2
		S	Call (S)	304	301	294	288	282	271	265	253	238	223
			Recall (S)	20.8	20.8	20.8	20.5	20.4	20	19.8	18.9	18.2	17.3
			Precis (S)	66.4	67.1	68.7	69	69.8	71.2	71.6	71.5	72.6	73.5
			MIER (S)	25.9	25.9	24.4	23.2	22.6	21	20.3	19.7	18.9	19.2
		M	Call (M)	18	16	15	15	14	13	12	12	10	10
			Recall (M)	0.1	0.1	0.1	0.1	0.1	0.1	0.1	0.1	0.1	0.1
			Precis (M)	11.1	12.5	13.3	13.3	14.2	15.3	16.6	16.6	20	20
			MIER (M)	27.7	18.7	20	20	14.2	7.6	0	0	0	0
		L	Call (L)	3	3	3	3	3	3	3	3	3	3
			Recall (L)	0	0	0	0	0	0	0	0	0	0
			Precis (L)	0	0	0	0	0	0	0	0	0	0
			MIER (L)	0	0	0	0	0	0	0	0	0	0
	INS	All	Call (A)	219	218	218	217	216	216	216	215	215	215
			Recall (A)	2.2	2.2	2.2	2.2	2.2	2.2	2.1	2.1	2.1	2
			Precis (A)	98.1	98.1	98.1	98.6	99	99	99	99	99	99
			MIER (A)	19.1	18.8	18.8	18.8	18.5	18.5	18.5	18.1	18.1	18.1
	INV	All	Call (A)	102	94	87	82	77	76	71	67	63	50
			Recall (A)	6.2	6.2	6.2	6.2	6.2	6.2	6.2	6.2	5.8	5.4
			Precis (A)	16.6	18	19.5	20.7	22	22.3	23.9	25.3	25.3	30
			MIER (A)	18.6	17	14.9	14.6	14.2	14.4	12.6	11.9	12.6	16
Lumpy	DEL	All	Call (A)	2472	2472	2472	2292	2117	1932	1752	1576	1435	1194
			Recall (A)	24.3	24.3	24.3	22.8	21.3	19.7	18	16.4	15	12.5
			Precis (A)	90.3	90.3	90.3	91.5	92.5	93.8	94.6	95.6	96.2	96.8
			MIER (A)	1.3	1.3	1.3	0.7	0.7	0.6	0.5	0.4	0.3	0.3
		SS	Call (SS)	323	323	323	272	227	186	151	123	104	69
			Recall (SS)	18.6	18.6	18.6	15.7	13.2	10.9	9.3	7.8	6.5	4.1
			Precis (SS)	74.9	74.9	74.9	75.3	77	78.4	81.4	83.7	84.6	85.5
			MIER (SS)	2.4	2.4	2.4	1.1	0.8	0.5	0	0	0	0
		S	Call (S)	1381	1381	1381	1285	1184	1077	958	830	733	566
			Recall (S)	24.1	24.1	24.1	22.6	20.8	19	16.8	14.7	13	10
			Precis (S)	96.5	96.5	96.5	97.2	97.3	97.7	98	98.6	99.1	99.2
			MIER (S)	1	1	1	0.5	0.5	0.5	0.6	0.4	0.2	0.3
		M	Call (M)	738	738	738	709	684	653	628	611	590	551
			Recall (M)	28.2	28.2	28.2	27.6	27.2	26.5	25.8	25.3	24.5	23.2
			Precis (M)	88	88	88	89.7	91.2	93.1	93.9	94.9	95.2	96.3
			MIER (M)	1.2	1.2	1.2	0.8	0.8	0.7	0.4	0.4	0.5	0.3
		L	Call (L)	30	30	30	26	22	16	15	12	8	8
			Recall (L)	9.3	9.3	9.3	9.3	8.3	6.2	6.2	5.2	4.1	4.1
			Precis (L)	26.6	26.6	26.6	30.7	36.3	37.5	40	41.6	50	50
			MIER (L)	6.6	6.6	6.6	3.8	4.5	0	0	0	0	0
	DUP	All	Call (A)	414	414	414	358	304	259	221	200	179	141
			Recall (A)	4.8	4.8	4.8	4.3	4	3.5	3	2.7	2.5	1.9
			Precis (A)	31.1	31.1	31.1	32.1	34.8	35.5	36.1	36	36.8	36.8
			MIER (A)	5.3	5.3	5.3	3.3	2.3	1.9	2.2	2	1.6	0.7
		S	Call (S)	259	259	259	226	191	161	138	123	113	87
			Recall (S)	12	12	12	10.6	9.8	8.4	7.2	6.3	5.7	4.4
			Precis (S)	42	42	42	42.4	46	46.5	46.3	45.5	45.1	44.8
			MIER (S)	5.7	5.7	5.7	3.5	2	1.8	2.1	1.6	1.7	1.1
		M	Call (M)	123	123	123	105	95	85	72	67	57	48
			Recall (M)	1	1	1	1	1	1	0.9	0.9	0.8	0.8
			Precis (M)	14.6	14.6	14.6	16.1	17.8	18.8	20.8	22.3	24.5	27
			MIER (M)	5.6	5.6	5.6	3.8	3.1	2.3	2.7	2.9	1.7	0
		L	Call (L)	32	32	32	27	18	13	11	10	9	6
			Recall (L)	2	2	2	2	1.3	0.6	0.6	0.6	0.6	0
			Precis (L)	6.2	6.2	6.2	7.4	5.5	7.6	9	10	11.1	0
			MIER (L)	0	0	0	0	0	0	0	0	0	0
	INV	All	Call (A)	76	76	76	65	61	56	54	53	50	42
			Recall (A)	5.8	5.8	5.8	5.8	5.8	5.8	5.8	5.8	5.8	5.8
			Precis (A)	21	21	21	24.6	26.2	28.5	29.6	30.1	32	38
			MIER (A)	30.2	30.2	30.2	20	19.6	17.8	18.5	18.8	16	11.9
Manta	DEL	All	Call (A)	4083	4050	3969	3840	3669	3415	3143	2832	2519	1927
			Recall (A)	31.6	31.5	31	30.2	29.1	27.2	25.2	23	20.7	15.9
			Precis (A)	71.1	71.4	71.7	72.1	72.7	73.2	73.8	74.6	75.4	76.1
			MIER (A)	13.8	13.6	13.2	12.9	12.4	11.8	11.1	10.5	10.1	8.8
		SS	Call (SS)	1238	1213	1174	1115	1047	962	861	762	668	513
			Recall (SS)	38.7	37.9	37	35.8	34.3	31.6	28.5	25.7	22.4	18
			Precis (SS)	42.7	42.7	42.8	43.4	44.5	44.4	44.5	45.5	45.9	47.7
			MIER (SS)	23.4	23.1	22.4	22	21	20.8	20.3	20	20	18.3
		S	Call (S)	2163	2156	2123	2069	1990	1852	1723	1560	1402	1077
			Recall (S)	32.5	32.5	32	31.2	30.1	28.2	26.3	24	21.8	16.9
			Precis (S)	80.9	81.1	81.3	81.5	81.7	82.3	82.8	83.5	84.4	85.1
			MIER (S)	11.6	11.4	11	10.8	10.7	9.6	9.1	8.3	7.9	6.3
		M	Call (M)	659	658	649	633	610	580	539	490	431	322
			Recall (M)	26.7	26.7	26.3	25.6	24.7	23.4	21.8	19.8	17.5	13.1
			Precis (M)	93.4	93.4	93.3	93.2	93.2	93.1	92.9	92.8	93.2	92.8
			MIER (M)	3.3	3.3	3.3	3.4	3.4	3.4	2.9	2.6	1.8	1.8
		L	Call (L)	23	23	23	23	22	21	20	20	18	15
			Recall (L)	10.4	10.4	10.4	10.4	10.4	9.3	8.3	8.3	6.2	4.1
			Precis (L)	43.4	43.4	43.4	43.4	45.4	42.8	40	40	38.8	40
			MIER (L)	13	13	13	13	13.6	14.2	15	15	16.6	13.3
			MIER (L)	13	13	13	13	13.6	14.2	15	15	16.6	13.3
	DUP	All	Call (A)	413	413	411	407	393	368	347	322	296	248
			Recall (A)	7.5	7.5	7.4	7.3	7.2	6.8	6.6	6.1	5.6	4.8
			Precis (A)	48.9	48.9	48.9	48.4	49.3	50.2	51.2	50.9	51.3	52.4
			MIER (A)	17.1	17.1	17	16.9	16.5	16.3	15.8	16.1	16.5	16.9
		S	Call (S)	311	311	309	305	295	278	260	244	228	194
			Recall (S)	19.2	19.2	19.1	18.7	18.4	17.8	17.2	16.1	15.2	13.3
			Precis (S)	59.1	59.1	59.2	58.6	59.6	61.1	62.6	62.2	62.7	63.9
			MIER (S)	20.9	20.9	20.7	20.6	20.3	19.7	19.6	19.6	19.7	19.5
		M	Call (M)	82	82	82	82	79	73	71	62	54	43
			Recall (M)	1	1	1	1	1	0.8	0.8	0.6	0.4	0.3
			Precis (M)	20.7	20.7	20.7	20.7	21.5	19.1	19.7	17.7	14.8	13.9
			MIER (M)	4.8	4.8	4.8	4.8	3.7	4.1	2.8	3.2	3.7	4.6
		L	Call (L)	20	20	20	20	19	17	16	16	14	11
			Recall (L)	1.3	1.3	1.3	1.3	1.3	1.3	1.3	1.3	1.3	0.6
			Precis (L)	5	5	5	5	5.2	5.8	6.2	6.2	7.1	0
			MIER (L)	10	10	10	10	10.5	11.7	12.5	12.5	14.2	18.1
			Recall (A)	6.1	6.1	6	6	5.9	5.9	5.8	5.6	5.4	5.2
			Precis (A)	79.3	79.3	79.3	79.7	80	80	80.2	80.7	80.8	81.4
			MIER (A)	22.4	22.4	22.4	22.4	22.1	22	21.5	20.1	19.7	19.2
	INV	All	Call (A)	235	232	230	224	215	203	188	172	160	128
			Recall (A)	19.3	18.6	18.2	17.5	16.4	15.6	14.5	13.8	13.1	10.5
			Precis (A)	22.5	21.9	21.7	21.4	20.9	21.1	21.2	22	22.5	22.6
			MIER (A)	15.3	15.5	15.6	16	15.3	14.7	15.9	15.6	14.3	12.5
MATCHCLIP	DEL	All	Call (A)	2292	2270	2182	1786	1483	1017	691	355	86	0
			Recall (A)	22.8	22.7	22.3	18.3	15.4	10.6	7.2	3.7	0.8	0
			Precis (A)	91.4	92	94	94.4	95.3	96	96.3	97.4	95.3	0
			MIER (A)	9.5	9	7.8	5.4	4.6	3.4	2.1	1.6	0	0
		SS	Call (SS)	324	312	266	238	196	133	92	47	13	0
			Recall (SS)	15.5	15.1	14	13	11.4	7.8	5.7	3.2	0.8	0
			Precis (SS)	60.1	60.8	65.7	68.4	72.4	76.6	77.1	85.1	76.9	0
			MIER (SS)	16	14.1	10.5	10.5	10.2	9.7	7.6	6.3	0	0
		S	Call (S)	1479	1469	1435	1309	1169	881	598	308	73	0
			Recall (S)	25.4	25.4	25	23.1	20.7	15.7	10.6	5.5	1.2	0
			Precis (S)	95.8	96.3	97.5	98.3	98.8	98.9	99.3	99.3	98.6	0
			MIER (S)	7.9	7.5	6.7	4.6	3.7	2.4	1.3	0.9	0	0
		M	Call (M)	484	484	476	238	117	3	1	0	0	0
			Recall (M)	21.1	21.1	20.8	10.5	5.3	0.3	0.1	0	0	0
			Precis (M)	99.1	99.1	99.3	99.1	100	100	100	0	0	0
			MIER (M)	9.9	9.9	9.4	5	4.2	0	0	0	0	0
		L	Call (L)	5	5	5	1	1	0	0	0	0	0
			Recall (L)	5.2	5.2	5.2	0	0	0	0	0	0	0
			Precis (L)	80	80	80	0	0	0	0	0	0	0
			MIER (L)	40	40	40	0	0	0	0	0	0	0
	DUP	All	Call (A)	1432	1399	1266	1007	770	501	301	169	76	0
			Recall (A)	19.6	19.5	18.7	16.8	14.3	10.8	7.2	4.4	2.2	0
			Precis (A)	42	42.6	44.7	49.5	53.8	60.4	66.1	71	77.6	0
			MIER (A)	32.6	31.6	28.2	22.5	18.3	14.1	9.9	10	9.2	0
		S	Call (S)	1360	1327	1202	985	764	500	301	169	76	0
			Recall (S)	44.1	43.9	42.6	39.8	35.3	28.2	19.8	12.6	6.4	0
			Precis (S)	43.1	43.8	45.9	50.1	54	60.6	66.1	71	77.6	0
			MIER (S)	33	32	28.5	22.7	18.4	14.2	9.9	10	9.2	0
		M	Call (M)	62	62	57	20	4	1	0	0	0	0
			Recall (M)	1	1	0.9	0.3	0.1	0	0	0	0	0
			Precis (M)	24.1	24.1	24.5	25	50	0	0	0	0	0
			MIER (M)	20.9	20.9	21	15	0	0	0	0	0	0
		L	Call (L)	10	10	7	2	2	0	0	0	0	0
			Recall (L)	0	0	0	0	0	0	0	0	0	0
			Precis (L)	0	0	0	0	0	0	0	0	0	0
			MIER (L)	50	50	42.8	0	0	0	0	0	0	0
Meerkat	DEL	All	Call (A)	1861	1861	1768	1713	1676	1639	1592	1546	1498	1375
			Recall (A)	18.1	18.1	17.6	17.3	17	16.8	16.5	16.1	15.7	14.5
			Precis (A)	89.6	89.6	91.5	92.7	93.3	94.3	95.3	95.8	96.5	97.3
			MIER (A)	20	20	17.4	16.2	15.8	15.4	14.7	14.1	13.9	13
		SS	Call (SS)	25	25	15	11	10	8	4	2	2	1
			Recall (SS)	0.4	0.4	0.2	0.1	0.1	0.1	0	0	0	0
			Precis (SS)	32	32	33.3	27.2	20	25	25	0	0	0
			MIER (SS)	80	80	73.3	63.6	60	62.5	75	50	50	100
		S	Call (S)	1264	1264	1197	1157	1130	1106	1076	1043	1011	926
			Recall (S)	20.8	20.8	20	19.6	19.2	19	18.6	18.1	17.6	16.2
			Precis (S)	91.7	91.7	93.4	94.6	95.2	96	96.6	97	97.6	98.2
			MIER (S)	23.3	23.3	20.6	19.5	19	18.6	17.9	17.2	16.9	15.7
		M	Call (M)	557	557	543	533	524	514	501	490	476	439
			Recall (M)	21.3	21.3	21.1	20.9	20.7	20.6	20.3	20	19.6	18.3
			Precis (M)	88.5	88.5	90	90.9	91.6	92.8	94	94.6	95.5	96.3
			MIER (M)	10	10	8.8	8.2	8.2	7.7	7.3	7.3	7.5	7
		L	Call (L)	15	15	13	12	12	11	11	11	9	9
			Recall (L)	7.2	7.2	7.2	7.2	7.2	7.2	7.2	7.2	6.2	6.2
			Precis (L)	46.6	46.6	46.1	50	50	54.5	54.5	54.5	55.5	55.5
			MIER (L)	13.3	13.3	15.3	16.6	16.6	18.1	18.1	18.1	11.1	11.1
	DUP	All	Call (A)	149	149	114	100	81	67	60	54	48	38
			Recall (A)	1.6	1.6	1.4	1.3	1.1	1	0.9	0.9	0.8	0.7
			Precis (A)	28.1	28.1	33.3	34	38.2	41.7	43.3	46.2	47.9	50
			MIER (A)	33.5	33.5	26.3	21	18.5	10.4	10	11.1	12.5	7.8
		S	Call (S)	102	102	76	66	55	45	41	37	33	25
			Recall (S)	3.1	3.1	2.7	2.4	2.2	1.9	1.8	1.8	1.6	1.2
			Precis (S)	27.4	27.4	31.5	33.3	36.3	37.7	39	43.2	42.4	44
			MIER (S)	36.2	36.2	27.6	22.7	21.8	13.3	14.6	16.2	18.1	12
		M	Call (M)	40	40	31	29	22	18	17	15	13	11
			Recall (M)	0.6	0.6	0.6	0.5	0.5	0.5	0.5	0.5	0.5	0.4
			Precis (M)	27.5	27.5	35.4	34.4	40.9	50	52.9	53.3	61.5	63.6
			MIER (M)	25	25	19.3	17.2	13.6	5.5	0	0	0	0
		L	Call (L)	7	7	7	5	4	4	2	2	2	2
			Recall (L)	2.7	2.7	2.7	2	2	2	1.3	0.6	0.6	0.6
			Precis (L)	42.8	42.8	42.8	40	50	50	50	50	50	50
			MIER (L)	42.8	42.8	42.8	20	0	0	0	0	0	0
	INS	All	Call (A)	90	90	85	75	66	62	55	54	49	40
			Recall (A)	0.1	0.1	0.1	0	0	0	0	0	0	0
			Precis (A)	8.8	8.8	8.2	5.3	6	6.4	5.4	5.5	6.1	2.5
			MIER (A)	35.5	35.5	34.1	26.6	24.2	24.1	21.8	22.2	22.4	22.5
	INV	All	Call (A)	132	132	115	99	87	78	70	59	55	46
			Recall (A)	8.3	8.3	8	7.6	7.2	7.2	7.2	6.5	6.5	6.2
			Precis (A)	17.4	17.4	19.1	21.2	22.9	25.6	28.5	30.5	32.7	36.9
			MIER (A)	43.9	43.9	40.8	42.4	39	38.4	37.1	32.2	30.9	26
MetaSV	DEL	All	Call (A)	1726	1726	1648	1567	1503	1446	1374	1305	1223	1045
			Recall (A)	18.4	18.4	17.6	16.8	16.1	15.5	14.8	14.1	13.2	11.3
			Precis (A)	97.9	97.9	98.1	98.6	98.8	98.9	99.1	99.2	99.2	99.3
			MIER (A)	2.6	2.6	2	1.5	1.2	1.2	1	0.8	0.6	0.7
		SS	Call (SS)	2	2	2	0	0	0	0	0	0	0
			Recall (SS)	0	0	0	0	0	0	0	0	0	0
			Precis (SS)	0	0	0	0	0	0	0	0	0	0
			MIER (SS)	50	50	50	0	0	0	0	0	0	0
		S	Call (S)	1226	1226	1165	1106	1060	1017	958	902	843	708
			Recall (S)	21.6	21.6	20.6	19.6	18.8	18	17	16	15	12.5
			Precis (S)	98.8	98.8	98.9	99.1	99.3	99.5	99.6	99.6	99.6	99.5
			MIER (S)	1.8	1.8	1.4	1.1	0.8	0.7	0.6	0.4	0.2	0.2
		M	Call (M)	489	489	472	454	436	422	409	398	376	333
			Recall (M)	20.7	20.7	20	19.4	18.7	18.1	17.6	17.1	16.1	14.4
			Precis (M)	97.1	97.1	97.6	98.2	98.6	98.5	98.7	98.7	98.9	99.3
			MIER (M)	3.8	3.8	2.9	2.2	1.8	1.8	1.7	1.5	1.3	1.5
		L	Call (L)	9	9	9	7	7	7	7	5	4	4
			Recall (L)	4.1	4.1	4.1	3.1	3.1	3.1	3.1	3.1	3.1	2
			Precis (L)	44.4	44.4	44.4	42.8	42.8	42.8	42.8	60	50	50
			MIER (L)	22.2	22.2	22.2	28.5	28.5	28.5	28.5	20	25	25
	DUP	All	Call (A)	2399	2399	1561	1177	929	752	639	527	471	376
			Recall (A)	22	22	17.6	15	13.1	11.6	10.5	9.6	8.7	7.3
			Precis (A)	28.1	28.1	33	36.2	39.5	42.5	44.7	49.5	49.8	51.8
			MIER (A)	34.1	34.1	28.3	24.3	21.9	19.6	17.2	15.3	15.4	12.7
		S	Call (S)	2093	2093	1284	920	690	527	430	331	281	201
			Recall (S)	44.2	44.2	36.7	31.5	27.6	24.3	21.7	19.6	17.2	13.8
			Precis (S)	28.1	28.1	33.9	38	42.1	46.6	49.7	57.4	58.7	64.1
			MIER (S)	36.4	36.4	30.6	27	24.4	21.8	19.3	16.6	17	12.9
		M	Call (M)	246	246	224	206	191	181	171	162	159	144
			Recall (M)	4	4	3.8	3.6	3.6	3.5	3.5	3.4	3.4	3.2
			Precis (M)	28	28	28.5	29.6	31.9	33.1	34.5	35.8	36.4	37.5
			MIER (M)	19.5	19.5	18.7	15.5	15.7	15.4	15.2	15.4	15.7	15.2
		L	Call (L)	60	60	53	51	48	44	38	34	31	31
			Recall (L)	14.3	14.3	13	13	12.3	11.6	10.9	10.9	10.2	10.2
			Precis (L)	28.3	28.3	30.1	31.3	31.2	31.8	34.2	38.2	38.7	38.7
			MIER (L)	15	15	13.2	11.7	10.4	11.3	2.6	2.9	0	0
	INS	All	Call (A)	820	820	429	279	187	131	82	59	41	18
			Recall (A)	6	6	3.9	2.8	2	1.5	1.1	0.9	0.7	0.5
			Precis (A)	44.2	44.2	51	55.5	56.1	54.9	56	57.6	58.5	55.5
			MIER (A)	29.1	29.1	14.2	8.2	4.2	2.2	0	0	0	0
	INV	All	Call (A)	55	55	51	49	45	42	39	36	31	29
			Recall (A)	6.9	6.9	6.9	6.5	6.2	6.2	5.4	5.1	4.3	4
			Precis (A)	34.5	34.5	37.2	36.7	37.7	40.4	38.4	38.8	38.7	37.9
			MIER (A)	20	20	15.6	14.2	15.5	11.9	12.8	8.3	6.4	3.4
MindTheGap	INS	All	Call (A)	2900	2900	2900	2900	2900	2900	2900	2900	2900	2900
			Recall (A)	5.1	5.1	5.1	5.1	5.1	5.1	5.1	5.1	5.1	5.1
			Precis (A)	24.5	24.5	24.5	24.5	24.5	24.5	24.5	24.5	24.5	24.5
			MIER (A)	83.1	83.1	83.1	83.1	83.1	83.1	83.1	83.1	83.1	83.1
OncoSNP-Seq	DEL	All	Call (A)	66515	66515	66495	66495	66153	66153	64094	64094	37070	0
			Recall (A)	16.7	16.7	16.6	16.6	15.9	15.9	14.7	14.7	8.9	0
			Precis (A)	2.3	2.3	2.2	2.2	2.2	2.2	2.1	2.1	2.2	0
			MIER (A)	67.9	67.9	67.9	67.9	68.1	68.1	68.6	68.6	71.3	0
		SS	Call (SS)	5583	5583	5583	5583	5583	5583	5583	5583	5457	0
			Recall (SS)	7.6	7.6	7.6	7.6	7.6	7.6	7.6	7.6	6.7	0
			Precis (SS)	1	1	1	1	1	1	1	1	1	0
			MIER (SS)	73.7	73.7	73.7	73.7	73.7	73.7	73.7	73.7	73.7	0
		S	Call (S)	53655	53655	53655	53655	53637	53637	53190	53190	31278	0
			Recall (S)	18.5	18.5	18.5	18.5	18.5	18.5	18.3	18.3	12.5	0
			Precis (S)	1.8	1.8	1.8	1.8	1.8	1.8	1.9	1.9	2.2	0
			MIER (S)	69.4	69.4	69.4	69.4	69.4	69.4	69.5	69.5	71.2	0
		M	Call (M)	7261	7261	7250	7250	6933	6933	5321	5321	335	0
			Recall (M)	17.2	17.2	17.1	17.1	14.7	14.7	10.6	10.6	2.1	0
			Precis (M)	6.2	6.2	6.1	6.1	5.6	5.6	5.3	5.3	17.9	0
			MIER (M)	52.8	52.8	52.9	52.9	53.6	53.6	54.7	54.7	38.5	0
		L	Call (L)	16	16	7	7	0	0	0	0	0	0
			Recall (L)	8.8	8.8	2.9	2.9	0	0	0	0	0	0
			Precis (L)	37.5	37.5	28.5	28.5	0	0	0	0	0	0
			MIER (L)	23.5	23.5	0	0	0	0	0	0	0	0
	DUP	All	Call (A)	728300	728300	727743	727743	705221	705221	628833	628833	233726	0
			Recall (A)	56.6	56.6	55.5	55.5	50.9	50.9	47.5	47.5	31.1	0
			Precis (A)	0.3	0.3	0.3	0.3	0.3	0.3	0.3	0.3	0.4	0
			MIER (A)	54	54	54	54	54.6	54.6	56.1	56.1	65.4	0
		S	Call (S)	454666	454666	454665	454665	454481	454481	451646	451646	232055	0
			Recall (S)	73.2	73.2	73.2	73.2	72.7	72.7	71.6	71.6	57.7	0
			Precis (S)	0.4	0.4	0.4	0.4	0.4	0.4	0.4	0.4	0.4	0
			MIER (S)	62.4	62.4	62.4	62.4	62.4	62.4	62.7	62.7	73.9	0
		M	Call (M)	273452	273452	273048	273048	250739	250739	177187	177187	1671	0
			Recall (M)	33.9	33.9	32.2	32.2	20.3	20.3	12.8	12.8	1.9	0
			Precis (M)	0.2	0.2	0.1	0.1	0.1	0.1	0.1	0.1	1.6	0
			MIER (M)	45.9	45.9	45.9	45.9	46.9	46.9	48.6	48.6	23.4	0
		L	Call (L)	182	182	30	30	1	1	0	0	0	0
			Recall (L)	16.4	16.4	4.7	4.7	0	0	0	0	0	0
			Precis (L)	13.1	13.1	23.3	23.3	0	0	0	0	0	0
			MIER (L)	15.2	15.2	3.3	3.3	0	0	0	0	0	0
Pamir	INS	All	Call (A)	6348	4587	3572	2814	2255	1843	1540	1258	1031	735
			Recall (A)	10	9.1	8.2	7.3	6.3	5.5	4.9	4.4	3.8	2.9
			Precis (A)	21.8	27.2	31.5	35.6	38.6	41.5	44	48.2	51	54.9
			MIER (A)	52.6	44.2	39.8	38.1	36.4	35.3	34.8	32.8	32.3	33.1
PBHoney-NGM	DEL	All	Call (A)	1985	767	280	104	35	10	9	7	4	3
			Recall (A)	14.1	5.5	2	0.7	0.2	0	0	0	0	0
			Precis (A)	65.6	67	67.1	66.3	62.8	20	11.1	14.2	0	0
		SS	Call (SS)	799	327	118	33	15	5	5	3	1	1
			Recall (SS)	25.5	9.9	3.8	1	0.5	0	0	0	0	0
			Precis (SS)	49.8	49.5	52.5	45.4	53.3	20	20	33.3	0	0
		S	Call (S)	1142	429	159	69	19	5	4	4	3	2
			Recall (S)	17.2	6.9	2.5	0.9	0.2	0	0	0	0	0
			Precis (S)	76	79.9	77.3	75.3	68.4	20	0	0	0	0
		M	Call (M)	44	11	3	2	1	0	0	0	0	0
			Recall (M)	1.8	0.3	0.1	0	0	0	0	0	0	0
			Precis (M)	86.3	81.8	100	100	100	0	0	0	0	0
		L	Call (L)	0	0	0	0	0	0	0	0	0	0
			Recall (L)	0	0	0	0	0	0	0	0	0	0
			Precis (L)	0	0	0	0	0	0	0	0	0	0
	INS	All	Call (A)	1085	506	185	57	16	7	4	3	3	1
			Recall (A)	6.5	3.1	1.1	0.3	0	0	0	0	0	0
			Precis (A)	81.9	85.1	84.8	84.2	81.2	85.7	75	66.6	66.6	0
pbsv	DEL	All	Call (A)	1795	1795	0	0	0	0	0	0	0	0
			Recall (A)	13.8	13.8	0	0	0	0	0	0	0	0
			Precis (A)	71	71	0	0	0	0	0	0	0	0
		SS	Call (SS)	735	735	0	0	0	0	0	0	0	0
			Recall (SS)	24.6	24.6	0	0	0	0	0	0	0	0
			Precis (SS)	52.6	52.6	0	0	0	0	0	0	0	0
		S	Call (S)	1022	1022	0	0	0	0	0	0	0	0
			Recall (S)	16.8	16.8	0	0	0	0	0	0	0	0
			Precis (S)	83.5	83.5	0	0	0	0	0	0	0	0
		M	Call (M)	38	38	0	0	0	0	0	0	0	0
			Recall (M)	1.8	1.8	0	0	0	0	0	0	0	0
			Precis (M)	89.4	89.4	0	0	0	0	0	0	0	0
		L	Call (L)	0	0	0	0	0	0	0	0	0	0
			Recall (L)	0	0	0	0	0	0	0	0	0	0
			Precis (L)	0	0	0	0	0	0	0	0	0	0
	INS	All	Call (A)	1908	1908	0	0	0	0	0	0	0	0
			Recall (A)	11.3	11.3	0	0	0	0	0	0	0	0
			Precis (A)	81.4	81.4	0	0	0	0	0	0	0	0
PennCNV-Seq	DEL	All	Call (A)	3829	3829	0	0	0	0	0	0	0	0
			Recall (A)	6.8	6.8	0	0	0	0	0	0	0	0
			Precis (A)	16.5	16.5	0	0	0	0	0	0	0	0
			MIER (A)	47.1	47.1	0	0	0	0	0	0	0	0
		SS	Call (SS)	0	0	0	0	0	0	0	0	0	0
			Recall (SS)	0	0	0	0	0	0	0	0	0	0
			Precis (SS)	0	0	0	0	0	0	0	0	0	0
			MIER (SS)	0	0	0	0	0	0	0	0	0	0
		S	Call (S)	4	4	0	0	0	0	0	0	0	0
			Recall (S)	0.6	0.6	0	0	0	0	0	0	0	0
			Precis (S)	25	25	0	0	0	0	0	0	0	0
			MIER (S)	75	75	0	0	0	0	0	0	0	0
		M	Call (M)	3805	3805	0	0	0	0	0	0	0	0
			Recall (M)	24.8	24.8	0	0	0	0	0	0	0	0
			Precis (M)	16.3	16.3	0	0	0	0	0	0	0	0
			MIER (M)	47.3	47.3	0	0	0	0	0	0	0	0
		L	Call (L)	20	20	0	0	0	0	0	0	0	0
			Recall (L)	15.6	15.6	0	0	0	0	0	0	0	0
			Precis (L)	40	40	0	0	0	0	0	0	0	0
			MIER (L)	15	15	0	0	0	0	0	0	0	0
	DUP	All	Call (A)	1569	1569	0	0	0	0	0	0	0	0
			Recall (A)	6.9	6.9	0	0	0	0	0	0	0	0
			Precis (A)	11.5	11.5	0	0	0	0	0	0	0	0
			MIER (A)	35.5	35.5	0	0	0	0	0	0	0	0
		S	Call (S)	0	0	0	0	0	0	0	0	0	0
			Recall (S)	0.2	0.2	0	0	0	0	0	0	0	0
			Precis (S)	0	0	0	0	0	0	0	0	0	0
			MIER (S)	0	0	0	0	0	0	0	0	0	0
		M	Call (M)	1558	1558	0	0	0	0	0	0	0	0
			Recall (M)	10.6	10.6	0	0	0	0	0	0	0	0
			Precis (M)	11.2	11.2	0	0	0	0	0	0	0	0
			MIER (M)	35.6	35.6	0	0	0	0	0	0	0	0
		L	Call (L)	11	11	0	0	0	0	0	0	0	0
			Recall (L)	6.8	6.8	0	0	0	0	0	0	0	0
			Precis (L)	45.4	45.4	0	0	0	0	0	0	0	0
			MIER (L)	18.1	18.1	0	0	0	0	0	0	0	0
Pindel	DEL	All	Call (A)	4081	4081	3565	3220	2938	2680	2486	2266	2061	1691
			Recall (A)	27.6	27.6	26.5	25.6	24.6	23.3	22.2	20.7	19.2	15.9
			Precis (A)	62.1	62.1	68.4	73	76.9	80	82.1	84	85.6	86.4
			MIER (A)	9.8	9.8	6.1	4.2	2.9	2.2	1.7	1.3	1	1
		SS	Call (SS)	760	760	516	400	313	248	202	162	138	95
			Recall (SS)	13.8	13.8	12.5	11.4	10.7	9.5	8.4	7.2	6.8	5.1
			Precis (SS)	26.8	26.8	34.1	38.7	45.3	52	56.4	61.1	67.3	70.5
			MIER (SS)	22.1	22.1	14.7	10.7	7.9	5.6	3.9	3	2.8	1
		S	Call (S)	2545	2545	2320	2140	1990	1843	1732	1605	1473	1231
			Recall (S)	33.5	33.5	32.3	31.3	30.2	28.8	27.5	25.8	24	20.1
			Precis (S)	72	72	76.6	80.9	84.1	86.4	88.1	89.1	90.2	90.8
			MIER (S)	7.7	7.7	4.9	3.2	2.3	1.6	1.3	0.9	0.6	0.6
		M	Call (M)	710	710	674	632	591	552	520	472	426	345
			Recall (M)	21.2	21.2	20.7	19.8	19	18.1	17.3	16	14.7	11.9
			Precis (M)	68.7	68.7	70.6	72.6	74.4	75.9	76.7	78.6	79.8	79.1
			MIER (M)	3.8	3.8	3.7	3	2.1	2.3	2.1	1.6	1.4	1.7
		L	Call (L)	66	66	55	48	44	37	32	27	24	20
			Recall (L)	13.5	13.5	11.4	10.4	10.4	7.2	6.2	6.2	6.2	4.1
			Precis (L)	18.1	18.1	18.1	12.5	13.6	13.5	12.5	14.8	16.6	20
			MIER (L)	13.6	13.6	10.9	10.4	9	8.1	6.2	7.4	8.3	10
	DUP	All	Call (A)	1779	1779	1254	990	804	655	543	461	395	303
			Recall (A)	14.1	14.1	11.6	10.2	8.8	8	7	6.8	6.1	4.9
			Precis (A)	22.8	22.8	26	28.6	30	33.2	35.1	39.6	42	43.8
			MIER (A)	20.3	20.3	12.8	10.7	8.4	5	3.3	2.8	2	1.6
		S	Call (S)	1467	1467	994	765	613	488	398	337	294	223
			Recall (S)	32.5	32.5	27.8	24.9	22	20.1	18	17.3	16	13.2
			Precis (S)	25.2	25.2	29.9	33.7	35.8	40.5	43.4	49.2	51.7	55.1
			MIER (S)	22.7	22.7	14.2	12.1	9.6	5.3	3.5	2.6	2	1.3
		M	Call (M)	249	249	208	177	150	132	114	97	80	67
			Recall (M)	1.8	1.8	1.5	1.3	1.1	1	0.9	0.8	0.6	0.4
			Precis (M)	12	12	12	12.4	12.6	12.8	14	15.4	15	11.9
			MIER (M)	7.2	7.2	5.2	3.9	3.3	2.2	2.6	3	2.5	2.9
		L	Call (L)	63	63	52	48	41	35	31	27	21	13
			Recall (L)	4.7	4.7	3.4	3.4	2.7	2.7	2	2	2	2
			Precis (L)	9.5	9.5	7.6	8.3	7.3	8.5	6.4	7.4	9.5	15.3
			MIER (L)	15.8	15.8	15.3	12.5	9.7	11.4	3.2	3.7	0	0
	INV	All	Call (A)	600	600	440	233	212	194	178	162	148	122
			Recall (A)	20.8	20.8	18.6	18.2	16.7	16.4	16	14.5	14.2	12
			Precis (A)	9.5	9.5	11.5	21.4	21.6	23.1	24.7	24.6	26.3	27
			MIER (A)	63.6	63.6	55.2	18.8	15.5	13.4	12.3	11.1	8.7	6.5
PopIns	INS	All	Call (A)	631	550	492	440	393	356	326	302	266	217
			Recall (A)	2.9	2.7	2.6	2.4	2.3	2.1	1.9	1.8	1.6	1.3
			Precis (A)	64	69	73.7	77	80.1	81.4	83.1	85.7	86.8	86.6
			MIER (A)	17.7	12.3	9.5	7.2	4.5	3.6	3.3	2.9	1.8	2.3
PRISM	DEL	All	Call (A)	6190	5436	4698	4059	3105	2404	1821	1395	1081	625
			Recall (A)	28.8	27.9	26.2	23.7	19.9	16.3	12.9	10.2	7.9	4.6
			Precis (A)	42.7	47.1	51.2	53.5	59	62.3	65.2	67.6	67.7	67.8
			MIER (A)	16.4	13.5	11.3	10.5	7.6	5.4	3.8	2.8	2.8	1.9
		SS	Call (SS)	2475	2166	1822	1560	1149	880	671	511	391	224
			Recall (SS)	44.8	44	41.7	38.3	33.7	28.1	24.1	19.7	15.2	9.3
			Precis (SS)	24.3	27	29.9	31.5	37	40.1	44.8	47.7	47.8	50.8
			MIER (SS)	18.5	15.4	13.1	12.3	9.3	6.1	4.3	2.9	3	2.2
		S	Call (S)	3241	2819	2455	2125	1665	1286	973	749	585	334
			Recall (S)	32.2	31	28.8	25.9	21.8	17.7	13.9	11	8.6	4.9
			Precis (S)	53.2	59	63.5	66.4	71.6	75.5	78.5	81	81.3	81.7
			MIER (S)	14.9	11.7	9.2	8.6	5.6	3.8	2.5	1.8	2	1.7
		M	Call (M)	449	429	404	362	281	230	171	130	102	64
			Recall (M)	13.6	13.4	12.9	11.6	9.1	7.5	5.2	4	3	1.6
			Precis (M)	70.3	72.4	74	74.3	75.8	75.2	70.7	70.7	67.6	57.8
			MIER (M)	14.9	15.3	14.6	13.2	12	10.8	9.9	8.4	6.8	1.5
		L	Call (L)	25	22	17	12	10	8	6	5	3	3
			Recall (L)	3.1	3.1	3.1	2	2	2	2	1	0	0
			Precis (L)	12	13.6	17.6	16.6	20	25	33.3	20	0	0
			MIER (L)	32	27.2	29.4	25	20	12.5	0	0	0	0
	INS	All	Call (A)	691	563	460	370	269	205	153	107	73	37
			Recall (A)	0.8	0.7	0.5	0.4	0.2	0.1	0.1	0	0	0
			Precis (A)	16.9	17.2	16.3	15.6	12.6	9.7	9.1	8.4	6.8	2.7
			MIER (A)	19.3	12.7	9.1	8.1	5.2	2.4	1.3	0	0	0
	INV	All	Call (A)	183	126	91	69	57	41	29	23	18	11
			Recall (A)	16.4	12.7	9.8	8.7	8.3	5.4	3.2	3.2	2.5	2.5
			Precis (A)	24.5	27.7	29.6	34.7	40.3	36.5	31	39.1	38.8	63.6
			MIER (A)	10.3	5.5	5.4	5.7	5.2	4.8	6.8	4.3	5.5	0
RAPTR	DEL	All	Call (A)	271057	271057	142444	69596	30752	13182	6474	4109	3222	2618
			Recall (A)	22.7	22.7	21.7	20.8	20.2	19.6	19.1	18.4	17.8	16.3
			Precis (A)	0.7	0.7	1.3	2.7	6	13.6	27	41.2	50.7	57.1
			MIER (A)	91.6	91.6	89.4	86.3	80	66.3	44.4	23.1	10.2	4.5
		SS	Call (SS)	0	0	0	0	0	0	0	0	0	0
			Recall (SS)	0	0	0	0	0	0	0	0	0	0
			Precis (SS)	0	0	0	0	0	0	0	0	0	0
			MIER (SS)	0	0	0	0	0	0	0	0	0	0
		S	Call (S)	267164	267164	140236	67896	29291	11878	5296	3002	2195	1712
			Recall (S)	23.9	23.9	22.6	21.5	20.7	20	19.3	18.5	17.8	16.1
			Precis (S)	0.4	0.4	0.8	1.6	3.6	8.6	18.7	31.7	41.8	48.3
			MIER (S)	92	92	90.2	87.9	83.1	72.1	52.1	28.4	11.3	2.9
		M	Call (M)	3609	3609	1991	1530	1323	1191	1090	1025	959	855
			Recall (M)	31.8	31.8	30.7	30.1	29.7	29.1	28.5	28	27.1	25.3
			Precis (M)	22.6	22.6	40	51.1	58.5	63.8	68.6	71.3	73.7	77.4
			MIER (M)	66.1	66.1	41.2	26.2	18.1	14.4	10.5	9.1	8.1	7.8
		L	Call (L)	284	284	217	170	138	113	88	82	68	51
			Recall (L)	20.8	20.8	16.6	13.5	11.4	10.4	10.4	10.4	9.3	8.3
			Precis (L)	9.1	9.1	8.7	8.8	8.6	9.7	12.5	13.4	13.2	15.6
			MIER (L)	17.9	17.9	12.9	9.4	8.6	3.5	2.2	2.4	1.4	1.9
	DUP	All	Call (A)	4415	4415	2544	1915	1475	1189	1007	848	723	553
			Recall (A)	19.7	19.7	15.1	12	9.6	8.3	6.9	5.8	5.2	4.2
			Precis (A)	13.9	13.9	17.6	18.1	18.3	19.4	18.9	18.6	19.5	20.6
			MIER (A)	38.5	38.5	17.4	14	11.4	10	9.3	8.8	8.4	7.9
		S	Call (S)	4015	4015	2240	1663	1274	1015	853	710	596	448
			Recall (S)	41.9	41.9	33.9	27.9	22.9	20.1	17	14.2	12.7	10.2
			Precis (S)	14.6	14.6	18.9	19.5	19.8	21.1	20.7	20.2	21.3	22.5
			MIER (S)	40.1	40.1	18	14.4	11.9	10.4	9.7	9.2	8.7	8.2
		M	Call (M)	325	325	252	213	170	147	130	117	108	91
			Recall (M)	1.5	1.5	1.4	1.3	1.1	1	0.9	0.8	0.8	0.8
			Precis (M)	6.7	6.7	8.3	8.4	8.8	8.8	9.2	10.2	11.1	12
			MIER (M)	24.3	24.3	13.8	13.1	9.4	8.8	8.4	7.6	8.3	7.6
		L	Call (L)	75	75	52	39	31	27	24	21	19	14
			Recall (L)	5.4	5.4	4.7	4.1	2.7	2.7	2	2	2	2
			Precis (L)	8	8	9.6	12.8	9.6	11.1	8.3	9.5	10.5	14.2
			MIER (L)	14.6	14.6	7.6	5.1	3.2	0	0	0	0	0
	INS	All	Call (A)	23554	23554	3632	1125	645	432	314	228	154	83
			Recall (A)	5.4	5.4	3.6	2.7	2.1	1.7	1.4	1.2	1	0.7
			Precis (A)	0.9	0.9	3.7	9.1	13.1	15.5	19.7	23.6	24	31.3
			MIER (A)	87.2	87.2	60.6	22.9	8.6	4.3	4.1	4.8	5.1	7.2
readDepth	DEL	All	Call (A)	193	193	145	125	91	80	42	0	0	0
			Recall (A)	1.4	1.4	1.2	1.2	0.9	0.8	0.4	0	0	0
			Precis (A)	69.4	69.4	80	89.6	91.2	92.5	92.8	0	0	0
			MIER (A)	23.3	23.3	21.3	20	23	22.5	19	0	0	0
		SS	Call (SS)	0	0	0	0	0	0	0	0	0	0
			Recall (SS)	0	0	0	0	0	0	0	0	0	0
			Precis (SS)	0	0	0	0	0	0	0	0	0	0
			MIER (SS)	0	0	0	0	0	0	0	0	0	0
		S	Call (S)	0	0	0	0	0	0	0	0	0	0
			Recall (S)	0	0	0	0	0	0	0	0	0	0
			Precis (S)	0	0	0	0	0	0	0	0	0	0
			MIER (S)	0	0	0	0	0	0	0	0	0	0
		M	Call (M)	189	189	142	123	89	78	41	0	0	0
			Recall (M)	5.6	5.6	4.8	4.7	3.4	3	1.6	0	0	0
			Precis (M)	69.8	69.8	80.2	89.4	91	92.3	92.6	0	0	0
			MIER (M)	23.2	23.2	21.1	19.5	22.4	21.7	19.5	0	0	0
		L	Call (L)	4	4	3	2	2	2	1	0	0	0
			Recall (L)	2	2	2	2	2	2	1	0	0	0
			Precis (L)	50	50	66.6	100	100	100	100	0	0	0
			MIER (L)	25	25	33.3	50	50	50	0	0	0	0
	DUP	All	Call (A)	439	439	333	333	333	208	114	0	0	0
			Recall (A)	3.4	3.4	3	3	3	2.3	1.3	0	0	0
			Precis (A)	20.5	20.5	23.7	23.7	23.7	29.8	29.8	0	0	0
			MIER (A)	40.3	40.3	28.8	28.8	28.8	8.6	3.5	0	0	0
		S	Call (S)	0	0	0	0	0	0	0	0	0	0
			Recall (S)	0	0	0	0	0	0	0	0	0	0
			Precis (S)	0	0	0	0	0	0	0	0	0	0
			MIER (S)	0	0	0	0	0	0	0	0	0	0
		M	Call (M)	407	407	304	304	304	187	101	0	0	0
			Recall (M)	4.9	4.9	4.2	4.2	4.2	3.2	1.8	0	0	0
			Precis (M)	20.1	20.1	23.3	23.3	23.3	29.9	30.6	0	0	0
			MIER (M)	42	42	30.2	30.2	30.2	8.5	2.9	0	0	0
		L	Call (L)	32	32	29	29	29	21	13	0	0	0
			Recall (L)	8.2	8.2	8.2	8.2	8.2	6.8	3.4	0	0	0
			Precis (L)	25	25	27.5	27.5	27.5	28.5	23	0	0	0
			MIER (L)	18.7	18.7	13.7	13.7	13.7	9.5	7.6	0	0	0
Sniffles	DEL	All	Call (A)	1889	640	200	57	19	6	3	3	3	2
			Recall (A)	14.8	5.3	1.7	0.4	0.1	0	0	0	0	0
			Precis (A)	72.4	76	81	78.9	68.4	50	0	0	0	0
		SS	Call (SS)	642	203	61	12	4	1	1	1	1	1
			Recall (SS)	21.7	7.6	3	0.5	0.1	0	0	0	0	0
			Precis (SS)	51.8	56.6	72.1	58.3	50	0	0	0	0	0
		S	Call (S)	1020	360	113	37	11	2	1	1	1	1
			Recall (S)	16.4	5.8	1.8	0.5	0.1	0	0	0	0	0
			Precis (S)	82.5	84.7	84	83.7	72.7	50	0	0	0	0
		M	Call (M)	222	76	26	8	4	3	1	1	1	0
			Recall (M)	8.2	2.9	0.9	0.3	0.1	0	0	0	0	0
			Precis (M)	86	86.8	88.4	87.5	75	66.6	0	0	0	0
		L	Call (L)	5	1	0	0	0	0	0	0	0	0
			Recall (L)	3.9	0.9	0	0	0	0	0	0	0	0
			Precis (L)	40	100	0	0	0	0	0	0	0	0
	DUP	All	Call (A)	171	171	46	16	12	11	8	8	6	5
			Recall (A)	1.9	1.9	0.4	0.1	0	0	0	0	0	0
			Precis (A)	30.4	30.4	28.2	18.7	8.3	9	0	0	0	0
		S	Call (S)	117	117	27	4	0	0	0	0	0	0
			Recall (S)	4.4	4.4	1.2	0.2	0	0	0	0	0	0
			Precis (S)	35	35	44.4	50	0	0	0	0	0	0
		M	Call (M)	47	47	19	12	12	11	8	8	6	5
			Recall (M)	0.6	0.6	0.1	0	0	0	0	0	0	0
			Precis (M)	19.1	19.1	5.2	8.3	8.3	9	0	0	0	0
		L	Call (L)	7	7	0	0	0	0	0	0	0	0
			Recall (L)	1.3	1.3	0	0	0	0	0	0	0	0
			Precis (L)	28.5	28.5	0	0	0	0	0	0	0	0
	INS	All	Call (A)	4001	778	220	60	12	5	4	3	3	3
			Recall (A)	12.3	3.8	1.1	0.3	0	0	0	0	0	0
			Precis (A)	41.3	66.4	70.9	78.3	58.3	40	50	66.6	66.6	66.6
	INV	All	Call (A)	61	10	2	1	1	1	1	1	0	0
			Recall (A)	6.5	1.4	0.7	0.3	0.3	0.3	0.3	0.3	0	0
			Precis (A)	29.5	40	100	100	100	100	100	100	0	0
Socrates	DEL	All	Call (A)	1600	1296	999	735	542	401	267	181	127	40
			Recall (A)	11.4	9.4	7.3	5.3	3.9	2.9	1.9	1.2	0.8	0.2
			Precis (A)	65.4	66.8	67.8	66.9	66	66.5	67	64	61.4	55
			MIER (A)	4.3	3	1.4	0.6	0.9	0.4	0.3	0	0	0
		SS	Call (SS)	562	445	340	261	197	144	101	72	49	17
			Recall (SS)	19.2	15.8	12.1	9.3	6.7	4.7	3.3	2.3	1.4	0.3
			Precis (SS)	39.3	40.8	41.4	41.3	39	38.1	38.6	37.5	32.6	23.5
			MIER (SS)	6.7	4.4	2.9	1.1	1.5	1.3	0.9	0	0	0
		S	Call (S)	674	557	438	328	241	173	110	76	53	18
			Recall (S)	9.1	7.6	6.1	4.6	3.4	2.5	1.6	1	0.7	0.2
			Precis (S)	77.2	78	79.9	79.8	80.4	81.5	83.6	80.2	79.2	77.7
			MIER (S)	2.6	2.1	0.4	0.6	0.8	0	0	0	0	0
		M	Call (M)	355	289	218	143	103	83	55	32	24	5
			Recall (M)	13	10.7	8	5.2	3.7	3	2	1.2	0.8	0.1
			Precis (M)	85	86.1	85.3	84.6	84.4	85.5	87.2	87.5	83.3	80
			MIER (M)	3.9	2.7	0.9	0	0	0	0	0	0	0
		L	Call (L)	9	5	3	3	1	1	1	1	1	0
			Recall (L)	3.1	1	1	1	0	0	0	0	0	0
			Precis (L)	33.3	20	33.3	33.3	0	0	0	0	0	0
			MIER (L)	0
	INS	All	Call (A)	2471	1435	846	518	314	178	115	71	41	13
			Recall (A)	0.5	0.3	0.2	0.1	0.1	0	0	0	0	0
			Precis (A)	2.9	3.5	4.1	5.2	6.3	6.7	8.6	14	21.9	38.4
			MIER (A)	24	15.6	8.7	4.6	3.8	3.9	4.3	4.2	7.3	0
SoftSearch	DEL	All	Call (A)	37	37	33	30	26	25	22	21	21	20
(only for chr17)			Recall (A)	8.9	8.9	7.5	6.8	6.5	6.5	6.1	6.1	6.1	5.8
			Precis (A)	70.2	70.2	66.6	66.6	73	76	81.8	85.7	85.7	85
			MIER (A)	5.4	5.4	6	6.6	7.6	8	9	9.5	9.5	10
		SS	Call (SS)	0	0	0	0	0	0	0	0	0	0
			Recall (SS)	0	0	0	0	0	0	0	0	0	0
			Precis (SS)	0	0	0	0	0	0	0	0	0	0
			MIER (SS)	0	0	0	0	0	0	0	0	0	0
		S	Call (S)	20	20	16	13	10	9	8	7	7	6
			Recall (S)	7	7	4.8	3.8	3.2	3.2	3.2	3.2	3.2	2.7
			Precis (S)	70	70	62.5	61.5	70	77.7	87.5	100	100	100
			MIER (S)	5	5	6.2	7.6	10	11.1	12.5	14.2	14.2	16.6
		M	Call (M)	16	16	16	16	15	15	13	13	13	13
			Recall (M)	21.3	21.3	21.3	21.3	21.3	21.3	19.6	19.6	19.6	19.6
			Precis (M)	75	75	75	75	80	80	84.6	84.6	84.6	84.6
			MIER (M)	6.2	6.2	6.2	6.2	6.6	6.6	7.6	7.6	7.6	7.6
		L	Call (L)	1	1	1	1	1	1	1	1	1	1
			Recall (L)	0	0	0	0	0	0	0	0	0	0
			Precis (L)	0	0	0	0	0	0	0	0	0	0
			MIER (L)	0	0	0	0	0	0	0	0	0	0
	DUP	All	Call (A)	5	5	5	5	5	5	4	4	3	3
			Recall (A)	0.8	0.8	0.8	0.8	0.8	0.8	0.8	0.8	0.8	0.8
			Precis (A)	20	20	20	20	20	20	25	25	33.3	33.3
			MIER (A)	20	20	20	20	20	20	25	25	33.3	33.3
		S	Call (S)	0	0	0	0	0	0	0	0	0	0
			Recall (S)	0	0	0	0	0	0	0	0	0	0
			Precis (S)	0	0	0	0	0	0	0	0	0	0
			MIER (S)	0	0	0	0	0	0	0	0	0	0
		M	Call (M)	3	3	3	3	3	3	2	2	1	1
			Recall (M)	0	0	0	0	0	0	0	0	0	0
			Precis (M)	0	0	0	0	0	0	0	0	0	0
			MIER (M)	33.3	33.3	33.3	33.3	33.3	33.3	50	50	100	100
		L	Call (L)	2	2	2	2	2	2	2	2	2	2
			Recall (L)	11.1	11.1	11.1	11.1	11.1	11.1	11.1	11.1	11.1	11.1
			Precis (L)	50	50	50	50	50	50	50	50	50	50
			MIER (L)	0	0	0	0	0	0	0	0	0	0
	INS	All	Call (A)	250	250	213	190	172	148	139	130	122	107
			Recall (A)	14.8	14.8	14.8	14.2	13.4	12.4	12.2	11.8	11.2	10.1
			Precis (A)	29.2	29.2	34.2	36.8	38.3	41.2	43.1	44.6	45	46.7
			MIER (A)	27.6	27.6	21.1	21	20.3	17.5	17.2	15.3	13.1	12.1
	INV	All	Call (A)	18	18	18	18	17	15	13	13	12	12
			Recall (A)	0	0	0	0	0	0	0	0	0	0
			Precis (A)	0	0	0	0	0	0	0	0	0	0
			MIER (A)	11.1	11.1	11.1	11.1	11.7	13.3	15.3	15.3	8.3	8.3
SoftSV	DEL	All	Call (A)	3784	2994	2567	2202	1846	1498	1187	913	706	356
			Recall (A)	28.2	26	23.8	21.1	18.1	15	12.1	9.3	7.2	3.6
			Precis (A)	68.3	79.7	85.3	88.1	90.3	91.9	93.6	93.9	94	93.8
			MIER (A)	27.8	16.7	11.9	9.2	8	6.9	6	5.2	5	5.3
		SS	Call (SS)	887	608	463	370	312	229	171	133	101	58
			Recall (SS)	21.7	20.8	19.5	17.1	15.3	11.9	9.7	7.8	5.7	3.3
			Precis (SS)	37.2	49.6	58.5	62.9	66.6	69.4	74.8	75.9	75.2	75.8
			MIER (SS)	43.5	29.1	21.1	15.1	14.4	11.7	9.9	9	8.9	8.6
		S	Call (S)	2240	1807	1579	1377	1152	955	765	584	456	230
			Recall (S)	31.5	29	26.5	23.5	20.1	16.7	13.5	10.2	8	4.1
			Precis (S)	75.7	86.7	91.2	93.3	95.5	96.2	96.9	96.9	97.3	98.2
			MIER (S)	26.4	15.2	11	8.7	7.1	6.3	5.6	4.2	3.7	3.4
		M	Call (M)	631	559	509	444	375	308	247	194	147	68
			Recall (M)	24.2	22.1	20.5	18.1	15.4	12.8	10.4	8.2	6.1	2.7
			Precis (M)	88.1	91.5	93.3	94.3	94.9	96.7	97.5	97.9	97.2	94.1
			MIER (M)	10.6	7.8	6.2	5.6	5.3	4.8	4.8	5.6	6.8	8.8
		L	Call (L)	26	20	16	11	7	6	4	2	2	0
			Recall (L)	8.3	8.3	5.2	3.1	3.1	3.1	1	1	1	0
			Precis (L)	23	30	25	18.1	28.5	33.3	25	50	50	0
			MIER (L)	30.7	20	12.5	18.1	14.2	16.6	0	0	0	0
	DUP	All	Call (A)	7176	5590	4450	3603	2900	2342	1939	1607	1352	961
			Recall (A)	33.6	30.9	28.4	26.1	23.7	21.5	19.6	18.3	17	14
			Precis (A)	16.9	19.3	21.7	24	26.2	28.6	30.9	34.4	37.5	42.2
			MIER (A)	41.9	37.2	34.1	30.3	27.2	25.2	23.2	21.7	21.2	19.3
		S	Call (S)	7056	5495	4369	3530	2836	2289	1894	1569	1316	936
			Recall (S)	63.2	60.2	57.3	54.1	50.9	47.4	44.3	42.2	39.9	34.4
			Precis (S)	17	19.4	21.8	24.1	26.4	28.8	31.1	34.6	37.9	42.9
			MIER (S)	42.1	37.4	34.4	30.6	27.6	25.6	23.6	22.1	21.6	19.7
		M	Call (M)	105	82	71	65	56	47	41	34	32	22
			Recall (M)	1.1	0.8	0.7	0.7	0.6	0.5	0.5	0.4	0.3	0.1
			Precis (M)	16.1	17	16.9	18.4	19.6	21.2	21.9	23.5	21.8	13.6
			MIER (M)	29.5	23.1	21.1	15.3	10.7	8.5	7.3	5.8	6.2	4.5
		L	Call (L)	15	13	10	8	8	6	4	4	4	3
			Recall (L)	2	1.3	1.3	1.3	1.3	1.3	1.3	1.3	1.3	1.3
			Precis (L)	13.3	7.6	10	12.5	12.5	16.6	25	25	25	33.3
			MIER (L)	20	15.3	0	0	0	0	0	0	0	0
	INV	All	Call (A)	99	84	76	65	59	53	44	39	34	27
			Recall (A)	4.7	4.3	4.3	4.3	4.3	4.3	3.6	3.6	3.2	2.5
			Precis (A)	13.1	14.2	15.7	18.4	20.3	22.6	22.7	25.6	26.4	25.9
			MIER (A)	56.5	52.3	51.3	46.1	40.6	37.7	34	28.2	23.5	18.5
SoloDel	DEL	All	Call (A)	390	390	287	252	245	228	212	201	193	154
			Recall (A)	3	3	2.7	2.5	2.4	2.3	2.1	2	1.9	1.6
			Precis (A)	72	72	88.8	92	92.2	92.9	94.3	95	94.8	95.4
			MIER (A)	54.6	54.6	41.1	37.3	36.7	35	33.4	32.3	30	25.9
		SS	Call (SS)	0	0	0	0	0	0	0	0	0	0
			Recall (SS)	0	0	0	0	0	0	0	0	0	0
			Precis (SS)	0	0	0	0	0	0	0	0	0	0
			MIER (SS)	0	0	0	0	0	0	0	0	0	0
		S	Call (S)	248	248	156	130	126	114	102	93	87	66
			Recall (S)	2.8	2.8	2.4	2.1	2.1	1.9	1.7	1.5	1.4	1
			Precis (S)	66.1	66.1	90.3	94.6	95.2	96.4	97	97.8	97.7	96.9
			MIER (S)	71.3	71.3	57.6	53.8	53.9	51.7	50	48.3	44.8	42.4
		M	Call (M)	139	139	130	121	118	113	109	107	105	88
			Recall (M)	5.1	5.1	5	4.8	4.6	4.5	4.4	4.4	4.3	3.6
			Precis (M)	84.1	84.1	87.6	90	89.8	90.2	92.6	93.4	93.3	94.3
			MIER (M)	23.7	23.7	20.7	19	17.7	17.6	17.4	17.7	17.1	13.6
		L	Call (L)	3	3	1	1	1	1	1	1	1	0
			Recall (L)	0	0	0	0	0	0	0	0	0	0
			Precis (L)	0	0	0	0	0	0	0	0	0	0
			MIER (L)	100	100	100	100	100	100	100	100	100	0
Sprites	DEL	All	Call (A)	7617	7617	0	0	0	0	0	0	0	0
			Recall (A)	33.2	33.2	0	0	0	0	0	0	0	0
			Precis (A)	40	40	0	0	0	0	0	0	0	0
			MIER (A)	37.1	37.1	0	0	0	0	0	0	0	0
		SS	Call (SS)	2185	2185	0	0	0	0	0	0	0	0
			Recall (SS)	43.3	43.3	0	0	0	0	0	0	0	0
			Precis (SS)	24.9	24.9	0	0	0	0	0	0	0	0
			MIER (SS)	44.4	44.4	0	0	0	0	0	0	0	0
		S	Call (S)	4458	4458	0	0	0	0	0	0	0	0
			Recall (S)	34.7	34.7	0	0	0	0	0	0	0	0
			Precis (S)	42.9	42.9	0	0	0	0	0	0	0	0
			MIER (S)	40.3	40.3	0	0	0	0	0	0	0	0
		M	Call (M)	907	907	0	0	0	0	0	0	0	0
			Recall (M)	25.3	25.3	0	0	0	0	0	0	0	0
			Precis (M)	64.1	64.1	0	0	0	0	0	0	0	0
			MIER (M)	4.1	4.1	0	0	0	0	0	0	0	0
		L	Call (L)	67	67	0	0	0	0	0	0	0	0
			Recall (L)	12.5	12.5	0	0	0	0	0	0	0	0
			Precis (L)	16.4	16.4	0	0	0	0	0	0	0	0
			MIER (L)	26.8	26.8	0	0	0	0	0	0	0	0
SvABA	DEL	All	Call (A)	1854	1739	1608	1429	1249	947	736	574	459	0
			Recall (A)	18.7	17.9	16.7	14.9	13	9.9	7.7	6	4.8	0
			Precis (A)	93	94.5	95.4	95.8	95.9	95.9	96	96.1	96.2	0
			MIER (A)	25.9	25.7	25.1	23.9	23.2	21.3	19.1	17.2	16.5	0
		SS	Call (SS)	12	5	2	1	1	0	0	0	0	0
			Recall (SS)	0.2	0.1	0.1	0.1	0	0	0	0	0	0
			Precis (SS)	33.3	20	0	0	0	0	0	0	0	0
			MIER (SS)	33.3	20	0	0	0	0	0	0	0	0
		S	Call (S)	1180	1095	1003	875	760	557	433	339	271	0
			Recall (S)	19.7	18.4	16.9	14.9	12.9	9.4	7.3	5.7	4.6	0
			Precis (S)	93.7	94.7	95.6	96.2	95.9	95.6	96.3	96.4	96.6	0
			MIER (S)	37.8	38.5	38.3	37.6	36.5	34.4	31.4	28.3	27.3	0
		M	Call (M)	650	629	596	547	484	387	301	234	187	0
			Recall (M)	26.5	26.1	24.9	22.8	20.4	16.3	12.5	9.8	7.8	0
			Precis (M)	93.8	95.3	95.9	95.9	96.9	96.8	96.3	96.1	96.2	0
			MIER (M)	4.6	3.9	3.1	2.3	2.4	2.5	1.6	1.2	1	0
		L	Call (L)	12	10	7	6	4	3	2	1	1	0
			Recall (L)	8.3	8.3	7.2	6.2	4.1	3.1	2	1	0	0
			Precis (L)	41.6	50	57.1	50	25	33.3	0	0	0	0
			MIER (L)	8.3	0	0	0	0	0	0	0	0	0
	DUP	All	Call (A)	1357	1008	777	594	475	392	306	232	173	0
			Recall (A)	17.8	14.7	12.2	9.5	7.8	6.5	5.2	3.7	2.6	0
			Precis (A)	39.1	42	44.6	44.4	45.4	45.4	45.7	43.1	40.4	0
			MIER (A)	25.2	20.8	18.1	15.3	13.4	12.7	12.7	11.6	10.9	0
		S	Call (S)	1279	939	727	554	447	370	290	220	165	0
			Recall (S)	41.6	35.8	30.7	24.5	20.7	17.6	14.2	10.3	7.4	0
			Precis (S)	40.6	43.9	46.4	46.3	47.2	47.2	47.5	44.5	41.8	0
			MIER (S)	25.9	21.2	18.4	15.5	13.4	12.4	12.4	11.3	10.3	0
		M	Call (M)	66	58	46	38	27	21	16	12	8	0
			Recall (M)	0.6	0.6	0.6	0.5	0.3	0.2	0.1	0.1	0.1	0
			Precis (M)	15.1	17.2	19.5	18.4	18.5	14.2	12.5	16.6	12.5	0
			MIER (M)	15.1	15.5	15.2	13.1	14.8	19	18.7	16.6	25	0
		L	Call (L)	12	11	4	2	1	1	0	0	0	0
			Recall (L)	0.6	0.6	0	0	0	0	0	0	0	0
			Precis (L)	8.3	9	0	0	0	0	0	0	0	0
			MIER (L)	8.3	9	0	0	0	0	0	0	0	0
	INS	All	Call (A)	39	35	32	28	21	12	6	4	4	0
			Recall (A)	2.8	2.1	1.7	1.3	1	0.8	0.6	0.4	0.2	0
			Precis (A)	43.5	45.7	43.7	42.8	42.8	50	50	50	50	0
			MIER (A)	66.6	62.8	65.6	64.2	71.4	75	50	50	50	0
	INV	All	Call (A)	100	81	66	55	45	33	26	20	14	0
			Recall (A)	8.3	8	7.6	6.5	5.4	4.7	4	3.2	1.8	0
			Precis (A)	23	27.1	31.8	32.7	33.3	39.3	42.3	45	35.7	0
			MIER (A)	23	17.2	18.1	18.1	20	15.1	11.5	10	7.1	0
SVDetect	DEL	All	Call (A)	1731	1731	1680	1680	1595	1595	1531	1531	1531	1521
			Recall (A)	11.5	11.5	11.3	11.3	10.8	10.8	10.2	10.2	10.2	10.2
			Precis (A)	61	61	62.1	62.1	62.2	62.2	61.3	61.3	61.3	61.5
			MIER (A)	16.8	16.8	16.4	16.4	16.8	16.8	17.3	17.3	17.3	17.4
		SS	Call (SS)	0	0	0	0	0	0	0	0	0	0
			Recall (SS)	0	0	0	0	0	0	0	0	0	0
			Precis (SS)	0	0	0	0	0	0	0	0	0	0
			MIER (SS)	0	0	0	0	0	0	0	0	0	0
		S	Call (S)	335	335	326	326	304	304	286	286	286	286
			Recall (S)	5	5	5	5	4.5	4.5	4	4	4	4
			Precis (S)	38.5	38.5	38.6	38.6	36.5	36.5	33.2	33.2	33.2	33.2
			MIER (S)	61.4	61.4	61.9	61.9	64.4	64.4	67.8	67.8	67.8	67.8
		M	Call (M)	1302	1302	1263	1263	1201	1201	1155	1155	1155	1145
			Recall (M)	32.4	32.4	32	32	31	31	29.7	29.7	29.7	29.7
			Precis (M)	69.8	69.8	71.3	71.3	72	72	71.6	71.6	71.6	71.9
			MIER (M)	5.8	5.8	5.2	5.2	5.3	5.3	5.5	5.5	5.5	5.5
		L	Call (L)	94	94	91	91	90	90	90	90	90	90
			Recall (L)	18.7	18.7	18.7	18.7	18.7	18.7	18.7	18.7	18.7	18.7
			Precis (L)	18	18	18.6	18.6	18.8	18.8	18.8	18.8	18.8	18.8
			MIER (L)	9.5	9.5	8.7	8.7	8.8	8.8	8.8	8.8	8.8	8.8
	DUP	All	Call (A)	205251	205251	204383	204383	203940	203940	203707	203707	203707	203642
			Recall (A)	19.2	19.2	17.8	17.8	16.6	16.6	16.1	16.1	16.1	15.9
			Precis (A)	0.2	0.2	0.2	0.2	0.2	0.2	0.2	0.2	0.2	0.2
			MIER (A)	99.7	99.7	99.7	99.7	99.8	99.8	99.8	99.8	99.8	99.8
		S	Call (S)	205023	205023	204169	204169	203740	203740	203513	203513	203513	203448
			Recall (S)	40.4	40.4	38.2	38.2	36.2	36.2	35.2	35.2	35.2	34.8
			Precis (S)	0.2	0.2	0.2	0.2	0.2	0.2	0.2	0.2	0.2	0.2
			MIER (S)	99.8	99.8	99.8	99.8	99.8	99.8	99.9	99.9	99.9	99.9
		M	Call (M)	174	174	160	160	146	146	141	141	141	141
			Recall (M)	1.3	1.3	1.2	1.2	1.2	1.2	1.2	1.2	1.2	1.2
			Precis (M)	12	12	12.5	12.5	13.6	13.6	14.1	14.1	14.1	14.1
			MIER (M)	12	12	12.5	12.5	11.6	11.6	12	12	12	12
		L	Call (L)	54	54	54	54	54	54	53	53	53	53
			Recall (L)	4.1	4.1	4.1	4.1	4.1	4.1	4.1	4.1	4.1	4.1
			Precis (L)	9.2	9.2	9.2	9.2	9.2	9.2	9.4	9.4	9.4	9.4
			MIER (L)	18.5	18.5	18.5	18.5	18.5	18.5	18.8	18.8	18.8	18.8
	INS	All	Call (A)	232	232	185	185	138	138	122	122	122	110
			Recall (A)	4.6	4.6	4.1	4.1	3.6	3.6	3.4	3.4	3.4	3.3
			Precis (A)	26.7	26.7	24.8	24.8	18.1	18.1	13.1	13.1	13.1	10
			MIER (A)	53	53	47	47	42	42	42.6	42.6	42.6	45.4
	INV	All	Call (A)	649	649	596	596	540	540	513	513	513	510
			Recall (A)	28.8	28.8	25.5	25.5	23.7	23.7	21.5	21.5	21.5	21.5
			Precis (A)	12.1	12.1	11.7	11.7	12	12	11.5	11.5	11.5	11.5
			MIER (A)	20.8	20.8	20.4	20.4	20.7	20.7	21.6	21.6	21.6	21.7
SVelter	DEL	All	Call (A)	1192	1192	1180	1043	888	744	590	460	0	0
			Recall (A)	11.8	11.8	11.7	10.3	8.7	7.4	5.9	4.9	0	0
			Precis (A)	91.4	91.4	91.4	91.1	90.8	91.5	93.2	98.4	0	0
			MIER (A)	13	13	13.1	13.1	13.1	11.4	10	6	0	0
		SS	Call (SS)	8	8	8	8	8	8	7	0	0	0
			Recall (SS)	0	0	0	0	0	0	0	0	0	0
			Precis (SS)	0	0	0	0	0	0	0	0	0	0
			MIER (SS)	75	75	75	75	75	75	71.4	0	0	0
		S	Call (S)	836	836	826	743	639	535	439	357	0	0
			Recall (S)	13.5	13.5	13.4	12	10.4	8.8	7.4	6.2	0	0
			Precis (S)	90.5	90.5	90.5	90.7	90.7	91.9	94.5	98	0	0
			MIER (S)	14.5	14.5	14.6	14.2	13.9	11	8.6	7	0	0
		M	Call (M)	342	342	340	287	237	197	141	103	0	0
			Recall (M)	14.2	14.2	14.1	11.9	9.7	8	5.7	4.4	0	0
			Precis (M)	96.7	96.7	96.7	96.1	95.7	95.9	95.7	100	0	0
			MIER (M)	6.7	6.7	6.7	7.3	7.5	8.1	9.2	2.9	0	0
		L	Call (L)	6	6	6	5	4	4	3	0	0	0
			Recall (L)	3.1	3.1	3.1	1	0	0	0	0	0	0
			Precis (L)	33.3	33.3	33.3	20	0	0	0	0	0	0
			MIER (L)	83.3	83.3	83.3	80	100	100	100	0	0	0
	DUP	All	Call (A)	176	176	118	91	75	67	42	2	0	0
			Recall (A)	2.2	2.2	1.6	1.3	1.1	0.9	0.6	0	0	0
			Precis (A)	33.5	33.5	37.2	39.5	41.3	38.8	38	0	0	0
			MIER (A)	46	46	52.5	57.1	60	61.1	66.6	50	0	0
		S	Call (S)	159	159	102	78	64	59	37	2	0	0
			Recall (S)	5.8	5.8	4.2	3.5	3.1	2.7	1.8	0	0	0
			Precis (S)	33.9	33.9	38.2	41	43.7	42.3	43.2	0	0	0
			MIER (S)	45.9	45.9	52.9	56.4	59.3	59.3	64.8	50	0	0
		M	Call (M)	15	15	14	11	9	6	4	0	0	0
			Recall (M)	0.3	0.3	0.3	0.2	0.1	0	0	0	0	0
			Precis (M)	33.3	33.3	35.7	36.3	33.3	16.6	0	0	0	0
			MIER (M)	40	40	42.8	54.5	55.5	66.6	75	0	0	0
		L	Call (L)	2	2	2	2	2	2	1	0	0	0
			Recall (L)	0	0	0	0	0	0	0	0	0	0
			Precis (L)	0	0	0	0	0	0	0	0	0	0
			MIER (L)	100	100	100	100	100	100	100	0	0	0
	INV	All	Call (A)	19	19	19	13	11	9	6	0	0	0
			Recall (A)	3.2	3.2	3.2	1.4	1.4	1.4	0.7	0	0	0
			Precis (A)	47.3	47.3	47.3	30.7	36.3	44.4	33.3	0	0	0
			MIER (A)	26.3	26.3	26.3	38.4	36.3	33.3	50	0	0	0
SVfinder	DEL	All	Call (A)	18959	18959	7255	4304	3378	3004	2735	2544	2350	2012
			Recall (A)	17	17	16.3	15.7	15.2	14.7	14	13.4	12.7	11.2
			Precis (A)	8.2	8.2	20.6	33.5	41.4	44.9	47.2	48.5	49.7	51.3
			MIER (A)	83.5	83.5	64.5	47.3	39.1	37.3	36.5	36.4	36.3	35.8
		SS	Call (SS)	10	10	9	7	6	4	3	3	2	2
			Recall (SS)	0	0	0	0	0	0	0	0	0	0
			Precis (SS)	0	0	0	0	0	0	0	0	0	0
			MIER (SS)	100	100	100	85.7	83.3	75	100	100	100	100
		S	Call (S)	16529	16529	5333	2649	1902	1660	1509	1398	1290	1091
			Recall (S)	13.2	13.2	12.9	12.3	11.8	11.3	10.6	9.9	9.2	7.9
			Precis (S)	3.8	3.8	11.5	22.1	29.6	32.3	33.2	33	33.1	33.1
			MIER (S)	93.1	93.1	82.7	68.6	59.7	57.3	55.9	55.7	55.8	54.8
		M	Call (M)	1928	1928	1591	1419	1295	1206	1128	1066	995	880
			Recall (M)	34.2	34.2	32.7	31.7	30.9	30	29.2	28.5	27.5	24.9
			Precis (M)	46.3	46.3	54.1	59.1	63.1	66	68.7	71.1	73.3	75.2
			MIER (M)	19.5	19.5	14.9	14	13.3	13.4	13.2	13.4	13.2	13.7
		L	Call (L)	492	492	322	229	175	134	95	77	63	39
			Recall (L)	28.1	28.1	19.7	19.7	19.7	16.6	16.6	16.6	12.5	10.4
			Precis (L)	6.7	6.7	6.5	8.2	10.2	11.9	15.7	19.4	17.4	23
			MIER (L)	11.1	11.1	7.7	5.2	4	3.7	1	1.2	1.5	2.5
	INS	All	Call (A)	1922	1922	613	390	282	229	196	162	140	100
			Recall (A)	3.2	3.2	1.9	1.5	1.1	0.9	0.8	0.6	0.5	0.4
			Precis (A)	23	23	44	53.3	56.7	57.6	56.6	56.7	57.1	57
			MIER (A)	77.1	77.1	49.1	37.4	34	31.4	29	24.6	25	27
	INV	All	Call (A)	1771	1771	664	363	227	166	125	97	70	52
			Recall (A)	2.5	2.5	2.5	2.5	2.5	2.1	1.8	1.4	1	1
			Precis (A)	0.3	0.3	1	1.9	3	3.6	4	4.1	4.2	5.7
			MIER (A)	78.5	78.5	59.4	45.7	36.5	31.3	28	25.7	21.4	19.2
SVseq2	DEL	All	Call (A)	10122	4253	3375	2840	2462	2150	1869	1633	1432	1017
			Recall (A)	33.5	29.1	26.9	24.9	22.7	20.7	18.3	16.2	14.4	10.4
			Precis (A)	30.4	62.9	73.2	80.4	84.7	88.3	90.1	91	92.5	94.2
			MIER (A)	41.7	7.2	3.2	1.2	0.8	0.5	0.2	0.1	0.1	0
		SS	Call (SS)	3009	1213	873	654	510	391	303	249	204	130
			Recall (SS)	44.2	36.1	31	27.3	24	20.4	16.4	13.9	11.9	7.8
			Precis (SS)	19.2	37.1	43.6	51	57.4	62.4	65	66.6	70.5	74.6
			MIER (SS)	42.8	10.7	6.3	2.7	2.1	1.7	0.6	0.8	0.4	0.7
		S	Call (S)	6104	2413	1935	1683	1499	1344	1204	1069	956	700
			Recall (S)	35.7	31.1	29	27	24.9	22.7	20.6	18.3	16.5	12.3
			Precis (S)	31.8	71.1	83.1	89.1	92.2	94.4	95.4	95.7	96.4	97.5
			MIER (S)	45.8	6.6	2.6	0.9	0.5	0.2	0.1	0	0	0
		M	Call (M)	901	598	549	491	444	407	358	311	268	186
			Recall (M)	23.9	21.6	20.5	19.2	17.5	16.5	14.5	12.8	11.2	7.7
			Precis (M)	60.8	83.7	86.7	90.6	91.4	93.8	94.1	94.8	95.8	95.6
			MIER (M)	8.4	1.6	0.5	0.2	0	0	0	0	0	0
		L	Call (L)	108	29	18	12	9	8	4	4	4	1
			Recall (L)	11.4	7.2	6.2	6.2	5.2	5.2	3.1	2	2	1
			Precis (L)	11.1	24.1	27.7	41.6	44.4	50	50	50	50	100
			MIER (L)	56.4	17.2	5.5	8.3	11.1	12.5	25	25	25	0
	INS	All	Call (A)	9358	9358	6871	5190	4017	3196	2498	1971	1616	1107
			Recall (A)	11.5	11.5	10	8.7	7.6	6.7	5.9	5.2	4.6	3.6
			Precis (A)	16.9	16.9	20.1	23	26.1	28.7	32.3	36.5	39.1	45.6
			MIER (A)	23	23	15.7	10.8	7.5	5.2	3.9	3	2.8	1.8
TIDDIT	DEL	All	Call (A)	1915	1914	1852	1812	1773	1741	1712	1687	1661	533
			Recall (A)	19	19	18.7	18.5	18.1	17.8	17.6	17.3	17	5.7
			Precis (A)	91.3	91.4	92.9	93.8	94.1	94.3	94.3	94.3	94.4	99
			MIER (A)	34.6	34.6	34.7	35	35.4	35.7	36	36.3	36.7	5.4
		SS	Call (SS)	125	125	125	125	125	125	125	125	125	0
			Recall (SS)	7.7	7.7	7.7	7.7	7.7	7.7	7.7	7.7	7.7	0
			Precis (SS)	57.6	57.6	57.6	57.6	57.6	57.6	57.6	57.6	57.6	0
			MIER (SS)	28.8	28.8	28.8	28.8	28.8	28.8	28.8	28.8	28.8	0
		S	Call (S)	1175	1174	1144	1126	1105	1092	1080	1068	1059	103
			Recall (S)	19.7	19.7	19.5	19.3	19	18.8	18.6	18.3	18.2	1.9
			Precis (S)	94.2	94.2	95.5	96.1	96.5	96.6	96.6	96.6	96.7	99
			MIER (S)	50.6	50.6	50.9	51.3	51.8	52.1	52.3	52.6	52.7	15.5
		M	Call (M)	605	605	573	552	535	516	499	486	470	425
			Recall (M)	23.4	23.4	22.9	22.4	21.8	21.2	20.6	20.1	19.5	17.8
			Precis (M)	92.8	92.8	95.6	97.1	97.5	98.2	98.3	98.5	98.7	99
			MIER (M)	4.9	4.9	3.8	3.4	3.3	2.9	2.8	2.6	2.7	2.8
		L	Call (L)	10	10	10	9	8	8	8	8	7	5
			Recall (L)	11.4	11.4	10.4	10.4	9.3	9.3	9.3	9.3	8.3	6.2
			Precis (L)	90	90	90	100	100	100	100	100	100	100
			MIER (L)	20	20	20	22.2	25	25	25	25	28.5	20
	DUP	All	Call (A)	248	248	222	207	198	188	179	169	157	59
			Recall (A)	1.8	1.8	1.7	1.6	1.5	1.5	1.5	1.5	1.4	0.3
			Precis (A)	19.7	19.7	20.7	21.2	20.7	21.8	22.9	24.2	24.8	13.5
			MIER (A)	37	37	35.1	34.2	34.8	35.6	35.7	36.6	38.8	15.2
		S	Call (S)	113	113	109	105	104	101	100	99	98	11
			Recall (S)	3.1	3.1	3.1	3.1	3.1	3.1	3.1	3.1	3.1	0
			Precis (S)	26.5	26.5	27.5	27.6	27.8	28.7	29	29.2	29.5	0
			MIER (S)	46.9	46.9	46.7	46.6	47.1	48.5	49	49.4	50	18.1
		M	Call (M)	120	120	103	93	86	80	73	65	54	46
			Recall (M)	1.1	1.1	1	0.8	0.7	0.7	0.7	0.7	0.6	0.4
			Precis (M)	14.1	14.1	13.5	13.9	12.7	13.7	15	16.9	16.6	15.2
			MIER (M)	26.6	26.6	23.3	20.4	19.7	20	17.8	16.9	18.5	15.2
		L	Call (L)	15	15	10	9	8	7	6	5	5	2
			Recall (L)	1.3	1.3	1.3	1.3	0.6	0.6	0.6	0.6	0.6	0.6
			Precis (L)	13.3	13.3	20	22.2	12.5	14.2	16.6	20	20	50
			MIER (L)	46.6	46.6	30	33.3	37.5	28.5	33.3	40	40	0
	INV	All	Call (A)	332	331	267	233	205	188	175	154	144	82
			Recall (A)	22.2	22.2	21.5	20	18.6	17.5	17.1	15.6	15.3	11.6
			Precis (A)	18.3	18.4	22	23.6	24.8	25.5	26.8	27.9	29.1	39
			MIER (A)	12.3	12	10.8	9.8	9.2	10.1	10.2	11.6	11.8	0
Ulysses	DEL	All	Call (A)	9195	9195	8681	2194	1738	1510	1321	1171	1069	915
			Recall (A)	24.4	24.4	24.2	19	16.4	14.7	13	11.8	10.9	9.4
			Precis (A)	24.3	24.3	25.6	79.8	86.7	89.9	90.9	92.8	93.8	94.4
			MIER (A)	64.3	64.3	64.1	5.1	1.2	0.9	0.6	0.5	0.4	0.4
		SS	Call (SS)	0	0	0	0	0	0	0	0	0	0
			Recall (SS)	0	0	0	0	0	0	0	0	0	0
			Precis (SS)	0	0	0	0	0	0	0	0	0	0
			MIER (SS)	0	0	0	0	0	0	0	0	0	0
		S	Call (S)	7724	7724	7355	1239	910	751	611	512	439	344
			Recall (S)	25.8	25.8	25.7	18.5	14.9	12.6	10.3	8.6	7.5	5.8
			Precis (S)	18.5	18.5	19.3	82.7	90.6	92.6	93.4	93.7	94.9	95
			MIER (S)	75.6	75.6	74.8	7.5	1.2	1	0.6	0.5	0.6	0.5
		M	Call (M)	1317	1317	1175	882	782	720	682	640	614	559
			Recall (M)	33.8	33.8	33.4	30.4	28.6	27.8	26.5	25.6	24.8	22.7
			Precis (M)	60.1	60.1	66.8	80.8	86	90.5	91	93.4	94.1	94.6
			MIER (M)	4.1	4.1	4.3	1.5	0.8	0.5	0.4	0.3	0.1	0.1
		L	Call (L)	154	154	151	73	46	39	28	19	16	12
			Recall (L)	16.6	16.6	16.6	13.5	10.4	9.3	9.3	8.3	7.2	7.2
			Precis (L)	11.6	11.6	11.9	19.1	21.7	25.6	35.7	47.3	50	66.6
			MIER (L)	9	9	9.2	8.2	8.6	5.1	3.5	5.2	6.2	8.3
	DUP	All	Call (A)	714	714	680	680	640	608	596	579	555	509
			Recall (A)	2.5	2.5	2.4	2.4	2.3	2.3	2.2	2.1	2	1.9
			Precis (A)	9.5	9.5	9.4	9.4	9.6	10	9.7	9.6	9.7	10
			MIER (A)	10.6	10.6	10.1	10.1	9	7.8	7.2	6.7	6.4	3.5
		S	Call (S)	203	203	199	199	183	171	169	164	162	141
			Recall (S)	1.9	1.9	1.9	1.9	1.9	1.8	1.8	1.5	1.4	1.4
			Precis (S)	10.3	10.3	10.5	10.5	11.4	11.6	11.8	10.9	10.4	12
			MIER (S)	16.2	16.2	15	15	13.1	12.2	11.8	10.9	10.4	4.9
		M	Call (M)	383	383	358	358	340	331	325	315	298	283
			Recall (M)	2.5	2.5	2.3	2.3	2.2	2.2	2	2	2	1.8
			Precis (M)	9.9	9.9	9.7	9.7	9.7	9.9	9.5	9.8	10	9.5
			MIER (M)	6	6	6.1	6.1	5.5	5.4	4.6	4.4	4	2.4
		L	Call (L)	128	128	123	123	117	106	102	100	95	85
			Recall (L)	7.5	7.5	6.8	6.8	6.8	6.8	6.1	6.1	6.1	6.1
			Precis (L)	7	7	6.5	6.5	6.8	7.5	6.8	7	7.3	8.2
			MIER (L)	15.6	15.6	13.8	13.8	12.8	8.4	7.8	7	7.3	4.7
	INV	All	Call (A)	160	160	157	145	144	142	141	139	135	134
			Recall (A)	1.8	1.8	1.8	1.8	1.8	1.8	1.8	1.8	1.8	1.8
			Precis (A)	3.1	3.1	3.1	3.4	3.4	3.5	3.5	3.5	3.7	3.7
			MIER (A)	36.8	36.8	36.9	33.7	33.3	33	32.6	31.6	30.3	30.5
VariationHunter	DEL	All	Call (A)	5134	3849	3113	2492	2060	1716	1455	1234	1057	812
			Recall (A)	10.9	10.3	9.9	9.3	8.7	8	7.3	6.5	5.8	4.6
			Precis (A)	19.5	24.7	29.2	34.5	39.1	42.8	46.1	48.6	50.9	53
			MIER (A)	24.9	18.3	14.7	10.9	9.2	6.7	5.2	4.8	4.9	5.2
		SS	Call (SS)	0	0	0	0	0	0	0	0	0	0
			Recall (SS)	0	0	0	0	0	0	0	0	0	0
			Precis (SS)	0	0	0	0	0	0	0	0	0	0
			MIER (SS)	0	0	0	0	0	0	0	0	0	0
		S	Call (S)	436	309	256	212	177	135	108	95	83	64
			Recall (S)	4.4	4.1	3.8	3.6	3.3	2.8	2.4	2.2	2	1.5
			Precis (S)	39.6	51.7	56.2	63.2	66.6	71.8	75.9	78.9	78.3	79.6
			MIER (S)	38.3	27.5	22.2	17.9	15.8	11.1	9.2	7.3	7.2	9.3
		M	Call (M)	3563	2850	2346	1912	1612	1372	1187	1019	892	696
			Recall (M)	30.9	29.6	28.7	27.4	25.7	23.9	22.2	19.9	17.9	14.5
			Precis (M)	22.2	26.6	31.4	36.8	41.3	45.2	48.2	50.2	52.2	53.5
			MIER (M)	21.5	17.1	14.1	10.2	8.6	6.3	5.1	4.6	4.5	4.8
		L	Call (L)	1135	690	511	368	271	209	160	120	82	52
			Recall (L)	38.5	28.1	26	21.8	20.8	18.7	15.6	12.5	7.2	6.2
			Precis (L)	3.6	4.4	5.6	6.5	8.1	8.6	10	10.8	9.7	13.4
			MIER (L)	30.3	18.9	13.6	10.3	8.4	6.6	3.7	5	6	5.7
	INV	All	Call (A)	772	560	466	373	285	214	164	127	102	76
			Recall (A)	21.1	20	18.6	16.7	14.2	12	10.2	8.3	7.6	7.2
			Precis (A)	7.5	9.8	10.9	12.3	13.6	15.4	17	18.1	20.5	26.3
			MIER (A)	34.9	21.2	16	14.4	10.1	8.8	6	6.2	5.8	6.5
Wham	DEL	All	Call (A)	2177	2177	1990	1892	1841	1793	1746	1702	1656	1578
			Recall (A)	20.1	20.1	19.7	19.3	19	18.8	18.4	18	17.6	16.9
			Precis (A)	85	85	91.1	93.8	95.1	96.4	97.1	97.5	98	98.4
			MIER (A)	14.6	14.6	8.9	6.2	5.3	4.2	3.8	3.4	3.1	2.5
		SS	Call (SS)	159	159	110	83	72	58	51	48	45	35
			Recall (SS)	2.1	2.1	2.1	2.1	2.1	2.1	2.1	2	2	1.8
			Precis (SS)	21.3	21.3	30.9	40.9	47.2	58.6	66.6	68.7	73.3	82.8
			MIER (SS)	73.5	73.5	66.3	60.2	61.1	55.1	54.9	54.1	53.3	48.5
		S	Call (S)	1538	1538	1421	1365	1334	1309	1290	1263	1234	1189
			Recall (S)	24.5	24.5	24.1	23.7	23.4	23.2	22.9	22.4	22	21.2
			Precis (S)	88.2	88.2	93.9	96.1	97.3	97.9	98.2	98.5	98.8	98.9
			MIER (S)	11	11	5.8	3.5	2.8	2.2	2	1.6	1.6	1.5
		M	Call (M)	471	471	452	437	429	420	400	386	373	350
			Recall (M)	19.4	19.4	18.7	18.1	17.8	17.5	16.9	16.3	15.9	15
			Precis (M)	96.3	96.3	96.9	96.7	96.7	97.3	97.7	97.9	98.3	98.5
			MIER (M)	5.9	5.9	4.6	4.1	3.4	3	3	2.8	2.1	1.7
		L	Call (L)	9	9	7	7	6	6	5	5	4	4
			Recall (L)	6.2	6.2	6.2	5.2	4.1	4.1	3.1	3.1	2	2
			Precis (L)	66.6	66.6	85.7	85.7	83.3	83.3	80	80	75	75
			MIER (L)	33.3	33.3	28.5	28.5	16.6	16.6	20	20	0	0
	DUP	All	Call (A)	630	630	593	559	483	409	346	283	243	176
			Recall (A)	10.5	10.5	10.2	9.9	9.1	8.3	7.4	6.4	5.7	4.2
			Precis (A)	46.1	46.1	47.7	48.8	51.9	55.5	58.3	61.1	63.3	63.6
			MIER (A)	21.4	21.4	19.7	18.2	17.8	16.3	14.7	11.6	11.5	12.5
		S	Call (S)	587	587	563	532	458	389	326	265	226	162
			Recall (S)	27.4	27.4	27	26.2	24.5	22.4	20.2	17.7	15.9	12
			Precis (S)	48	48	49	50	53.4	56.8	60.1	63.7	66.8	68.5
			MIER (S)	20.7	20.7	19.3	18.2	17.6	16.7	15	11.6	11.5	12.3
		M	Call (M)	36	36	26	24	23	20	20	18	17	14
			Recall (M)	0.5	0.5	0.4	0.4	0.3	0.3	0.3	0.2	0.1	0
			Precis (M)	25	25	26.9	29.1	26	30	30	22.2	17.6	7.1
			MIER (M)	22.2	22.2	15.3	12.5	13	10	10	11.1	11.7	14.2
		L	Call (L)	7	7	4	3	2	0	0	0	0	0
			Recall (L)	0	0	0	0	0	0	0	0	0	0
			Precis (L)	0	0	0	0	0	0	0	0	0	0
			MIER (L)	71.4	71.4	100	66.6	100	0	0	0	0	0
	INS	All	Call (A)	272	272	272	272	193	140	100	79	56	31
			Recall (A)	2.8	2.8	2.7	2.7	2.1	1.6	1.3	1	0.9	0.5
			Precis (A)	84.1	84.1	84.1	84.1	83.9	82.8	87	87.3	91	90.3
			MIER (A)	38.2	38.2	38.2	38.2	36.2	35	40	43	35.7	38.7
	INV	All	Call (A)	903	903	170	146	135	125	117	110	104	86
			Recall (A)	14.9	14.9	13.8	12	11.6	10.2	10.2	9.4	9.1	6.9
			Precis (A)	4.5	4.5	22.3	22.6	23.7	22.4	23.9	23.6	24	22
			MIER (A)	86.2	86.2	35.8	30.8	30.3	26.4	25.6	23.6	22.1	22
MEI, NUMT, and VEI detection algorithms
MELT.MEI	INS (MEI)	All	Call (A)	1286	1282	1257	1229	1189	1134	1071	970	836	593
			TP (A)	1161	1159	1144	1125	1090	1042	984	897	772	549
			Precis (A)	90.3	90.4	91	91.5	91.7	91.9	91.9	92.5	92.3	92.5
			MIER (A)	3.3	3.2	2.9	2.6	2.6	2.5	2.5	2.3	2.6	1.6
MELT.NUMT	INS (NUMT)	All	Call (A)	6	6	5	5	4	4	4	4	4	3
			TP (A)	5	5	4	4	4	4	4	4	4	3
			Precis (A)	83.3	83.3	80	80	100	100	100	100	100	100
			MIER (A)	0	0	0	0	0	0	0	0	0	0
Mobster.MEI	INS (MEI)	All	Call (A)	1173	1173	1170	1161	1152	1145	1127	1108	1064	962
			TP (A)	1046	1046	1046	1044	1038	1033	1020	1003	966	875
			Precis (A)	89.2	89.2	89.4	89.9	90.1	90.2	90.5	90.5	90.8	91
			MIER (A)	3.2	3.2	2.9	2.4	2	1.9	1.5	1.5	1.3	1.1
Mobster.NUMT	INS (NUMT)	All	Call (A)	4	4	3	1	1	1	1	1	1	1
			TP (A)	1	1	0	0	0	0	0	0	0	0
			Precis (A)	25	25	0	0	0	0	0	0	0	0
			MIER (A)	50	50	33.3	0	0	0	0	0	0	0
Mobster.VEI	INS (VEI)	All	Call (A)	29	29	26	25	22	16	15	12	10	9
			TP (A)	8	8	5	4	3	2	2	0	0	0
			Precis (A)	27.5	27.5	19.2	16	13.6	12.5	13.3	0	0	0
			MIER (A)	27.5	27.5	19.2	16	13.6	12.5	13.3	0	0	0
Tangram.MEI	INS (MEI)	All	Call (A)	1354	973	714	506	361	245	170	110	70	30
			TP (A)	895	740	565	403	292	201	139	89	59	26
			Precis (A)	66.1	76.1	79.2	79.6	80.8	82	81.7	80.9	84.2	86.6
			MIER (A)	11.3	3.8	1.5	0.5	0.5	0.4	0.5	0	0	0
Tangram.NUMT	INS (NUMT)	All	Call (A)	166	59	25	16	12	9	7	4	4	3
			TP (A)	20	9	7	7	6	4	4	2	2	2
			Precis (A)	12	15.2	28	43.7	50	44.4	57.1	50	50	66.6
			MIER (A)	49.3	30.5	24	31.2	33.3	33.3	28.5	25	25	0
Tangram.VEI	INS (VEI)	All	Call (A)	853	309	101	39	8	4	2	2	0	0
			TP (A)	93	21	7	3	1	1	0	0	0	0
			Precis (A)	10.9	10.3	7.9	7.6	12.5	25	0	0	0	0
			MIER (A)	34.5	28.1	22.7	7.6	25	25	50	50	0	0
Tea	INS (MEI)	All	Call (A)	53	53	53	53	53	34	18	11	9	3
			TP (A)	44	44	44	44	44	29	15	10	8	3
			Precis (A)	83	83	83	83	83	85.2	83.3	90.9	88.8	100
			MIER (A)	35.8	35.8	35.8	35.8	35.8	35.2	33.3	36.3	33.3	66.6
RetroSeq	INS (MEI)	All	Call (A)	75	75	69	69	67	63	54	0	0	0
			TP (A)	47	47	47	47	47	44	43	0	0	0
			Precis (A)	62.6	62.6	68.1	68.1	70.1	69.8	79.6	0	0	0
			MIER (A)	34.6	34.6	33.3	33.3	31.3	28.5	24	0	0	0
ITIS	INS (MEI)	All	Call (A)	989	989	969	951	930	900	860	819	771	671
			TP (A)	499	499	491	478	466	455	428	408	379	321
			Precis (A)	50.5	50.5	50.7	50.3	50.1	50.5	49.8	49.8	49.2	47.8
			MIER (A)	10.1	10.1	9	8.7	8.1	7.4	7.3	7	6.3	5.6
TEMP	INS (MEI)	All	Call (A)	2297	1602	1216	1000	843	691	590	505	427	314
			TP (A)	1027	886	765	668	584	497	432	374	310	235
			Precis (A)	44.7	57.5	65.3	69.1	71.1	72.9	73.7	74.3	72.6	74.9
			MIER (A)	21.3	9.9	6.5	5.2	3.5	2.6	1.5	0.9	0.4	0.3
BatVI	INS (VEI)	All	Call (A)	4427	3598	2609	2138	1876	1699	1392	1059	0	0
			TP (A)	71	58	37	24	17	14	10	10	0	0
			Precis (A)	1.6	1.6	1.4	1.1	0.9	0.8	0.7	0.9	0	0
			MIER (A)	56.3	50.1	37.1	25.9	19.9	17.7	14.9	12.7	0	0
DINUMT	INS (NUMT)	All	Call (A)	15	15	15	15	15	15	15	15	15	0
			TP (A)	4	4	4	4	4	4	4	4	4	0
			Precis (A)	26.6	26.6	26.6	26.6	26.6	26.6	26.6	26.6	26.6	0
			MIER (A)	46.6	46.6	46.6	46.6	46.6	46.6	46.6	46.6	46.6	0
VirusSeq	INS (VEI)	All	Call (A)	1	1	1	1	0	0	0	0	0	0
			TP (A)	0	0	0	0	0	0	0	0	0	0
			Precis (A)	0	0	0	0	0	0	0	0	0	0
For MEI, NUMT, VEI calls, the number of true positive (TP), in place of recall, is indicated.
MIER: Mendelian inheritance error rate (%).

## Sheet: Table S8
Table S8. Recall and precision of SV-calling results with the real data (NA12978 data3 or PacBio-data3)
Tools	SV type	SV size	Recall/Precision	Minimum nuber of supporting reads at called SV sites
				2	3	4	5	6	7	8	9	10	12
1-2-3-SV	DEL	All	Call (A)	2544	2544	2544	2544	2129	1843	1671	1516	1393	1176
			Recall (A)	11.3	11.3	11.3	11.3	11	10.6	10.3	10.1	9.7	8.8
			Precis (A)	41	41	41	41	47.6	53.1	57	61.1	64.4	68.7
			MIER (A)	22.5	22.5	22.5	22.5	18	14.8	12.3	11	10.1	8.8
		SS	Call (SS)	0	0	0	0	0	0	0	0	0	0
			Recall (SS)	0	0	0	0	0	0	0	0	0	0
			Precis (SS)	0	0	0	0	0	0	0	0	0	0
			MIER (SS)	0	0	0	0	0	0	0	0	0	0
		S	Call (S)	34	34	34	34	17	11	9	8	8	6
			Recall (S)	3.9	3.9	3.9	3.9	3.6	3.5	3.3	3.2	3	2.6
			Precis (S)	0	0	0	0	0	0	0	0	0	0
			MIER (S)	41.1	41.1	41.1	41.1	35.2	27.2	22.2	25	25	16.6
		M	Call (M)	2409	2409	2409	2409	2036	1771	1609	1462	1348	1143
			Recall (M)	34.8	34.8	34.8	34.8	34.1	33.1	32.4	31.5	30.7	28
			Precis (M)	42.7	42.7	42.7	42.7	49.1	54.6	58.6	62.7	65.8	69.9
			MIER (M)	22.2	22.2	22.2	22.2	17.8	14.8	12.4	11	10.1	8.8
		L	Call (L)	101	101	101	101	76	61	53	46	37	27
			Recall (L)	16.6	16.6	16.6	16.6	14.5	13.5	10.4	10.4	10.4	9.3
			Precis (L)	14.8	14.8	14.8	14.8	18.4	21.3	18.8	21.7	27	33.3
			MIER (L)	22.7	22.7	22.7	22.7	18.4	11.4	7.5	8.6	8.1	7.4
	INS	All	Call (A)	1926	1926	1926	1926	1364	1114	938	805	708	574
			Recall (A)	5.5	5.5	5.5	5.5	4.7	4	3.5	3	2.7	2.2
			Precis (A)	39.6	39.6	39.6	39.6	48.2	49.7	52.1	52.4	53.5	54.3
			MIER (A)	32.2	32.2	32.2	32.2	19.2	15	12.8	11.9	11.1	9.9
	INV	All	Call (A)	415	415	415	415	342	288	240	210	179	137
			Recall (A)	25.1	25.1	25.1	25.1	24	21.8	20.8	20	18.6	16
			Precis (A)	16.6	16.6	16.6	16.6	19.2	20.8	23.7	26.1	28.4	32.1
			MIER (A)	24.5	24.5	24.5	24.5	21.9	20.1	17.9	15.2	14.5	13.1
AS-GENSENG	DEL	All	Call (A)	1056	1056	1056	418	254	180	134	0	0	0
			Recall (A)	1.2	1.2	1.2	0.8	0.5	0.2	0.1	0	0	0
			Precis (A)	10.6	10.6	10.6	19.3	18.5	13.8	11.1	0	0	0
			MIER (A)	95.6	95.6	95.6	91.8	87.7	85.5	81.3	0	0	0
		SS	Call (SS)	0	0	0	0	0	0	0	0	0	0
			Recall (SS)	0	0	0	0	0	0	0	0	0	0
			Precis (SS)	0	0	0	0	0	0	0	0	0	0
			MIER (SS)	0	0	0	0	0	0	0	0	0	0
		S	Call (S)	0	0	0	0	0	0	0	0	0	0
			Recall (S)	0.1	0.1	0.1	0	0	0	0	0	0	0
			Precis (S)	0	0	0	0	0	0	0	0	0	0
			MIER (S)	0	0	0	0	0	0	0	0	0	0
		M	Call (M)	1045	1045	1045	407	243	169	123	0	0	0
			Recall (M)	4.2	4.2	4.2	3.4	1.9	1	0.6	0	0	0
			Precis (M)	10.6	10.6	10.6	19.6	18.9	14.2	11.3	0	0	0
			MIER (M)	96.3	96.3	96.3	93.6	90.5	89.3	86.1	0	0	0
		L	Call (L)	11	11	11	11	11	11	11	0	0	0
			Recall (L)	1	1	1	1	1	1	1	0	0	0
			Precis (L)	9	9	9	9	9	9	9	0	0	0
			MIER (L)	27.2	27.2	27.2	27.2	27.2	27.2	27.2	0	0	0
	DUP	All	Call (A)	2826	2826	2824	2027	1231	521	407	0	0	0
			Recall (A)	3	3	3	2.7	2.2	1.9	1.7	0	0	0
			Precis (A)	2.7	2.7	2.7	3.5	4.7	9.9	11.3	0	0	0
			MIER (A)	97.4	97.4	97.4	96.4	94.1	86.3	83.2	0	0	0
		S	Call (S)	0	0	0	0	0	0	0	0	0	0
			Recall (S)	0.3	0.3	0.3	0	0	0	0	0	0	0
			Precis (S)	0	0	0	0	0	0	0	0	0	0
			MIER (S)	0	0	0	0	0	0	0	0	0	0
		M	Call (M)	2753	2753	2751	1954	1158	448	334	0	0	0
			Recall (M)	3.7	3.7	3.7	3.4	2.6	2.2	1.8	0	0	0
			Precis (M)	2.3	2.3	2.3	2.9	3.7	8.2	9.2	0	0	0
			MIER (M)	98.6	98.6	98.6	98.1	96.8	92.1	90.4	0	0	0
		L	Call (L)	73	73	73	73	73	73	73	0	0	0
			Recall (L)	11.6	11.6	11.6	11.6	11.6	11.6	11.6	0	0	0
			Precis (L)	20.5	20.5	20.5	20.5	20.5	20.5	20.5	0	0	0
			MIER (L)	50.6	50.6	50.6	50.6	50.6	50.6	50.6	0	0	0
BASIL-ANISE	INS	All	Call (A)	20271	20271	14320	8368	5582	3754	2573	1824	1330	765
			Recall (A)	19	19	18.4	16.3	13.7	11.2	9	7.3	5.9	4
			Precis (A)	12.9	12.9	17.6	26.7	33.6	40.9	48.1	55.2	61.4	72.4
			MIER (A)	74.7	74.7	66.3	51.8	43.9	39.1	35.6	32.7	30.6	30.3
BICseq2	DEL	All	Call (A)	1129	1129	1129	1128	1127	1124	1112	890	492	0
			Recall (A)	5.6	5.6	5.6	5.6	5.6	5.6	5.6	5	3.2	0
			Precis (A)	46.1	46.1	46.1	46.1	46.2	46.2	46.6	52	61.1	0
			MIER (A)	13.1	13.1	13.1	13.1	13	12.9	12.5	8.3	5.8	0
		SS	Call (SS)	3	3	3	3	3	3	2	0	0	0
			Recall (SS)	0	0	0	0	0	0	0	0	0	0
			Precis (SS)	33.3	33.3	33.3	33.3	33.3	33.3	50	0	0	0
			MIER (SS)	66.6	66.6	66.6	66.6	66.6	66.6	50	0	0	0
		S	Call (S)	387	387	387	386	385	383	380	246	97	0
			Recall (S)	1.9	1.9	1.9	1.9	1.9	1.9	1.9	1.6	0.8	0
			Precis (S)	29.4	29.4	29.4	29.5	29.6	29.7	30	38.6	56.7	0
			MIER (S)	19.8	19.8	19.8	19.9	19.7	19.3	18.9	13.8	9.2	0
		M	Call (M)	728	728	728	728	728	727	720	635	391	0
			Recall (M)	17.3	17.3	17.3	17.3	17.3	17.2	17.2	15.6	10.5	0
			Precis (M)	54.9	54.9	54.9	54.9	54.9	54.8	55.2	57.1	62.1	0
			MIER (M)	8.9	8.9	8.9	8.9	8.9	8.9	8.6	5.8	4.8	0
		L	Call (L)	11	11	11	11	11	11	10	9	4	0
			Recall (L)	10.4	10.4	10.4	10.4	10.4	10.4	10.4	9.3	8.3	0
			Precis (L)	54.5	54.5	54.5	54.5	54.5	54.5	60	55.5	75	0
			MIER (L)	36.3	36.3	36.3	36.3	36.3	36.3	40	33.3	25	0
	DUP	All	Call (A)	909	909	906	904	900	885	639	216	98	0
			Recall (A)	5.8	5.8	5.8	5.8	5.8	5.7	4.6	1.5	0.8	0
			Precis (A)	17.1	17.1	17.2	17.2	17.3	17.5	19.4	18.9	22.4	0
			MIER (A)	15.8	15.8	15.6	15.7	15.5	15.7	13.4	8.3	6.1	0
		S	Call (S)	605	605	602	601	598	586	358	41	3	0
			Recall (S)	9.4	9.4	9.4	9.4	9.4	9.3	6.5	0.4	0	0
			Precis (S)	15	15	15.1	15.1	15.2	15.3	17.3	12.1	0	0
			MIER (S)	15	15	14.7	14.8	14.7	14.8	11.1	2.4	0	0
		M	Call (M)	287	287	287	286	285	282	265	169	91	0
			Recall (M)	3.4	3.4	3.4	3.4	3.4	3.4	3.3	1.8	1	0
			Precis (M)	19.5	19.5	19.5	19.5	19.6	19.8	20.3	18.9	20.8	0
			MIER (M)	18.1	18.1	18.1	18.1	17.8	18	16.9	10	6.5	0
		L	Call (L)	17	17	17	17	17	17	16	6	4	0
			Recall (L)	8.2	8.2	8.2	8.2	8.2	8.2	7.5	4.7	3.4	0
			Precis (L)	52.9	52.9	52.9	52.9	52.9	52.9	50	66.6	75	0
			MIER (L)	5.8	5.8	5.8	5.8	5.8	5.8	6.2	0	0	0
BreakDancer	DEL	All	Call (A)	1352	1352	1146	1057	994	944	901	868	834	754
			Recall (A)	10.7	10.7	10.3	9.8	9.4	9.1	8.9	8.6	8.3	7.5
			Precis (A)	73.2	73.2	82.6	85.9	87.6	89.3	90.6	91.2	91.7	91.9
			MIER (A)	26.7	26.7	19.7	16.8	14.4	12.3	10.7	9.7	8.7	7.2
		SS	Call (SS)	1	1	1	1	1	1	1	1	1	1
			Recall (SS)	0	0	0	0	0	0	0	0	0	0
			Precis (SS)	0	0	0	0	0	0	0	0	0	0
			MIER (SS)	100	100	100	100	100	100	100	100	100	100
		S	Call (S)	522	522	346	291	247	225	205	187	174	132
			Recall (S)	5	5	4.4	4	3.6	3.4	3.2	3	2.8	2.1
			Precis (S)	50.3	50.3	66.7	71.4	75.7	78.2	79.5	80.7	82.1	79.5
			MIER (S)	45.9	45.9	34.3	30.9	26.3	23.1	20.9	18.1	16.6	16.6
		M	Call (M)	810	810	782	750	733	709	689	674	654	616
			Recall (M)	30	30	29.6	28.9	28.3	27.6	27	26.5	25.8	24.3
			Precis (M)	89	89	90.6	92.4	92.3	93.3	94.1	94.3	94.4	94.8
			MIER (M)	14.1	14.1	13	11.2	10.2	8.7	7.5	7.2	6.5	5.1
		L	Call (L)	19	19	17	15	13	9	6	6	5	5
			Recall (L)	7.2	7.2	7.2	7.2	7.2	5.2	5.2	5.2	4.1	4.1
			Precis (L)	36.8	36.8	41.1	46.6	53.8	55.5	83.3	83.3	80	80
			MIER (L)	26.3	26.3	23.5	20	23	22.2	16.6	16.6	0	0
	INV	All	Call (A)	172	172	146	134	121	109	100	97	93	85
			Recall (A)	10.9	10.9	9.4	9.1	8.7	8	7.6	7.6	7.6	6.9
			Precis (A)	17.4	17.4	17.8	18.6	19.8	20.1	21	21.6	22.5	22.3
			MIER (A)	55.8	55.8	52.7	52.2	52.8	52.2	53	52.5	50.5	51.7
BreakSeek	DEL	All	Call (A)	3030	2727	2211	1684	1288	965	706	485	323	133
			Recall (A)	23.2	21.3	18	14	10.9	8.2	6.1	4.1	2.7	0.9
			Precis (A)	70.2	71.8	74.9	76.5	78.1	78.7	79.8	79.3	77.3	66.9
			MIER (A)	36.3	34.4	31.9	29.8	27.2	26.3	25.7	26.1	28.4	34.5
		SS	Call (SS)	835	752	579	415	304	225	162	108	79	37
			Recall (SS)	28.5	25.7	20.8	15.6	12.6	10	7.6	5.2	4	1.6
			Precis (SS)	47.5	47.4	49.7	49.8	54.2	57.7	59.8	61.1	63.2	51.3
			MIER (SS)	51.3	50.9	50.2	50.1	48	46.2	46.9	48.1	46.8	56.7
		S	Call (S)	1981	1788	1471	1146	878	660	485	331	209	76
			Recall (S)	28.8	26.8	22.7	17.8	13.6	10.1	7.5	5	3	0.9
			Precis (S)	78.2	80.9	83.8	85	85.1	84.6	85.3	83.9	81.3	69.7
			MIER (S)	30.4	27.5	24.8	22.6	20.3	20.1	19.1	19.3	21.5	27.6
		M	Call (M)	207	180	155	119	103	80	59	46	35	20
			Recall (M)	7.9	6.8	6	4.8	4.1	3.1	2.4	1.8	1.3	0.7
			Precis (M)	86.4	85	86.4	89	90.2	88.7	89.8	89.1	85.7	85
			MIER (M)	30.4	33.3	30.9	27.7	24.2	21.2	22	23.9	28.5	20
		L	Call (L)	7	7	6	4	3	0	0	0	0	0
			Recall (L)	2	2	2	1	1	0	0	0	0	0
			Precis (L)	28.5	28.5	33.3	25	33.3	0	0	0	0	0
			MIER (L)	57.1	57.1	50	50	33.3	0	0	0	0	0
	INS	All	Call (A)	55231	44695	35072	26774	19771	14573	10778	8027	5929	3111
			Recall (A)	15	12.5	10.6	9.2	8	7.1	6.5	5.8	5.2	4.4
			Precis (A)	3.7	3.8	4.1	4.7	5.6	6.7	8.3	10	12.2	19.7
			MIER (A)	24.9	19.4	16.2	14.3	12.8	12.1	11.8	12.3	13.1	16.1
BreakSeq2	DEL	All	Call (A)	2111	2111	2111	2111	2111	2111	0	0	0	0
			Recall (A)	21.9	21.9	21.9	21.9	21.9	21.9	0	0	0	0
			Precis (A)	95.5	95.5	95.5	95.5	95.5	95.5	0	0	0	0
			MIER (A)	4.1	4.1	4.1	4.1	4.1	4.1	0	0	0	0
		SS	Call (SS)	4	4	4	4	4	4	0	0	0	0
			Recall (SS)	0.1	0.1	0.1	0.1	0.1	0.1	0	0	0	0
			Precis (SS)	75	75	75	75	75	75	0	0	0	0
			MIER (SS)	0	0	0	0
		S	Call (S)	1578	1578	1578	1578	1578	1578	0	0	0	0
			Recall (S)	27.4	27.4	27.4	27.4	27.4	27.4	0	0	0	0
			Precis (S)	97	97	97	97	97	97	0	0	0	0
			MIER (S)	3.6	3.6	3.6	3.6	3.6	3.6	0	0	0	0
		M	Call (M)	523	523	523	523	523	523	0	0	0	0
			Recall (M)	21	21	21	21	21	21	0	0	0	0
			Precis (M)	91.9	91.9	91.9	91.9	91.9	91.9	0	0	0	0
			MIER (M)	5.1	5.1	5.1	5.1	5.1	5.1	0	0	0	0
		L	Call (L)	6	6	6	6	6	6	0	0	0	0
			Recall (L)	1	1	1	1	1	1	0	0	0	0
			Precis (L)	50	50	50	50	50	50	0	0	0	0
			MIER (L)	33.3	33.3	33.3	33.3	33.3	33.3	0	0	0	0
	INS	All	Call (A)	121	121	121	121	121	121	0	0	0	0
			Recall (A)	0.6	0.6	0.6	0.6	0.6	0.6	0	0	0	0
			Precis (A)	70.2	70.2	70.2	70.2	70.2	70.2	0	0	0	0
			MIER (A)	12.3	12.3	12.3	12.3	12.3	12.3	0	0	0	0
Breakway	INS	All	Call (A)	70593	70333	69605	67894	64859	59955	53418	45330	36561	20313
(only for chr16-chr22)			Recall (A)	14.2	14.2	14.1	14	13.7	13.4	13	12.1	11.3	9.5
			Precis (A)	0.5	0.5	0.5	0.5	0.5	0.6	0.6	0.7	0.8	1.3
			MIER (A)	5	5	5	5	5	5	5.1	5.2	5.2	5.4
CLEVER	DEL	All	Call (A)	14299	14299	12656	10851	9147	7633	6333	5226	4354	3122
			Recall (A)	29.9	29.9	29.4	28.8	28.2	27.4	26.2	24.6	23.4	20.1
			Precis (A)	19.2	19.2	21.3	24.4	28.3	33	38	43.3	49.3	59.1
			MIER (A)	78	78	75.8	72.8	68.9	64.4	59.4	54.1	48.4	38.2
		SS	Call (SS)	119	119	119	119	119	119	119	117	115	106
			Recall (SS)	0.6	0.6	0.6	0.6	0.6	0.6	0.6	0.5	0.5	0.3
			Precis (SS)	6.7	6.7	6.7	6.7	6.7	6.7	6.7	6.8	6.9	7.5
			MIER (SS)	88.2	88.2	88.2	88.2	88.2	88.2	88.2	88	87.8	86.7
		S	Call (S)	13161	13161	11579	9830	8186	6735	5502	4483	3667	2568
			Recall (S)	35.5	35.5	35.1	34.4	33.8	33.2	32	30.7	29.3	25.9
			Precis (S)	15	15	16.8	19.4	23	27.4	32.4	38.1	44.5	56.2
			MIER (S)	82.9	82.9	81	78.3	74.8	70.6	65.7	59.9	54	42.1
		M	Call (M)	1019	1019	958	902	842	779	712	626	572	448
			Recall (M)	32.7	32.7	32	31.1	30.1	28.5	26.5	23.5	21.8	17
			Precis (M)	75	75	77.9	80.5	83.2	85.2	86.5	87.3	88.9	87.9
			MIER (M)	13.9	13.9	12.4	10	8.6	7.3	6.4	5.7	4.5	4.2
		L	Call (L)	0	0	0	0	0	0	0	0	0	0
			Recall (L)	0	0	0	0	0	0	0	0	0	0
			Precis (L)	0	0	0	0	0	0	0	0	0	0
			MIER (L)	0	0	0	0	0	0	0	0	0	0
	INS	All	Call (A)	2	2	2	2	2	2	2	2	2	2
			Recall (A)	0	0	0	0	0	0	0	0	0	0
			Precis (A)	50	50	50	50	50	50	50	50	50	50
			MIER (A)	100	100	100	100	100	100	100	100	100	100
CNVnator	DEL	All	Call (A)	398	398	370	360	344	344	270	270	270	158
			Recall (A)	2.5	2.5	2.5	2.4	2.4	2.4	2.3	2.3	2.3	1.6
			Precis (A)	58.5	58.5	62.1	63.6	65.6	65.6	79.2	79.2	79.2	96.2
			MIER (A)	12.3	12.3	11.6	11.3	10.4	10.4	5.1	5.1	5.1	1.8
		SS	Call (SS)	0	0	0	0	0	0	0	0	0	0
			Recall (SS)	0	0	0	0	0	0	0	0	0	0
			Precis (SS)	0	0	0	0	0	0	0	0	0	0
			MIER (SS)	0	0	0	0	0	0	0	0	0	0
		S	Call (S)	0	0	0	0	0	0	0	0	0	0
			Recall (S)	0	0	0	0	0	0	0	0	0	0
			Precis (S)	0	0	0	0	0	0	0	0	0	0
			MIER (S)	0	0	0	0	0	0	0	0	0	0
		M	Call (M)	372	372	349	340	326	326	263	263	263	153
			Recall (M)	9.3	9.3	9.2	9.1	9	9	8.7	8.7	8.7	6.2
			Precis (M)	59.9	59.9	63	64.4	66.5	66.5	78.7	78.7	78.7	96
			MIER (M)	11.8	11.8	11.1	10.8	9.8	9.8	4.9	4.9	4.9	1.3
		L	Call (L)	26	26	21	20	18	18	7	7	7	5
			Recall (L)	15.6	15.6	15.6	15.6	14.5	14.5	11.4	11.4	11.4	6.2
			Precis (L)	38.4	38.4	47.6	50	50	50	100	100	100	100
			MIER (L)	19.2	19.2	19	20	22.2	22.2	14.2	14.2	14.2	20
	DUP	All	Call (A)	161	161	155	125	94	94	61	61	61	0
			Recall (A)	2.8	2.8	2.8	2.2	1.8	1.8	1.2	1.2	1.2	0
			Precis (A)	45.9	45.9	47.7	46.4	52.1	52.1	54	54	54	0
			MIER (A)	27.3	27.3	25.8	24.8	19.1	19.1	19.6	19.6	19.6	0
		S	Call (S)	0	0	0	0	0	0	0	0	0	0
			Recall (S)	0	0	0	0	0	0	0	0	0	0
			Precis (S)	0	0	0	0	0	0	0	0	0	0
			MIER (S)	0	0	0	0	0	0	0	0	0	0
		M	Call (M)	123	123	117	94	68	68	42	42	42	0
			Recall (M)	3.3	3.3	3.3	2.5	2.1	2.1	1.2	1.2	1.2	0
			Precis (M)	43.9	43.9	46.1	44.6	51.4	51.4	50	50	50	0
			MIER (M)	32.5	32.5	30.7	29.7	22	22	28.5	28.5	28.5	0
		L	Call (L)	38	38	38	31	26	26	19	19	19	0
			Recall (L)	14.3	14.3	14.3	11.6	10.2	10.2	8.9	8.9	8.9	0
			Precis (L)	52.6	52.6	52.6	51.6	53.8	53.8	63.1	63.1	63.1	0
			MIER (L)	10.5	10.5	10.5	9.6	11.5	11.5	0	0	0	0
Control-FREEC	DEL	All	Call (A)	37	37	0	0	0	0	0	0	0	0
			Recall (A)	0.2	0.2	0	0	0	0	0	0	0	0
			Precis (A)	64.8	64.8	0	0	0	0	0	0	0	0
			MIER (A)	16.2	16.2	0	0	0	0	0	0	0	0
		SS	Call (SS)	0	0	0	0	0	0	0	0	0	0
			Recall (SS)	0	0	0	0	0	0	0	0	0	0
			Precis (SS)	0	0	0	0	0	0	0	0	0	0
			MIER (SS)	0	0	0	0	0	0	0	0	0	0
		S	Call (S)	0	0	0	0	0	0	0	0	0	0
			Recall (S)	0	0	0	0	0	0	0	0	0	0
			Precis (S)	0	0	0	0	0	0	0	0	0	0
			MIER (S)	0	0	0	0	0	0	0	0	0	0
		M	Call (M)	20	20	0	0	0	0	0	0	0	0
			Recall (M)	0.5	0.5	0	0	0	0	0	0	0	0
			Precis (M)	55	55	0	0	0	0	0	0	0	0
			MIER (M)	15	15	0	0	0	0	0	0	0	0
		L	Call (L)	17	17	0	0	0	0	0	0	0	0
			Recall (L)	12.5	12.5	0	0	0	0	0	0	0	0
			Precis (L)	76.4	76.4	0	0	0	0	0	0	0	0
			MIER (L)	17.6	17.6	0	0	0	0	0	0	0	0
	DUP	All	Call (A)	47	47	47	25	16	11	7	2	2	0
			Recall (A)	0.5	0.5	0.5	0.2	0.1	0.1	0	0	0	0
			Precis (A)	31.9	31.9	31.9	28	25	27.2	28.5	0	0	0
			MIER (A)	10.6	10.6	10.6	12	12.5	18.1	14.2	50	50	0
		S	Call (S)	0	0	0	0	0	0	0	0	0	0
			Recall (S)	0	0	0	0	0	0	0	0	0	0
			Precis (S)	0	0	0	0	0	0	0	0	0	0
			MIER (S)	0	0	0	0	0	0	0	0	0	0
		M	Call (M)	41	41	41	22	14	10	7	2	2	0
			Recall (M)	0.3	0.3	0.3	0.1	0.1	0.1	0.1	0	0	0
			Precis (M)	26.8	26.8	26.8	18.1	14.2	20	28.5	0	0	0
			MIER (M)	12.1	12.1	12.1	13.6	14.2	20	14.2	50	50	0
		L	Call (L)	6	6	6	3	2	1	0	0	0	0
			Recall (L)	6.1	6.1	6.1	2.7	1.3	0.6	0	0	0	0
			Precis (L)	66.6	66.6	66.6	100	100	100	0	0	0	0
			MIER (L)	0	0	0	0	0	0	0	0	0	0
CREST	DEL	All	Call (A)	2288	2268	2012	1742	1465	1200	961	759	600	350
			Recall (A)	8.6	8.6	7.7	6.6	5.4	4.3	3.5	2.7	2.1	1.2
			Precis (A)	34.7	34.8	35.5	34.7	34.1	33.5	33.9	32.9	33.1	32.8
			MIER (A)	13.4	13.1	10.7	8.3	7	5.8	5.2	4.7	4.6	6.5
		SS	Call (SS)	433	431	334	256	192	142	103	75	59	33
			Recall (SS)	9	9	7.2	5.8	4.1	2.6	1.8	1	1	0.4
			Precis (SS)	27.2	27.3	29	29.2	28.1	24.6	23.3	20	22	15.1
			MIER (SS)	33.4	33.1	27.2	18.7	15.6	12.6	10.6	9.3	3.3	6
		S	Call (S)	1382	1366	1218	1050	887	732	579	457	362	205
			Recall (S)	9.3	9.2	8.3	6.8	5.6	4.7	3.7	2.8	2.3	1.3
			Precis (S)	37	37.1	37.5	36	35.2	35.7	35.4	33.9	35.6	36
			MIER (S)	8.9	8.4	7.3	6.2	5.5	4.6	4.1	3.9	4.4	6.3
		M	Call (M)	469	467	456	432	382	322	275	226	178	111
			Recall (M)	7.1	7	6.9	6.5	5.7	4.5	4.1	3.4	2.4	1.5
			Precis (M)	34.9	34.9	35	34.9	34.5	32.6	34.9	34.9	31.4	31.5
			MIER (M)	8.1	7.9	7.4	6.7	5.7	4.9	4.7	4.4	5	6.3
		L	Call (L)	4	4	4	4	4	4	4	1	1	1
			Recall (L)	1	1	1	1	1	1	1	1	1	1
			Precis (L)	25	25	25	25	25	25	25	100	100	100
			MIER (L)	50	50	50	50	50	50	50	100	100	100
	INS	All	Call (A)	215	209	176	136	104	78	59	46	36	20
			Recall (A)	0.4	0.4	0.4	0.3	0.2	0.1	0.1	0.1	0	0
			Precis (A)	29.7	30.1	31.2	30.8	29.8	29.4	30.5	30.4	25	35
			MIER (A)	47.4	47.3	44.8	42.6	40.3	44.8	40.6	39.1	36.1	40
	INV	All	Call (A)	3	3	3	3	3	2	1	1	1	1
			Recall (A)	0.7	0.7	0.7	0.7	0.7	0.3	0.3	0.3	0.3	0.3
			Precis (A)	66.6	66.6	66.6	66.6	66.6	50	100	100	100	100
			MIER (A)	33.3	33.3	33.3	33.3	33.3	0	0	0	0	0
DELLY	DEL	All	Call (A)	1647	1364	1217	1117	1043	979	922	883	841	765
			Recall (A)	11.3	10.6	10.1	9.7	9.4	9	8.8	8.6	8.3	7.7
			Precis (A)	63.3	71.6	76.8	80.3	83.2	85.2	87.8	89.4	90.8	92.4
			MIER (A)	16.6	10.9	8.4	7.6	6.6	4.9	3.9	3.2	2.8	1.9
		SS	Call (SS)	0	0	0	0	0	0	0	0	0	0
			Recall (SS)	0	0	0	0	0	0	0	0	0	0
			Precis (SS)	0	0	0	0	0	0	0	0	0	0
			MIER (SS)	0	0	0	0	0	0	0	0	0	0
		S	Call (S)	249	191	156	139	128	117	106	99	88	62
			Recall (S)	3.7	2.9	2.4	2.2	2	1.7	1.6	1.5	1.3	0.8
			Precis (S)	77.9	83.7	87.1	88.4	89.8	90.5	93.3	92.9	94.3	95.1
			MIER (S)	12.4	7.3	2.5	2.8	2.3	1.7	0.9	1	1.1	1.6
		M	Call (M)	1266	1078	990	925	871	823	786	761	732	686
			Recall (M)	35.2	34.3	33.6	32.7	32	31.1	30.4	29.9	29.2	27.8
			Precis (M)	65.7	74.2	79.1	82.4	85.3	87.4	89.5	90.8	92	93.4
			MIER (M)	16.7	11	8.9	7.7	6.6	4.8	4	3.4	2.8	1.7
		L	Call (L)	132	95	71	53	44	39	30	23	21	17
			Recall (L)	15.6	14.5	12.5	11.4	9.3	9.3	7.2	7.2	7.2	7.2
			Precis (L)	12.8	17.8	21.1	22.6	22.7	23	23.3	30.4	33.3	41.1
			MIER (L)	24.2	17.8	14	16.9	18.1	15.3	10	8.6	9.5	11.7
	DUP	All	Call (A)	1217	807	621	484	404	339	288	254	226	177
			Recall (A)	5.8	4.4	3.6	2.8	2.4	2	1.6	1.5	1.4	1.1
			Precis (A)	12.8	14.4	15.4	15.4	16	15.9	14.9	15.7	16.3	17.5
			MIER (A)	37.2	26.3	20.2	16.3	14.8	13.8	12.1	10.6	10.6	9
		S	Call (S)	702	429	307	223	185	146	120	106	98	75
			Recall (S)	10.8	7.8	6.4	4.6	3.7	2.7	2	1.9	1.7	1.3
			Precis (S)	14.3	16.5	18.5	17.4	17.2	17.1	15.8	16.9	16.3	17.3
			MIER (S)	48.5	36.8	28.9	23.3	21.6	20.5	19.1	16	15.3	14.6
		M	Call (M)	407	300	253	210	176	155	137	120	104	83
			Recall (M)	2.8	2.3	2.1	1.9	1.8	1.7	1.5	1.3	1.3	1.1
			Precis (M)	12.2	13.6	14.6	16.1	17.6	17.4	16.7	17.5	19.2	20.4
			MIER (M)	22.6	15.6	12.2	10.4	9.6	9	7.2	6.6	6.7	3.6
		L	Call (L)	108	78	61	51	43	38	31	28	24	19
			Recall (L)	5.4	4.7	2	2	1.3	1.3	0.6	0.6	0.6	0.6
			Precis (L)	4.6	6.4	3.2	3.9	4.6	5.2	3.2	3.5	4.1	5.2
			MIER (L)	18.5	10.2	9.8	9.8	6.9	7.8	6.4	7.1	8.3	10.5
	INV	All	Call (A)	1071	464	353	295	256	215	190	170	143	113
			Recall (A)	31.7	29.1	25.5	24.8	23.3	22.2	21.1	20.4	19.3	16.7
			Precis (A)	8.1	17.2	19.8	23	25	28.3	30.5	32.9	37	40.7
			MIER (A)	59.9	23.9	19.2	16.6	16	14.4	11.5	11.7	9.7	7
ERDS	DEL	All	Call (A)	979	979	664	664	0	0	0	0	0	0
			Recall (A)	8.7	8.7	6.8	6.8	0	0	0	0	0	0
			Precis (A)	82.2	82.2	94.5	94.5	0	0	0	0	0	0
			MIER (A)	20.7	20.7	9.6	9.6	0	0	0	0	0	0
		SS	Call (SS)	0	0	0	0	0	0	0	0	0	0
			Recall (SS)	0	0	0	0	0	0	0	0	0	0
			Precis (SS)	0	0	0	0	0	0	0	0	0	0
			MIER (SS)	0	0	0	0	0	0	0	0	0	0
		S	Call (S)	306	306	181	181	0	0	0	0	0	0
			Recall (S)	4.1	4.1	3	3	0	0	0	0	0	0
			Precis (S)	75.8	75.8	95	95	0	0	0	0	0	0
			MIER (S)	30.7	30.7	14.3	14.3	0	0	0	0	0	0
		M	Call (M)	663	663	476	476	0	0	0	0	0	0
			Recall (M)	24.2	24.2	19.3	19.3	0	0	0	0	0	0
			Precis (M)	85	85	94.3	94.3	0	0	0	0	0	0
			MIER (M)	15.8	15.8	7.3	7.3	0	0	0	0	0	0
		L	Call (L)	10	10	7	7	0	0	0	0	0	0
			Recall (L)	10.4	10.4	8.3	8.3	0	0	0	0	0	0
			Precis (L)	90	90	100	100	0	0	0	0	0	0
			MIER (L)	40	40	42.8	42.8	0	0	0	0	0	0
	DUP	All	Call (A)	9749	9749	0	0	0	0	0	0	0	0
			Recall (A)	8.5	8.5	0	0	0	0	0	0	0	0
			Precis (A)	2.2	2.2	0	0	0	0	0	0	0	0
			MIER (A)	90.7	90.7	0	0	0	0	0	0	0	0
		S	Call (S)	7936	7936	0	0	0	0	0	0	0	0
			Recall (S)	1.1	1.1	0	0	0	0	0	0	0	0
			Precis (S)	0.2	0.2	0	0	0	0	0	0	0	0
			MIER (S)	96.5	96.5	0	0	0	0	0	0	0	0
		M	Call (M)	1776	1776	0	0	0	0	0	0	0	0
			Recall (M)	12.2	12.2	0	0	0	0	0	0	0	0
			Precis (M)	10.4	10.4	0	0	0	0	0	0	0	0
			MIER (M)	66.4	66.4	0	0	0	0	0	0	0	0
		L	Call (L)	37	37	0	0	0	0	0	0	0	0
			Recall (L)	12.3	12.3	0	0	0	0	0	0	0	0
			Precis (L)	51.3	51.3	0	0	0	0	0	0	0	0
			MIER (L)	8.1	8.1	0	0	0	0	0	0	0	0
FermiKit	DEL	All	Call (A)	2541	2541	2478	2478	2195	2195	1522	1522	1522	953
			Recall (A)	24.1	24.1	24	24	21.9	21.9	15.6	15.6	15.6	9.9
			Precis (A)	87.3	87.3	88.9	88.9	91.8	91.8	94.2	94.2	94.2	95.8
			MIER (A)	24.7	24.7	23.2	23.2	20.2	20.2	16.4	16.4	16.4	12.1
		SS	Call (SS)	42	42	39	39	19	19	7	7	7	5
			Recall (SS)	2.1	2.1	2.1	2.1	1.3	1.3	0.4	0.4	0.4	0.2
			Precis (SS)	33.3	33.3	35.8	35.8	36.8	36.8	14.2	14.2	14.2	0
			MIER (SS)	71.4	71.4	69.2	69.2	63.1	63.1	57.1	57.1	57.1	40
		S	Call (S)	1969	1969	1911	1911	1691	1691	1163	1163	1163	743
			Recall (S)	30.3	30.3	30.1	30.1	27.6	27.6	19.6	19.6	19.6	12.7
			Precis (S)	86.5	86.5	88.4	88.4	91.6	91.6	94.4	94.4	94.4	96.3
			MIER (S)	25.2	25.2	23.5	23.5	20.2	20.2	15.7	15.7	15.7	11.3
		M	Call (M)	522	522	521	521	478	478	347	347	347	204
			Recall (M)	21.5	21.5	21.5	21.5	19.7	19.7	14.3	14.3	14.3	8.5
			Precis (M)	95.5	95.5	95.5	95.5	95.6	95.6	95.9	95.9	95.9	96.5
			MIER (M)	18.9	18.9	18.8	18.8	18.4	18.4	17.8	17.8	17.8	14.7
		L	Call (L)	8	8	7	7	7	7	5	5	5	1
			Recall (L)	3.1	3.1	3.1	3.1	3.1	3.1	2	2	2	0
			Precis (L)	37.5	37.5	42.8	42.8	42.8	42.8	40	40	40	0
			MIER (L)	25	25	14.2	14.2	14.2	14.2	20	20	20	0
	INS	All	Call (A)	746	746	728	728	618	618	411	411	411	226
			Recall (A)	4.5	4.5	4.4	4.4	3.8	3.8	2.7	2.7	2.7	1.5
			Precis (A)	83.1	83.1	83.5	83.5	85.5	85.5	91.4	91.4	91.4	95.5
			MIER (A)	70.7	70.7	70.1	70.1	66.3	66.3	56.9	56.9	56.9	49.1
forestSV	DEL	All	Call (A)	10742	10600	8602	3990	1726	871	440	82	82	0
			Recall (A)	13.7	13.7	13.2	11.1	9	6.9	4.2	0.8	0.8	0
			Precis (A)	11.7	11.9	14.1	25.7	47.9	73.3	88.6	92.6	92.6	0
			MIER (A)	61.4	61.2	58.1	42.1	22.8	9.7	2.7	1.2	1.2	0
		SS	Call (SS)	1336	1295	780	51	0	0	0	0	0	0
			Recall (SS)	0.2	0.2	0.2	0	0	0	0	0	0	0
			Precis (SS)	1.5	1.6	0.7	0	0	0	0	0	0	0
			MIER (SS)	95.5	95.5	96.4	90.1	0	0	0	0	0	0
		S	Call (S)	3470	3429	2660	763	148	59	24	0	0	0
			Recall (S)	9.3	9.3	8.7	6.3	3.9	2.1	0.7	0	0	0
			Precis (S)	10.3	10.4	13	29	72.9	93.2	95.8	0	0	0
			MIER (S)	79.7	79.8	79.8	68.5	31	8.4	12.5	0	0	0
		M	Call (M)	5923	5863	5149	3163	1565	799	404	80	80	0
			Recall (M)	31.5	31.4	30.7	28.4	25.7	21.8	14.6	3.1	3.1	0
			Precis (M)	14.7	14.8	16.5	25.1	45.4	72	89.1	92.5	92.5	0
			MIER (M)	43.1	42.9	41.2	35.1	22.2	9.8	1.9	1.2	1.2	0
		L	Call (L)	13	13	13	13	13	13	12	2	2	0
			Recall (L)	9.3	9.3	9.3	9.3	9.3	9.3	8.3	2	2	0
			Precis (L)	61.5	61.5	61.5	61.5	61.5	61.5	58.3	100	100	0
			MIER (L)	7.6	7.6	7.6	7.6	7.6	7.6	8.3	0	0	0
	DUP	All	Call (A)	17224	17100	12824	2809	425	62	2	0	0	0
			Recall (A)	15	15	12.7	8.3	3.3	1.2	0	0	0	0
			Precis (A)	2.3	2.3	2.6	7.7	20.4	51.6	100	0	0	0
			MIER (A)	88.7	88.7	88.3	71	39	22.5	0	0	0	0
		S	Call (S)	10596	10509	7392	558	3	0	0	0	0	0
			Recall (S)	8.1	7.9	4	0.3	0	0	0	0	0	0
			Precis (S)	0.7	0.7	0.5	0.7	0	0	0	0	0	0
			MIER (S)	97.6	97.7	98.3	96.2	100	0	0	0	0	0
		M	Call (M)	6615	6578	5419	2238	412	56	1	0	0	0
			Recall (M)	19.9	19.9	18.1	12.8	4.8	1.6	0	0	0	0
			Precis (M)	4.7	4.7	5.2	9.1	19.4	48.2	100	0	0	0
			MIER (M)	74.7	74.6	74.8	65.1	39.3	23.2	0	0	0	0
		L	Call (L)	13	13	13	13	10	6	1	0	0	0
			Recall (L)	6.8	6.8	6.8	6.8	6.8	4.1	0.6	0	0	0
			Precis (L)	61.5	61.5	61.5	61.5	70	83.3	100	0	0	0
			MIER (L)	7.6	7.6	7.6	7.6	10	16.6	0	0	0	0
GASVPro	DEL	All	Call (A)	27195	27195	27195	7163	2339	1279	993	883	799	657
			Recall (A)	8.8	8.8	8.8	8.2	7.9	7.7	7.2	6.9	6.6	5.7
			Precis (A)	2.9	2.9	2.9	10.6	31.2	55.2	67.3	72.1	75.9	80
			MIER (A)	97.3	97.3	97.3	91.6	76.4	59.2	50.9	47.5	44.8	41.2
		SS	Call (SS)	5027	5027	5027	864	136	21	8	5	2	1
			Recall (SS)	0.5	0.5	0.5	0	0	0	0	0	0	0
			Precis (SS)	0	0	0	0	0	0	0	0	0	0
			MIER (SS)	99.6	99.6	99.6	99.8	100	100	100	100	100	100
		S	Call (S)	21578	21578	21578	5743	1682	766	516	429	362	257
			Recall (S)	5.7	5.7	5.7	5.2	4.9	4.6	4.2	3.8	3.5	2.6
			Precis (S)	1.5	1.5	1.5	5.4	17.4	36.1	48.8	53.6	58	63
			MIER (S)	98.4	98.4	98.4	95.6	87	74.2	66	63.1	60.4	56.4
		M	Call (M)	543	543	543	520	495	472	453	434	421	387
			Recall (M)	20.3	20.3	20.3	19.8	19.3	18.9	18.3	17.9	17.4	15.9
			Precis (M)	83.6	83.6	83.6	85.1	87.2	89.8	90.9	92.6	93.1	92.7
			MIER (M)	38.3	38.3	38.3	37.3	35.9	34.1	33.5	32.2	31.5	31.5
		L	Call (L)	47	47	47	36	26	20	16	15	14	12
			Recall (L)	6.2	6.2	6.2	6.2	5.2	5.2	4.1	4.1	4.1	4.1
			Precis (L)	17	17	17	19.4	23	30	31.2	33.3	35.7	41.6
			MIER (L)	40.4	40.4	40.4	36.1	34.6	35	31.2	26.6	28.5	25
	INV	All	Call (A)	264	264	264	212	171	154	139	120	110	80
			Recall (A)	10.9	10.9	10.9	10.2	9.1	8.3	8	7.6	7.2	6.2
			Precis (A)	11.3	11.3	11.3	13.2	14.6	14.9	15.8	17.5	18.1	21.2
			MIER (A)	47.3	47.3	47.3	45.2	42.1	38.3	36.6	36.6	35.4	32.5
GenomeSTRiP	DEL	All	Call (A)	1037	900	810	751	696	661	635	609	596	559
			Recall (A)	7.6	7.1	6.8	6.5	6.2	6.1	6	5.8	5.7	5.5
			Precis (A)	67.5	72.8	77.1	79.4	82.6	85.4	86.9	88.5	88.9	90.5
			MIER (A)	12.8	9.2	7.5	6.3	4.8	3.9	2.9	2.2	2	1.6
		SS	Call (SS)	0	0	0	0	0	0	0	0	0	0
			Recall (SS)	0	0	0	0	0	0	0	0	0	0
			Precis (SS)	0	0	0	0	0	0	0	0	0	0
			MIER (SS)	0	0	0	0	0	0	0	0	0	0
		S	Call (S)	0	0	0	0	0	0	0	0	0	0
			Recall (S)	0	0	0	0	0	0	0	0	0	0
			Precis (S)	0	0	0	0	0	0	0	0	0	0
			MIER (S)	0	0	0	0	0	0	0	0	0	0
		M	Call (M)	933	822	755	707	663	635	612	587	575	543
			Recall (M)	29.4	27.5	26.3	25.2	24.3	23.9	23.4	22.8	22.4	21.4
			Precis (M)	73.4	78.1	81.1	83.3	85.8	88	89.2	90.8	91.1	92
			MIER (M)	11.2	8	6.7	5.9	4.6	3.7	2.9	2.2	1.9	1.4
		L	Call (L)	104	78	55	44	33	26	23	22	21	16
			Recall (L)	15.6	13.5	11.4	9.3	7.2	6.2	6.2	6.2	6.2	6.2
			Precis (L)	15.3	17.9	21.8	18.1	18.1	23	26	27.2	28.5	37.5
			MIER (L)	26.9	21.7	18.1	13.6	9	7.6	4.3	4.5	4.7	6.2
GRIDSS	DEL	All	Call (A)	13002	13002	13002	10007	3899	3163	2630	1975	1230	700
			Recall (A)	38.3	38.3	38.3	37.7	33	29.4	25.7	20	12.8	7.3
			Precis (A)	27	27	27	34.6	77.7	85.3	89.8	93.3	95.7	95.7
			MIER (A)	69.2	69.2	69.2	61	14.6	7.2	4.2	2.7	2	2
		SS	Call (SS)	2301	2301	2301	2106	849	594	416	236	86	40
			Recall (SS)	42.1	42.1	42.1	41.5	34.3	27.4	21.2	13.7	5.3	2.3
			Precis (SS)	23.6	23.6	23.6	25.4	50.8	57.4	63.4	71.6	75.5	70
			MIER (SS)	66.3	66.3	66.3	63.8	27.2	17.6	12.7	9.3	9.3	10
		S	Call (S)	9623	9623	9623	6900	2248	1846	1560	1170	723	399
			Recall (S)	40.2	40.2	40.2	39.4	34.2	30.5	26.7	20.3	12.5	6.9
			Precis (S)	22.9	22.9	22.9	31.4	84.2	91.8	95.2	96.9	97.3	97.2
			MIER (S)	75.7	75.7	75.7	67.2	13.1	5.5	2.8	2	1.7	2.2
		M	Call (M)	1000	1000	1000	934	776	711	645	562	414	258
			Recall (M)	32.9	32.9	32.9	32.7	30.4	28.8	26.6	23.3	17.6	11
			Precis (M)	75.4	75.4	75.4	79.9	89.4	92.5	94.2	95.3	97.5	98
			MIER (M)	16.4	16.4	16.4	12.3	4.8	2.6	2	1.6	0.9	0.3
		L	Call (L)	78	78	78	67	26	12	9	7	7	3
			Recall (L)	14.5	14.5	14.5	13.5	11.4	6.2	6.2	6.2	5.2	1
			Precis (L)	16.6	16.6	16.6	19.4	42.3	50	66.6	71.4	71.4	33.3
			MIER (L)	28.2	28.2	28.2	22.3	23	8.3	0	0	0	0
	DUP	All	Call (A)	2232	2232	2232	2027	1216	842	582	349	166	79
			Recall (A)	26.1	26.1	26.1	25.4	19.8	15.6	12.1	8	3.9	1.7
			Precis (A)	37.9	37.9	37.9	40.1	49.2	53.6	58.5	63	63.2	59.4
			MIER (A)	45.8	45.8	45.8	42.9	32.2	25.7	19.9	16	13.2	17.7
		S	Call (S)	1944	1944	1944	1778	1080	742	512	299	141	65
			Recall (S)	54.1	54.1	54.1	53.2	44.8	37.5	30.3	21	10.9	5
			Precis (S)	41.8	41.8	41.8	44.2	53.4	58.6	64	70.5	72.3	69.2
			MIER (S)	49	49	49	46.3	34.8	27.6	21.4	17.3	14.1	18.4
		M	Call (M)	223	223	223	191	114	89	64	44	23	13
			Recall (M)	1.8	1.8	1.8	1.7	1.3	1.1	0.8	0.5	0.1	0.1
			Precis (M)	13.4	13.4	13.4	13.6	17.5	17.9	20.3	20.4	13	15.3
			MIER (M)	28.6	28.6	28.6	21.9	13.1	13.4	9.3	9	8.6	15.3
		L	Call (L)	65	65	65	58	22	11	6	6	2	1
			Recall (L)	3.4	3.4	3.4	2	1.3	0.6	0	0	0	0
			Precis (L)	3	3	3	3.4	9	9	0	0	0	0
			MIER (L)	10.7	10.7	10.7	8.6	4.5	0	0	0	0	0
	INS	All	Call (A)	843	843	843	818	704	592	479	308	118	32
			Recall (A)	7	7	7	6.7	5.2	3.9	3.1	2	0.7	0.2
			Precis (A)	39.3	39.3	39.3	40.2	43.3	44.2	45	47.7	41.5	37.5
			MIER (A)	81.9	81.9	81.9	81.5	79.1	77	75.7	74.3	72	62.5
	INV	All	Call (A)	1143	1143	1143	718	244	191	164	136	105	61
			Recall (A)	28.8	28.8	28.8	27.3	21.1	19.3	18.6	14.9	12.4	8.3
			Precis (A)	6.9	6.9	6.9	10.4	23.7	27.7	31	30.1	32.3	37.7
			MIER (A)	71.3	71.3	71.3	57.1	14.7	9.4	6	4.4	1.9	0
Hydra	DEL	All	Call (A)	4094	2453	1860	1539	1322	1180	1074	996	918	770
			Recall (A)	12	10.5	9.8	9.5	9	8.6	8.3	8	7.7	6.7
			Precis (A)	27	39.5	48.6	56.7	62.7	67.2	71.4	74.4	77.3	80.7
			MIER (A)	22.9	12.1	8	6.3	5.2	3.8	3.1	2.6	2.1	1.2
		SS	Call (SS)	13	5	2	1	0	0	0	0	0	0
			Recall (SS)	0.1	0	0	0	0	0	0	0	0	0
			Precis (SS)	0	0	0	0	0	0	0	0	0	0
			MIER (SS)	46.1	40	0	0	0	0	0	0	0	0
		S	Call (S)	893	438	268	194	145	108	81	65	54	38
			Recall (S)	3.4	2.6	2.3	2.1	1.8	1.7	1.6	1.5	1.3	0.9
			Precis (S)	4.4	3.6	3.7	2.5	2	1.8	2.4	1.5	1.8	2.6
			MIER (S)	42.8	28	20.5	17	13.7	11.1	13.5	13.8	12.9	5.2
		M	Call (M)	2441	1658	1371	1193	1065	984	925	876	818	695
			Recall (M)	37.9	34.6	32.5	31.8	30.6	29.5	28.6	27.8	26.8	24.1
			Precis (M)	42.3	56.3	64.3	71.6	76.6	79.5	81.8	83.6	85.8	88.4
			MIER (M)	17.7	8.3	5.6	4.8	4	2.9	2.1	1.8	1.5	1.1
		L	Call (L)	747	352	219	151	112	88	68	55	46	37
			Recall (L)	28.1	18.7	14.5	14.5	11.4	9.3	9.3	9.3	8.3	7.2
			Precis (L)	4.4	5.9	5.9	8.6	9.8	10.2	11.7	14.5	15.2	16.2
			MIER (L)	15.6	9.3	7.3	4.6	5.3	5.6	4.4	1.8	0	0
iCopyDAV	DEL	All	Call (A)	517	517	0	0	0	0	0	0	0	0
			Recall (A)	0.3	0.3	0	0	0	0	0	0	0	0
			Precis (A)	6.9	6.9	0	0	0	0	0	0	0	0
			MIER (A)	23.2	23.2	0	0	0	0	0	0	0	0
		SS	Call (SS)	0	0	0	0	0	0	0	0	0	0
			Recall (SS)	0	0	0	0	0	0	0	0	0	0
			Precis (SS)	0	0	0	0	0	0	0	0	0	0
			MIER (SS)	0	0	0	0	0	0	0	0	0	0
		S	Call (S)	0	0	0	0	0	0	0	0	0	0
			Recall (S)	0	0	0	0	0	0	0	0	0	0
			Precis (S)	0	0	0	0	0	0	0	0	0	0
			MIER (S)	0	0	0	0	0	0	0	0	0	0
		M	Call (M)	484	484	0	0	0	0	0	0	0	0
			Recall (M)	0.9	0.9	0	0	0	0	0	0	0	0
			Precis (M)	5.1	5.1	0	0	0	0	0	0	0	0
			MIER (M)	23.7	23.7	0	0	0	0	0	0	0	0
		L	Call (L)	33	33	0	0	0	0	0	0	0	0
			Recall (L)	15.6	15.6	0	0	0	0	0	0	0	0
			Precis (L)	33.3	33.3	0	0	0	0	0	0	0	0
			MIER (L)	15.1	15.1	0	0	0	0	0	0	0	0
	DUP	All	Call (A)	267	267	0	0	0	0	0	0	0	0
			Recall (A)	2.1	2.1	0	0	0	0	0	0	0	0
			Precis (A)	20.5	20.5	0	0	0	0	0	0	0	0
			MIER (A)	38.9	38.9	0	0	0	0	0	0	0	0
		S	Call (S)	0	0	0	0	0	0	0	0	0	0
			Recall (S)	0	0	0	0	0	0	0	0	0	0
			Precis (S)	0	0	0	0	0	0	0	0	0	0
			MIER (S)	0	0	0	0	0	0	0	0	0	0
		M	Call (M)	255	255	0	0	0	0	0	0	0	0
			Recall (M)	2.6	2.6	0	0	0	0	0	0	0	0
			Precis (M)	18	18	0	0	0	0	0	0	0	0
			MIER (M)	40	40	0	0	0	0	0	0	0	0
		L	Call (L)	12	12	0	0	0	0	0	0	0	0
			Recall (L)	8.9	8.9	0	0	0	0	0	0	0	0
			Precis (L)	75	75	0	0	0	0	0	0	0	0
			MIER (L)	16.6	16.6	0	0	0	0	0	0	0	0
indelMINER	DEL	All	Call (A)	672	672	500	445	410	375	354	336	311	273
			Recall (A)	2.4	2.4	2	1.7	1.6	1.5	1.4	1.4	1.3	1.1
			Precis (A)	33.6	33.6	36.8	35.5	36.5	36.8	37.5	38.3	38.5	39.1
			MIER (A)	56.2	56.2	45	41.3	40.2	38.4	37.8	36.9	35	34.7
		SS	Call (SS)	1	1	0	0	0	0	0	0	0	0
			Recall (SS)	0	0	0	0	0	0	0	0	0	0
			Precis (SS)	0	0	0	0	0	0	0	0	0	0
			MIER (SS)	100	100	0	0	0	0	0	0	0	0
		S	Call (S)	226	226	112	84	69	58	54	52	45	36
			Recall (S)	1.9	1.9	1.3	0.9	0.7	0.6	0.6	0.5	0.5	0.4
			Precis (S)	49.5	49.5	69.6	67.8	71	72.4	74	75	75.5	72.2
			MIER (S)	69.9	69.9	48.2	40.4	36.2	36.2	35.1	34.6	33.3	36.1
		M	Call (M)	257	257	209	190	179	164	153	145	134	120
			Recall (M)	4.9	4.9	4.5	4.4	4.4	4.2	4.1	4	3.8	3.5
			Precis (M)	43.1	43.1	49.7	52.1	55.3	57.3	59.4	60.6	62.6	65.8
			MIER (M)	42	42	32	27.8	26.8	23.1	22.2	22	19.4	20
		L	Call (L)	188	188	179	171	162	153	147	139	132	117
			Recall (L)	3.1	3.1	3.1	3.1	3.1	3.1	2	2	2	2
			Precis (L)	1.5	1.5	1.1	1.1	1.2	1.3	1.3	1.4	1.5	1.7
			MIER (L)	59	59	58.1	56.7	56.7	55.5	55.1	53.2	51.5	49.5
inGAP-sv	DEL	All	Call (A)	13631	13631	4865	2496	1927	1652	1468	1321	1182	992
			Recall (A)	20.8	20.8	20.1	18.8	17.3	15.7	14.3	13.1	11.9	10.1
			Precis (A)	14	14	37.9	69.2	82.6	87.2	89.6	91	92.4	94.1
			MIER (A)	84.4	84.4	62.3	33	20.9	16.1	13.8	12.3	10.3	8.8
		SS	Call (SS)	9	9	3	2	0	0	0	0	0	0
			Recall (SS)	0	0	0	0	0	0	0	0	0	0
			Precis (SS)	11.1	11.1	33.3	0	0	0	0	0	0	0
			MIER (SS)	100	100	100	100	0	0	0	0	0	0
		S	Call (S)	12833	12833	4104	1759	1216	963	795	666	547	404
			Recall (S)	21.6	21.6	20.6	18.7	16.4	13.9	11.8	10.1	8.4	6.2
			Precis (S)	9.4	9.4	28	59.5	75.9	81.5	84.4	85.8	87.5	88.8
			MIER (S)	88.7	88.7	71.4	42.2	28	22.4	20.1	18.9	16.2	15
		M	Call (M)	762	762	737	719	697	679	664	646	627	581
			Recall (M)	29.9	29.9	29.6	29.2	28.8	28.2	27.8	27.2	26.4	24.8
			Precis (M)	90.5	90.5	92.8	94	95.4	96	96.3	96.9	97.1	98.1
			MIER (M)	11.9	11.9	10.4	8.9	7.3	6.1	5.5	4.6	4.1	3.4
		L	Call (L)	27	27	21	16	14	10	9	9	8	7
			Recall (L)	8.3	8.3	8.3	8.3	7.2	7.2	7.2	7.2	7.2	6.2
			Precis (L)	29.6	29.6	38	37.5	35.7	50	55.5	55.5	62.5	71.4
			MIER (L)	88.8	88.8	90.4	87.5	85.7	90	77.7	77.7	87.5	100
	DUP	All	Call (A)	11914	11914	11759	11675	11623	11608	11599	11591	11583	11567
			Recall (A)	14.6	14.6	13.4	12.6	12.5	12.4	12.3	12.2	12.2	12
			Precis (A)	3.2	3.2	3	2.8	2.8	2.8	2.8	2.8	2.7	2.7
			MIER (A)	73.5	73.5	73.8	74	74.2	74.2	74.3	74.3	74.3	74.4
		S	Call (S)	7834	7834	7795	7781	7775	7770	7767	7762	7761	7756
			Recall (S)	8.9	8.9	8.8	8.8	8.8	8.7	8.6	8.6	8.5	8.3
			Precis (S)	0.7	0.7	0.7	0.7	0.6	0.6	0.6	0.6	0.6	0.6
			MIER (S)	89.7	89.7	89.6	89.6	89.6	89.7	89.7	89.7	89.7	89.8
		M	Call (M)	4073	4073	3960	3893	3847	3837	3831	3828	3821	3810
			Recall (M)	18.7	18.7	17.1	15.9	15.7	15.6	15.5	15.4	15.4	15.2
			Precis (M)	8	8	7.5	7.1	7.2	7.1	7.1	7.1	7	7
			MIER (M)	42.5	42.5	42.7	42.8	43	43	43	43.1	43.1	43.2
		L	Call (L)	7	7	4	1	1	1	1	1	1	1
			Recall (L)	4.7	4.7	2	0	0	0	0	0	0	0
			Precis (L)	57.1	57.1	75	100	100	100	100	100	100	100
			MIER (L)	14.2	14.2	25	0	0	0	0	0	0	0
	INS	All	Call (A)	1628	1628	1628	1628	1628	1628	1628	1628	1627	1626
			Recall (A)	10.9	10.9	10.9	10.9	10.9	10.9	10.9	10.9	10.9	10.9
			Precis (A)	88.5	88.5	88.5	88.5	88.5	88.5	88.5	88.5	88.6	88.6
			MIER (A)	35.5	35.5	35.5	35.5	35.5	35.5	35.5	35.5	35.5	35.4
	INV	All	Call (A)	82	82	77	71	62	53	51	49	46	34
			Recall (A)	10.5	10.5	10.5	10.2	9.8	9.4	9.1	8.7	8.7	6.9
			Precis (A)	35.3	35.3	37.6	39.4	43.5	49	49	48.9	52.1	55.8
			MIER (A)	53.6	53.6	51.9	49.2	46.7	43.3	41.1	38.7	36.9	26.4
laSV	DEL	All	Call (A)	2816	2708	2610	2537	2460	2384	2315	2231	2155	1994
			Recall (A)	17.9	17.9	17.7	17.7	17.6	17.5	17.4	17.2	17	16.3
			Precis (A)	58.4	60.7	62.5	64.1	65.9	67.6	69.2	70.8	72.4	75.2
			MIER (A)	38.7	36.5	34.5	32.7	31.1	29.4	27.9	26.2	24.8	22.4
		SS	Call (SS)	0	0	0	0	0	0	0	0	0	0
			Recall (SS)	0.9	0.9	0.9	0.9	0.9	0.9	0.9	0.9	0.9	0.9
			Precis (SS)	0	0	0	0	0	0	0	0	0	0
			MIER (SS)	0	0	0	0	0	0	0	0	0	0
		S	Call (S)	2465	2363	2269	2198	2124	2053	1986	1911	1844	1701
			Recall (S)	23.3	23.3	23.1	23.1	23	22.9	22.7	22.4	22.3	21.5
			Precis (S)	53.2	55.4	57.3	59	60.9	62.7	64.4	66.1	68	71.1
			MIER (S)	42.9	40.6	38.4	36.5	34.8	33	31.4	29.5	27.9	25.3
		M	Call (M)	347	341	337	335	332	327	325	316	308	290
			Recall (M)	14.3	14.2	14.1	14.1	14.1	13.9	13.9	13.5	13.2	12.4
			Precis (M)	95.6	96.7	97	97.3	97.8	98.4	98.4	98.7	98.7	98.9
			MIER (M)	8.6	8.2	8	7.7	7.2	6.4	6.4	6.3	5.8	5.1
		L	Call (L)	4	4	4	4	4	4	4	4	3	3
			Recall (L)	3.1	3.1	3.1	3.1	3.1	3.1	3.1	3.1	2	2
			Precis (L)	75	75	75	75	75	75	75	75	66.6	66.6
			MIER (L)	50	50	50	50	50	50	50	50	33.3	33.3
	DUP	All	Call (A)	210	197	177	164	159	142	125	116	103	78
			Recall (A)	4.7	4.6	4.4	4.2	4.1	3.7	3.5	3.4	3	2.2
			Precis (A)	60.4	63.4	66.6	68.9	69.1	69	74.4	77.5	78.6	76.9
			MIER (A)	29.5	26.9	25.4	24.3	23.8	23.9	23.2	22.4	21.3	17.9
		S	Call (S)	192	181	164	151	146	130	116	108	96	72
			Recall (S)	13.4	13.2	12.5	12	11.7	10.5	10	9.6	8.7	6.4
			Precis (S)	65.1	67.9	70.7	73.5	73.9	73.8	78.4	81.4	82.2	80.5
			MIER (S)	30.2	28.1	26.8	25.8	25.3	26.1	25	24	22.9	19.4
		M	Call (M)	15	13	10	10	10	9	6	5	5	4
			Recall (M)	0.1	0.1	0.1	0.1	0.1	0.1	0.1	0.1	0.1	0.1
			Precis (M)	13.3	15.3	20	20	20	22.2	33.3	40	40	50
			MIER (M)	26.6	15.3	10	10	10	0	0	0	0	0
		L	Call (L)	3	3	3	3	3	3	3	3	2	2
			Recall (L)	0	0	0	0	0	0	0	0	0	0
			Precis (L)	0	0	0	0	0	0	0	0	0	0
			MIER (L)	0	0	0	0	0	0	0	0	0	0
	INS	All	Call (A)	244	244	243	243	242	242	242	242	240	238
			Recall (A)	2.1	2.1	2.1	2	2	2	2	2	1.9	1.8
			Precis (A)	98.3	98.3	98.7	98.7	98.7	98.7	98.7	98.7	98.7	98.7
			MIER (A)	26.2	26.2	25.9	25.9	26	26	26	26	25.8	25.2
	INV	All	Call (A)	87	73	62	53	46	40	37	33	30	28
			Recall (A)	5.8	5.8	5.8	5.4	5.1	4.7	4.3	4	3.6	3.6
			Precis (A)	18.3	21.9	25.8	28.3	30.4	32.5	32.4	33.3	33.3	35.7
			MIER (A)	28.7	21.9	20.9	16.9	15.2	15	16.2	15.1	16.6	14.2
Lumpy	DEL	All	Call (A)	3119	3119	3119	2903	2724	2565	2427	2249	2098	1811
			Recall (A)	28.4	28.4	28.4	27.5	26.5	25.5	24.5	23	21.6	18.9
			Precis (A)	83.6	83.6	83.6	87.1	89.3	91.2	92.6	93.9	94.7	96.1
			MIER (A)	16.4	16.4	16.4	12.7	10.2	8.2	6.7	5.9	4.9	3.2
		SS	Call (SS)	441	441	441	397	354	308	260	217	174	121
			Recall (SS)	21.8	21.8	21.8	20.8	18.9	17.4	15.3	12.8	10.4	7.8
			Precis (SS)	65.3	65.3	65.3	69.2	71.1	74.6	78	79.2	80.4	85.9
			MIER (SS)	23.8	23.8	23.8	19.6	17.5	15.2	12.6	11.5	8.6	4.1
		S	Call (S)	1789	1789	1789	1677	1574	1493	1430	1317	1221	1030
			Recall (S)	28.9	28.9	28.9	28	26.8	25.8	24.8	23	21.4	18
			Precis (S)	88.9	88.9	88.9	92.2	94.3	95.7	96.2	97.2	97.7	98
			MIER (S)	16.5	16.5	16.5	12.3	9.4	7.5	6.2	5.4	4.3	2.9
		M	Call (M)	853	853	853	804	774	742	717	696	686	646
			Recall (M)	31.2	31.2	31.2	30.6	30.2	29.6	29.1	28.7	28.3	27.3
			Precis (M)	84.1	84.1	84.1	87	89	90.8	92.4	93.9	94.3	96.1
			MIER (M)	12.3	12.3	12.3	10	8.5	6.6	5.5	4.8	4.6	3.2
		L	Call (L)	36	36	36	25	22	22	20	19	17	14
			Recall (L)	11.4	11.4	11.4	10.4	8.3	8.3	8.3	8.3	8.3	8.3
			Precis (L)	27.7	27.7	27.7	36	31.8	31.8	35	36.8	41.1	50
			MIER (L)	16.6	16.6	16.6	12	13.6	13.6	15	15.7	17.6	14.2
	DUP	All	Call (A)	338	338	338	291	255	231	206	180	160	121
			Recall (A)	2.8	2.8	2.8	2.7	2.6	2.4	2.2	1.9	1.7	1.2
			Precis (A)	22.4	22.4	22.4	24.3	27.4	27.2	29.1	28.3	28.7	27.2
			MIER (A)	18.3	18.3	18.3	14.7	11.3	10.3	8.7	7.2	6.2	5.7
		S	Call (S)	146	146	146	124	110	99	88	77	66	47
			Recall (S)	6	6	6	5.6	5.5	4.8	4.5	3.7	3.1	2
			Precis (S)	36.9	36.9	36.9	40.3	44.5	43.4	45.4	42.8	42.4	38.2
			MIER (S)	16.4	16.4	16.4	12.9	10	9	7.9	6.4	4.5	2.1
		M	Call (M)	158	158	158	140	121	110	99	86	77	65
			Recall (M)	1.2	1.2	1.2	1.2	1.2	1.1	1.1	1	1	0.9
			Precis (M)	12.6	12.6	12.6	14.2	16.5	17.2	19.1	19.7	22	23
			MIER (M)	21.5	21.5	21.5	18.5	14.8	13.6	11.1	9.3	9	9.2
		L	Call (L)	34	34	34	27	24	22	19	17	17	9
			Recall (L)	1.3	1.3	1.3	0.6	0.6	0.6	0.6	0.6	0.6	0
			Precis (L)	5.8	5.8	5.8	3.7	4.1	4.5	5.2	5.8	5.8	0
			MIER (L)	11.7	11.7	11.7	3.7	0	0	0	0	0	0
	INV	All	Call (A)	86	86	86	79	72	69	66	61	57	48
			Recall (A)	9.4	9.4	9.4	9.1	8.7	8.7	8.7	8.3	8.3	7.6
			Precis (A)	30.2	30.2	30.2	31.6	33.3	34.7	36.3	37.7	40.3	43.7
			MIER (A)	48.8	48.8	48.8	46.8	45.8	43.4	40.9	40.9	38.5	31.2
Manta	DEL	All	Call (A)	5031	4999	4929	4799	4634	4438	4199	3917	3597	2969
			Recall (A)	36.1	36	35.6	35	34.2	33.1	31.8	30	27.9	23.6
			Precis (A)	65.9	66	66.3	66.9	67.7	68.5	69.7	70.3	71.3	73.1
			MIER (A)	26.5	26.1	25.7	24.8	24	23	22.1	21.5	20.5	19.1
		SS	Call (SS)	1850	1826	1791	1721	1644	1540	1414	1299	1153	913
			Recall (SS)	54.5	54.1	53.4	52	50.2	47.9	45.2	42.3	38.4	31.5
			Precis (SS)	42.1	42.1	42.4	42.8	43.3	43.5	44.6	45.4	46.4	47.8
			MIER (SS)	40.7	40.1	39.6	38.4	37.6	36.4	35.5	34.9	33.9	33.4
		S	Call (S)	2429	2421	2395	2347	2277	2204	2122	1991	1864	1567
			Recall (S)	35.6	35.4	35.1	34.7	34	33	32	30.1	28.3	24.2
			Precis (S)	76.4	76.5	76.7	77.4	78.3	79	79.8	80	80.6	82.4
			MIER (S)	20.8	20.6	20.3	19.6	18.7	18	17.2	16.7	15.8	14
		M	Call (M)	721	721	712	700	684	665	636	600	553	468
			Recall (M)	28.9	28.9	28.5	28	27.4	26.7	25.5	24.2	22.4	18.9
			Precis (M)	93	93	92.9	93	92.9	93.2	93.2	93.6	93.6	93.3
			MIER (M)	8.7	8.7	8.5	8.5	8.6	8.2	8.1	8.1	8.3	7.6
		L	Call (L)	31	31	31	31	29	29	27	27	27	21
			Recall (L)	12.5	12.5	12.5	12.5	10.4	10.4	10.4	9.3	8.3	8.3
			Precis (L)	32.2	32.2	32.2	32.2	27.5	27.5	29.6	29.6	29.6	33.3
			MIER (L)	35.4	35.4	35.4	35.4	34.4	34.4	29.6	29.6	29.6	33.3
	DUP	All	Call (A)	419	418	416	409	390	374	352	337	306	248
			Recall (A)	7.8	7.8	7.8	7.7	7.3	6.9	6.4	6.1	5.6	4.8
			Precis (A)	51	51.1	51.2	51.3	51.2	50	49.1	49.5	49.6	52
			MIER (A)	36	35.8	35.5	35.4	35.3	34.2	34.6	32.9	32	31.4
		S	Call (S)	300	299	297	291	276	260	241	229	207	169
			Recall (S)	19.4	19.4	19.3	19.2	18.4	17.3	16	15.4	14.1	12.3
			Precis (S)	65	65.2	65.3	65.9	66.3	65.3	64.7	65.5	65.7	69.2
			MIER (S)	43	42.8	42.4	42.2	42.3	41.1	42.7	41	39.1	36.6
		M	Call (M)	96	96	96	95	93	93	90	88	80	63
			Recall (M)	1.1	1.1	1.1	1.1	1	1	1	1	1	0.7
			Precis (M)	18.7	18.7	18.7	17.8	17.2	17.2	17.7	18.1	18.7	17.4
			MIER (M)	18.7	18.7	18.7	18.9	18.2	18.2	16.6	15.9	17.5	20.6
		L	Call (L)	23	23	23	23	21	21	21	20	19	16
			Recall (L)	0.6	0.6	0.6	0.6	0.6	0.6	0.6	0.6	0.6	0.6
			Precis (L)	4.3	4.3	4.3	4.3	4.7	4.7	4.7	5	5.2	6.2
			MIER (L)	17.3	17.3	17.3	17.3	19	19	19	15	15.7	18.7
	INS	All	Call (A)	1736	1736	1734	1725	1716	1703	1689	1666	1638	1556
			Recall (A)	10.9	10.9	10.9	10.8	10.7	10.6	10.4	10.3	10.1	9.6
			Precis (A)	78.8	78.8	78.8	78.8	78.9	79	78.9	79.3	79.8	80.4
			MIER (A)	51.4	51.4	51.4	51.3	51.1	51	50.9	50.8	50.6	50.3
	INV	All	Call (A)	222	222	221	217	213	210	203	186	176	148
			Recall (A)	21.5	21.5	21.5	20.8	20.8	20	19.3	18.2	17.5	14.5
			Precis (A)	26.5	26.5	26.6	26.2	26.7	26.1	26.1	26.8	27.2	27
			MIER (A)	19.8	19.8	19.9	19.3	18.7	19	18.7	19.3	18.1	18.2
MATCHCLIP	DEL	All	Call (A)	2134	2115	2046	1871	1563	1131	798	471	228	0
			Recall (A)	20.9	20.8	20.4	18.6	15.7	11.4	8.1	4.8	2.2	0
			Precis (A)	89.9	90.5	91.7	91.6	92.4	93.2	93.7	94.2	91.6	0
			MIER (A)	15.9	15.5	13.9	12.5	11	8.5	7	6.1	6.5	0
		SS	Call (SS)	372	363	328	309	257	183	122	59	32	0
			Recall (SS)	18	17.9	16.7	16.1	13.9	10.7	7.5	3.9	1.9	0
			Precis (SS)	61.8	63	64.3	64	66.5	71.5	74.5	79.6	71.8	0
			MIER (SS)	31.4	30.5	26.8	26.5	25.6	21.3	16.3	11.8	6.2	0
		S	Call (S)	1182	1172	1138	1096	1007	819	618	385	185	0
			Recall (S)	20.1	20.1	19.7	18.9	17.5	14.3	10.7	6.6	3.1	0
			Precis (S)	94.5	95.2	96.3	96.4	97.2	97.3	97.2	96.6	94.5	0
			MIER (S)	11.5	11.1	9.6	8.9	7.7	5.9	4.5	4.9	6.4	0
		M	Call (M)	573	573	573	460	298	129	58	27	11	0
			Recall (M)	24.6	24.6	24.6	19.8	12.9	5.6	2.4	1	0.4	0
			Precis (M)	98.4	98.4	98.4	98.6	98.6	98.4	96.5	92.5	100	0
			MIER (M)	14.3	14.3	14.3	11	9	6.9	13.7	11.1	9	0
		L	Call (L)	7	7	7	6	1	0	0	0	0	0
			Recall (L)	8.3	8.3	8.3	7.2	1	0	0	0	0	0
			Precis (L)	100	100	100	100	100	0	0	0	0	0
			MIER (L)	71.4	71.4	71.4	66.6	100	0	0	0	0	0
	DUP	All	Call (A)	1111	1071	981	875	718	486	292	148	70	0
			Recall (A)	16.6	16.3	15.2	14.3	12.8	9.9	6.5	3.3	1.3	0
			Precis (A)	44.4	45.2	45.2	47.4	51.3	56.9	60.9	60.8	51.4	0
			MIER (A)	50.7	49.8	47.1	46	40.9	33.5	29.1	27.7	31.4	0
		S	Call (S)	1033	994	908	841	693	473	285	145	67	0
			Recall (S)	38.6	38.1	36	35	32.3	26.1	17.9	9.6	3.9	0
			Precis (S)	46.1	47	47.1	48.8	52.6	58.1	61.7	61.3	52.2	0
			MIER (S)	51.7	50.9	48	46.7	41.2	33.1	28.4	26.2	28.3	0
		M	Call (M)	64	63	60	30	23	13	7	3	3	0
			Recall (M)	1	1	0.9	0.3	0.2	0.1	0.1	0	0	0
			Precis (M)	23.4	23.8	23.3	13.3	17.3	15.3	28.5	33.3	33.3	0
			MIER (M)	35.9	34.9	35	30	34.7	46.1	57.1	100	100	0
		L	Call (L)	14	14	13	4	2	0	0	0	0	0
			Recall (L)	1.3	1.3	1.3	0	0	0	0	0	0	0
			Precis (L)	14.2	14.2	15.3	0	0	0	0	0	0	0
			MIER (L)	42.8	42.8	46.1	25	0	0	0	0	0	0
Meerkat	DEL	All	Call (A)	1385	1385	1208	1105	988	914	835	778	722	622
			Recall (A)	12.2	12.2	11.3	10.7	9.8	9.1	8.4	7.9	7.3	6.3
			Precis (A)	81	81	86.3	89.1	91.1	92.2	92.8	93.1	93.6	94.3
			MIER (A)	30.9	30.9	24.8	22.2	20.4	19	18.5	17.4	16.2	15.7
		SS	Call (SS)	75	75	26	17	11	9	6	5	5	4
			Recall (SS)	1.7	1.7	0.3	0.1	0	0	0	0	0	0
			Precis (SS)	29.3	29.3	15.3	11.7	0	0	0	0	0	0
			MIER (SS)	96	96	92.3	94.1	100	88.8	100	100	100	100
		S	Call (S)	793	793	679	597	494	435	367	315	272	195
			Recall (S)	11.6	11.6	10.5	9.5	8.1	7.2	6	5.2	4.5	3.2
			Precis (S)	81.5	81.5	86.5	89.6	92.3	92.8	92.6	93.3	93.3	92.8
			MIER (S)	34.5	34.5	29.6	26.8	25.1	24.5	25.3	23.8	23.1	25.6
		M	Call (M)	500	500	488	479	471	461	453	449	439	418
			Recall (M)	19.2	19.2	19.1	19	18.9	18.7	18.5	18.4	18	17.3
			Precis (M)	89.4	89.4	91.1	92.4	93.4	94.1	94.9	94.8	95.4	96.4
			MIER (M)	15	15	13.9	13.3	12.9	11.9	11.4	11.5	10.7	10.2
		L	Call (L)	17	17	15	12	12	9	9	9	6	5
			Recall (L)	8.3	8.3	7.2	6.2	6.2	5.2	5.2	5.2	4.1	4.1
			Precis (L)	41.1	41.1	40	41.6	41.6	55.5	55.5	55.5	50	60
			MIER (L)	47	47	46.6	50	50	44.4	44.4	44.4	33.3	20
	DUP	All	Call (A)	96	96	84	74	67	53	50	42	37	29
			Recall (A)	0.9	0.9	0.8	0.8	0.7	0.5	0.5	0.5	0.4	0.3
			Precis (A)	27	27	27.3	28.3	28.3	28.3	30	33.3	29.7	31
			MIER (A)	44.7	44.7	44	40.5	35.8	33.9	32	28.5	24.3	20.6
		S	Call (S)	45	45	35	31	29	22	20	18	17	13
			Recall (S)	1.8	1.8	1.4	1.2	1.1	0.8	0.8	0.6	0.5	0.3
			Precis (S)	35.5	35.5	37.1	35.4	34.4	31.8	35	33.3	29.4	23
			MIER (S)	35.5	35.5	34.2	32.2	27.5	27.2	25	16.6	17.6	15.3
		M	Call (M)	45	45	43	37	34	29	28	22	18	15
			Recall (M)	0.5	0.5	0.5	0.5	0.5	0.4	0.4	0.4	0.3	0.3
			Precis (M)	17.7	17.7	18.6	21.6	23.5	24.1	25	31.8	27.7	33.3
			MIER (M)	55.5	55.5	53.4	48.6	44.1	41.3	39.2	40.9	33.3	26.6
		L	Call (L)	6	6	6	6	4	2	2	2	2	1
			Recall (L)	1.3	1.3	1.3	1.3	0.6	0.6	0.6	0.6	0.6	0.6
			Precis (L)	33.3	33.3	33.3	33.3	25	50	50	50	50	100
			MIER (L)	33.3	33.3	33.3	33.3	25	0	0	0	0	0
	INS	All	Call (A)	83	83	77	68	67	58	51	47	38	28
			Recall (A)	0	0	0	0	0	0	0	0	0	0
			Precis (A)	8.4	8.4	9	10.2	8.9	8.6	9.8	10.6	10.5	10.7
			MIER (A)	49.3	49.3	46.7	42.6	41.7	37.9	39.2	36.1	28.9	32.1
	INV	All	Call (A)	130	130	100	83	74	68	58	52	43	33
			Recall (A)	9.4	9.4	8	7.6	7.2	7.2	6.9	6.9	6.5	6.5
			Precis (A)	20	20	22	25.3	27	29.4	32.7	36.5	41.8	54.5
			MIER (A)	62.3	62.3	63	60.2	56.7	54.4	53.4	55.7	58.1	57.5
MetaSV	DEL	All	Call (A)	695	695	616	575	544	523	504	493	481	429
			Recall (A)	7.2	7.2	6.4	6	5.7	5.5	5.3	5.2	5.1	4.6
			Precis (A)	96.1	96.1	96.2	97.2	97.6	97.8	98.2	98.1	98.3	99
			MIER (A)	8	8	7.4	6.4	5.8	5.5	4.9	4.8	4.7	3.2
		SS	Call (SS)	0	0	0	0	0	0	0	0	0	0
			Recall (SS)	0	0	0	0	0	0	0	0	0	0
			Precis (SS)	0	0	0	0	0	0	0	0	0	0
			MIER (SS)	0	0	0	0	0	0	0	0	0	0
		S	Call (S)	275	275	206	176	154	144	134	129	124	96
			Recall (S)	4.6	4.6	3.4	2.9	2.6	2.4	2.2	2.1	2	1.6
			Precis (S)	96.7	96.7	96.6	98.2	98.7	98.6	98.5	98.4	98.3	98.9
			MIER (S)	7.2	7.2	7.7	6.2	5.1	5.5	5.2	5.4	5.6	4.1
		M	Call (M)	413	413	403	392	384	373	365	360	354	331
			Recall (M)	17.3	17.3	16.9	16.6	16.3	15.9	15.7	15.4	15.2	14.2
			Precis (M)	96.3	96.3	96.7	97.4	97.6	98.1	98.6	98.6	98.5	99
			MIER (M)	8.4	8.4	7.1	6.3	5.9	5.3	4.9	4.7	4.5	3
		L	Call (L)	7	7	7	7	6	6	5	4	3	2
			Recall (L)	5.2	5.2	5.2	5.2	5.2	5.2	4.1	3.1	3.1	3.1
			Precis (L)	57.1	57.1	57.1	57.1	66.6	66.6	60	50	66.6	100
			MIER (L)	14.2	14.2	14.2	14.2	16.6	16.6	0	0	0	0
	DUP	All	Call (A)	1128	1128	836	678	582	506	451	393	359	295
			Recall (A)	13.1	13.1	10.4	9	7.9	7.3	6.6	6	5.6	4.7
			Precis (A)	32.4	32.4	34	35.8	36.5	38.7	39	40.9	41.5	42.7
			MIER (A)	42.9	42.9	35.5	33	31.7	30.2	30.1	28.7	29.2	25.7
		S	Call (S)	791	791	532	397	318	260	219	179	153	111
			Recall (S)	25.8	25.8	20.1	16.7	13.9	12.5	10.5	9.3	8.1	6.3
			Precis (S)	34.3	34.3	37.4	40.5	41.1	44.6	44.2	47.4	48.3	51.3
			MIER (S)	47.6	47.6	38.7	35	33.6	31.5	31.9	29.6	31.3	25.2
		M	Call (M)	266	266	242	224	213	199	190	175	169	153
			Recall (M)	4.5	4.5	4.1	3.9	3.9	3.9	3.8	3.6	3.6	3.2
			Precis (M)	27.4	27.4	27.2	28.1	29.5	31.1	32.1	33.1	34.3	33.9
			MIER (M)	34.9	34.9	32.6	33.4	32.8	31.6	31	31.4	31.3	30
		L	Call (L)	71	71	62	57	51	47	42	39	37	31
			Recall (L)	15	15	13.6	13	13	12.3	12.3	12.3	11.6	11.6
			Precis (L)	29.5	29.5	32.2	33.3	37.2	38.2	42.8	46.1	45.9	54.8
			MIER (L)	19.7	19.7	19.3	17.5	15.6	17	16.6	12.8	10.8	6.4
	INS	All	Call (A)	2603	2603	1569	1091	807	611	455	340	267	161
			Recall (A)	11	11	7	5.1	4	3.2	2.5	1.9	1.6	1
			Precis (A)	50.9	50.9	53.8	56.6	59.9	62.6	65.4	67	70.4	72.6
			MIER (A)	70.2	70.2	63	57.3	52.4	49	47	40.8	35.9	26
	INV	All	Call (A)	38	38	34	32	30	27	24	23	22	19
			Recall (A)	6.5	6.5	5.8	5.8	5.8	5.8	5.8	5.4	5.1	4.3
			Precis (A)	47.3	47.3	47	50	53.3	59.2	66.6	65.2	63.6	63.1
			MIER (A)	26.3	26.3	20.5	18.7	16.6	14.8	16.6	17.3	18.1	21
MindTheGap	INS	All	Call (A)	3103	3103	3103	3103	3103	3103	3103	3103	3103	3103
			Recall (A)	5.5	5.5	5.5	5.5	5.5	5.5	5.5	5.5	5.5	5.5
			Precis (A)	24.3	24.3	24.3	24.3	24.3	24.3	24.3	24.3	24.3	24.3
			MIER (A)	84.6	84.6	84.6	84.6	84.6	84.6	84.6	84.6	84.6	84.6
OncoSNP-Seq	DEL	All	Call (A)	143125	143125	143102	143102	141712	141712	134292	134292	63032	0
			Recall (A)	20.6	20.6	20.4	20.4	19.4	19.4	17.8	17.8	10.7	0
			Precis (A)	1.3	1.3	1.3	1.3	1.2	1.2	1.2	1.2	1.5	0
			MIER (A)	84	84	84	84	84.1	84.1	84.3	84.3	84.3	0
		SS	Call (SS)	4247	4247	4247	4247	4247	4247	4247	4247	4152	0
			Recall (SS)	8.8	8.8	8.8	8.8	8.8	8.8	8.8	8.8	7.7	0
			Precis (SS)	1.4	1.4	1.4	1.4	1.4	1.4	1.4	1.4	1.3	0
			MIER (SS)	76.1	76.1	76.1	76.1	76.1	76.1	76.1	76.1	76.4	0
		S	Call (S)	107394	107394	107394	107394	107378	107378	106779	106779	58414	0
			Recall (S)	21.6	21.6	21.6	21.6	21.6	21.6	21.5	21.5	15.2	0
			Precis (S)	1.1	1.1	1.1	1.1	1.1	1.1	1.1	1.1	1.4	0
			MIER (S)	84.5	84.5	84.5	84.5	84.6	84.6	84.6	84.6	85.2	0
		M	Call (M)	31463	31463	31450	31450	30086	30086	23266	23266	466	0
			Recall (M)	24.4	24.4	24.3	24.3	20.4	20.4	14.2	14.2	2.1	0
			Precis (M)	1.9	1.9	1.9	1.9	1.7	1.7	1.6	1.6	12.2	0
			MIER (M)	83.3	83.3	83.3	83.3	83.8	83.8	84.5	84.5	52.4	0
		L	Call (L)	21	21	11	11	1	1	0	0	0	0
			Recall (L)	13.7	13.7	4.9	4.9	0	0	0	0	0	0
			Precis (L)	52.3	52.3	36.3	36.3	0	0	0	0	0	0
			MIER (L)	30.4	30.4	38.4	38.4	0	0	0	0	0	0
	DUP	All	Call (A)	1019746	1019746	1018350	1018350	987159	987159	885646	885646	313460	0
			Recall (A)	54.3	54.3	52.7	52.7	47.9	47.9	44.7	44.7	28.6	0
			Precis (A)	0.2	0.2	0.2	0.2	0.2	0.2	0.2	0.2	0.3	0
			MIER (A)	63.3	63.3	63.3	63.3	63.8	63.8	65.4	65.4	75	0
		S	Call (S)	599121	599121	599119	599119	598960	598960	596675	596675	311493	0
			Recall (S)	70.5	70.5	70.5	70.5	70.2	70.2	69.3	69.3	55	0
			Precis (S)	0.2	0.2	0.2	0.2	0.2	0.2	0.2	0.2	0.2	0
			MIER (S)	70.5	70.5	70.5	70.5	70.5	70.5	70.7	70.7	80	0
		M	Call (M)	419957	419957	419206	419206	388198	388198	288971	288971	1967	0
			Recall (M)	34.1	34.1	31.3	31.3	18	18	11.2	11.2	1.3	0
			Precis (M)	0.1	0.1	0.1	0.1	0	0	0	0	1	0
			MIER (M)	56	56	56.1	56.1	56.9	56.9	59.2	59.2	36.6	0
		L	Call (L)	668	668	25	25	1	1	0	0	0	0
			Recall (L)	17.1	17.1	3.4	3.4	0.6	0.6	0.6	0.6	0	0
			Precis (L)	3.5	3.5	12	12	0	0	0	0	0	0
			MIER (L)	46.1	46.1	4	4	0	0	0	0	0	0
Pamir	INS	All	Call (A)	6261	4032	2817	1996	1498	1106	860	661	510	296
			Recall (A)	13.4	10.7	8.5	6.9	5.6	4.5	3.6	3	2.4	1.4
			Precis (A)	29.4	36.6	41.7	47.3	51.4	55.7	58.4	62.1	65	67.9
			MIER (A)	58	52.5	51.6	50.5	50.2	50.6	51	51.2	49.6	53
PBHoney-NGM	DEL	All	Call (A)	6517	5313	4155	3152	2359	1741	1243	874	598	256
			Recall (A)	42.9	36.3	29.5	23	17.7	13.1	9.6	6.9	4.7	1.9
			Precis (A)	60.4	62.7	65.3	67.1	69.2	69.2	71.1	72.7	73	70.3
		SS	Call (SS)	2294	1893	1488	1139	843	603	419	295	202	81
			Recall (SS)	59.9	51.8	44.4	35.3	28.1	20.1	15.1	11.1	8.2	3.6
			Precis (SS)	40.8	42.6	45.9	47.3	50.7	49.7	52.2	54.2	55.9	62.9
		S	Call (S)	3580	2946	2333	1777	1350	1019	748	531	365	165
			Recall (S)	47.5	40.8	33.5	26.3	20.4	15.2	11.2	8.1	5.5	2.2
			Precis (S)	68.1	71.1	73.6	76.1	77.4	77.4	78.8	80.7	80.5	72.7
		M	Call (M)	643	474	334	236	166	119	76	48	31	10
			Recall (M)	25	19.1	13.8	9.9	6.9	5.1	3.2	2	1.3	0.4
			Precis (M)	87.8	91.3	93.4	94.4	96.3	98.3	98.6	97.9	96.7	90
		L	Call (L)	0	0	0	0	0	0	0	0	0	0
			Recall (L)	0.9	0.9	0	0	0	0	0	0	0	0
			Precis (L)	0	0	0	0	0	0	0	0	0	0
	INS	All	Call (A)	9105	6882	4858	3524	2534	1782	1196	810	543	237
			Recall (A)	32.5	28.8	23.4	18.4	14	10.1	6.9	4.7	3.1	1.3
			Precis (A)	49	57.5	66	71.7	75.6	77.7	79	80.2	80.1	76.7
pbsv	DEL	All	Call (A)	6468	6468	0	0	0	0	0	0	0	0
			Recall (A)	44.6	44.6	0	0	0	0	0	0	0	0
			Precis (A)	63.3	63.3	0	0	0	0	0	0	0	0
		SS	Call (SS)	2392	2392	0	0	0	0	0	0	0	0
			Recall (SS)	62.9	62.9	0	0	0	0	0	0	0	0
			Precis (SS)	42.8	42.8	0	0	0	0	0	0	0	0
		S	Call (S)	3488	3488	0	0	0	0	0	0	0	0
			Recall (S)	50.1	50.1	0	0	0	0	0	0	0	0
			Precis (S)	72.5	72.5	0	0	0	0	0	0	0	0
		M	Call (M)	585	585	0	0	0	0	0	0	0	0
			Recall (M)	23.9	23.9	0	0	0	0	0	0	0	0
			Precis (M)	92.9	92.9	0	0	0	0	0	0	0	0
		L	Call (L)	3	3	0	0	0	0	0	0	0	0
			Recall (L)	3.9	3.9	0	0	0	0	0	0	0	0
			Precis (L)	100	100	0	0	0	0	0	0	0	0
	INS	All	Call (A)	10548	10548	0	0	0	0	0	0	0	0
			Recall (A)	46.8	46.8	0	0	0	0	0	0	0	0
			Precis (A)	60.8	60.8	0	0	0	0	0	0	0	0
PennCNV-Seq	DEL	All	Call (A)	12237	12237	0	0	0	0	0	0	0	0
			Recall (A)	6.8	6.8	0	0	0	0	0	0	0	0
			Precis (A)	5.1	5.1	0	0	0	0	0	0	0	0
			MIER (A)	83.9	83.9	0	0	0	0	0	0	0	0
		SS	Call (SS)	0	0	0	0	0	0	0	0	0	0
			Recall (SS)	0	0	0	0	0	0	0	0	0	0
			Precis (SS)	0	0	0	0	0	0	0	0	0	0
			MIER (SS)	0	0	0	0	0	0	0	0	0	0
		S	Call (S)	11	11	0	0	0	0	0	0	0	0
			Recall (S)	0.6	0.6	0	0	0	0	0	0	0	0
			Precis (S)	0	0	0	0	0	0	0	0	0	0
			MIER (S)	90.9	90.9	0	0	0	0	0	0	0	0
		M	Call (M)	12203	12203	0	0	0	0	0	0	0	0
			Recall (M)	24.8	24.8	0	0	0	0	0	0	0	0
			Precis (M)	5	5	0	0	0	0	0	0	0	0
			MIER (M)	84.1	84.1	0	0	0	0	0	0	0	0
		L	Call (L)	23	23	0	0	0	0	0	0	0	0
			Recall (L)	12.5	12.5	0	0	0	0	0	0	0	0
			Precis (L)	26	26	0	0	0	0	0	0	0	0
			MIER (L)	4.3	4.3	0	0	0	0	0	0	0	0
	DUP	All	Call (A)	9048	9048	0	0	0	0	0	0	0	0
			Recall (A)	7.1	7.1	0	0	0	0	0	0	0	0
			Precis (A)	2	2	0	0	0	0	0	0	0	0
			MIER (A)	89.6	89.6	0	0	0	0	0	0	0	0
		S	Call (S)	2	2	0	0	0	0	0	0	0	0
			Recall (S)	0.2	0.2	0	0	0	0	0	0	0	0
			Precis (S)	0	0	0	0	0	0	0	0	0	0
			MIER (S)	100	100	0	0	0	0	0	0	0	0
		M	Call (M)	9040	9040	0	0	0	0	0	0	0	0
			Recall (M)	11.5	11.5	0	0	0	0	0	0	0	0
			Precis (M)	2	2	0	0	0	0	0	0	0	0
			MIER (M)	89.6	89.6	0	0	0	0	0	0	0	0
		L	Call (L)	6	6	0	0	0	0	0	0	0	0
			Recall (L)	0.6	0.6	0	0	0	0	0	0	0	0
			Precis (L)	0	0	0	0	0	0	0	0	0	0
			MIER (L)	33.3	33.3	0	0	0	0	0	0	0	0
Pindel	DEL	All	Call (A)	7665	7665	6357	5371	4670	4069	3599	3191	2825	2197
			Recall (A)	29.4	29.4	28.2	27.2	25.9	24.5	23.3	22	20.6	17.4
			Precis (A)	35.2	35.2	40.7	46.4	51	55.4	59.4	63.4	67.2	72.9
			MIER (A)	54.6	54.6	49.2	43.4	39.1	34.6	30.5	26.4	23	17.2
		SS	Call (SS)	3542	3542	2780	2119	1689	1334	1058	847	667	409
			Recall (SS)	18.9	18.9	17.2	16.1	15.1	13.4	12	11.4	10.2	7.8
			Precis (SS)	7.9	7.9	8.9	10.5	12.1	13.5	15.2	17.4	19.6	24.9
			MIER (SS)	86.4	86.4	86.1	84.5	83.3	81.9	80.5	77.8	75.5	69.4
		S	Call (S)	3288	3288	2807	2534	2329	2136	1995	1843	1711	1412
			Recall (S)	36.7	36.7	35.4	34.2	32.7	31.1	29.8	28.2	26.6	22.6
			Precis (S)	60.7	60.7	68.9	74	77.2	80.3	82.6	84.8	86.3	88.7
			MIER (S)	29.7	29.7	21.5	17.1	13.9	11.5	9.4	7.4	6.4	4.9
		M	Call (M)	742	742	688	645	594	551	509	469	422	358
			Recall (M)	17.8	17.8	17.2	16.7	16	15.1	14	13.3	12.4	10.6
			Precis (M)	55.5	55.5	58.1	60	62.4	63.5	63.8	65.6	67.7	68.1
			MIER (M)	16.9	16.9	16.7	14.5	14.1	11	10	8.5	7.8	6.4
		L	Call (L)	93	93	82	73	58	48	37	32	25	18
			Recall (L)	13.5	13.5	11.4	11.4	11.4	10.4	8.3	8.3	5.2	3.1
			Precis (L)	10.7	10.7	10.9	12.3	15.5	16.6	16.2	18.7	16	16.6
			MIER (L)	24.7	24.7	19.5	19.1	17.2	18.7	21.6	25	20	11.1
	DUP	All	Call (A)	1295	1295	970	778	627	514	442	363	316	236
			Recall (A)	12.4	12.4	10	8.1	6.7	5.9	5	4.1	3.5	2.6
			Precis (A)	26.9	26.9	28.5	28.6	29.1	30.9	30.3	30.5	29.7	29.6
			MIER (A)	37.3	37.3	29.6	26.8	25.5	23.7	22.1	20.6	19.9	18.6
		S	Call (S)	891	891	628	482	383	304	254	202	171	125
			Recall (S)	28	28	23.1	19.1	15.8	14.3	12	10.2	8.6	6.7
			Precis (S)	33.6	33.6	37.5	39.2	39.6	44.4	44	46.5	46.1	48.8
			MIER (S)	41.7	41.7	31.3	27.8	25.5	22.6	22.4	20.7	21	20
		M	Call (M)	316	316	268	229	191	166	148	125	113	90
			Recall (M)	2.5	2.5	2.1	1.6	1.5	1.1	1	0.7	0.6	0.3
			Precis (M)	12.9	12.9	12.6	11.7	12.5	11.4	11.4	9.6	9.7	6.6
			MIER (M)	29.4	29.4	28.3	27.5	27.2	26.5	22.9	22.4	21.2	20
		L	Call (L)	88	88	74	67	53	44	40	36	32	21
			Recall (L)	6.1	6.1	4.7	4.7	4.7	3.4	3.4	3.4	2.7	2
			Precis (L)	9	9	9.4	10.4	13.2	11.3	12.5	13.8	12.5	14.2
			MIER (L)	21.5	21.5	20.2	17.9	18.8	20.4	17.5	13.8	9.3	4.7
	INV	All	Call (A)	737	737	530	299	273	229	202	183	167	133
			Recall (A)	20	20	19.3	18.6	18.2	18.2	17.1	16.4	16	13.8
			Precis (A)	7.4	7.4	10	17	18.3	21.8	23.2	24.5	26.3	28.5
			MIER (A)	74.3	74.3	66.7	43.4	40.2	33.6	34.1	32.2	30.5	24
PopIns	INS	All	Call (A)	1087	709	546	426	352	297	260	218	197	159
			Recall (A)	4.2	3.4	2.8	2.4	2	1.7	1.5	1.3	1.1	0.9
			Precis (A)	53.2	65.7	70.5	77.2	80.1	79.4	79.6	83	82.7	83
			MIER (A)	62.5	48.5	40.4	31.4	25	21.2	19.2	14.6	13.1	10
PRISM	DEL	All	Call (A)	6502	5088	4173	3435	2573	1873	1396	1031	774	441
			Recall (A)	27.1	24.9	21.5	18.2	14.3	10.6	8	5.8	4.4	2.5
			Precis (A)	38.2	45	47.4	48.7	51.3	52.3	52.7	51.7	52.1	52.3
			MIER (A)	40	31.1	27.4	25.7	23.3	20.7	20.7	18.6	16.7	16.3
		SS	Call (SS)	2442	2123	1822	1534	1198	908	690	536	405	231
			Recall (SS)	50	47.9	44.6	40	34.3	27.6	22	17.6	14.1	9.2
			Precis (SS)	30.5	33.3	35.5	37.5	41	43.6	45.9	46.6	49.1	55.8
			MIER (SS)	37.3	33.9	31.6	30.1	27.7	25.5	24.4	21.6	19	18.6
		S	Call (S)	3603	2565	2013	1615	1144	789	567	385	285	148
			Recall (S)	29.8	26.9	22.9	18.9	14.3	10.3	7.4	5	3.7	1.8
			Precis (S)	42	53.4	57.8	59.5	63.1	64.8	64.3	63.3	62.8	57.4
			MIER (S)	45.2	31.8	26.5	24.6	21.9	18.7	20.1	18.9	18.2	18.9
		M	Call (M)	436	385	325	278	226	172	135	106	83	61
			Recall (M)	9.8	9.2	7.3	6	4.6	3.2	2.4	1.7	1.2	0.7
			Precis (M)	50.9	54	50.7	48.5	46	41.8	39.2	36.7	31.3	27.8
			MIER (M)	13.3	12.2	11	8.9	7.5	5.2	4.4	2.8	1.2	1.6
		L	Call (L)	21	15	13	8	5	4	4	4	1	1
			Recall (L)	4.1	4.1	4.1	3.1	2	1	1	1	0	0
			Precis (L)	23.8	33.3	30.7	37.5	40	25	25	25	0	0
			MIER (L)	14.2	6.6	7.6	0	0	0	0	0	0	0
	INS	All	Call (A)	3052	2474	1931	1510	1141	817	600	444	331	199
			Recall (A)	4.3	3.2	2.2	1.7	1.2	0.8	0.5	0.4	0.2	0.1
			Precis (A)	19.4	17.8	16.2	15.8	14.4	13.9	13.3	12.8	12	11.5
			MIER (A)	76.7	72.9	69.3	66	61.7	55.3	48.6	43.2	39.5	30.6
	INV	All	Call (A)	111	80	50	38	25	19	12	11	8	6
			Recall (A)	10.2	8.7	6.2	4	2.9	2.5	1.8	1.8	1.8	1.8
			Precis (A)	25.2	30	34	28.9	32	36.8	41.6	45.4	62.5	83.3
			MIER (A)	22.5	18.7	16	13.1	4	0	0	0	0	0
RAPTR	DEL	All	Call (A)	160779	160779	65377	28674	13287	6668	3878	2752	2269	1766
			Recall (A)	12	12	11.5	11.3	11	10.7	10.4	10.2	9.9	9.5
			Precis (A)	0.6	0.6	1.6	3.6	7.6	14.8	24.7	34	40.3	49.4
			MIER (A)	93.7	93.7	89.4	83.8	74.5	60.3	42.1	27.8	20.4	14
		SS	Call (SS)	0	0	0	0	0	0	0	0	0	0
			Recall (SS)	0	0	0	0	0	0	0	0	0	0
			Precis (SS)	0	0	0	0	0	0	0	0	0	0
			MIER (SS)	0	0	0	0	0	0	0	0	0	0
		S	Call (S)	130520	130520	55162	23646	9805	3901	1499	655	368	168
			Recall (S)	4.5	4.5	4.3	4.1	4	3.8	3.6	3.4	3.3	3
			Precis (S)	0	0	0	0	0.2	0.4	0.8	1.8	3.2	5.3
			MIER (S)	94.4	94.4	92.1	90.5	88.1	83.8	74.3	60.1	44.8	26.1
		M	Call (M)	29974	29974	9994	4858	3339	2648	2278	2011	1828	1541
			Recall (M)	35.6	35.6	34.5	34	33.3	32.6	32	31.4	30.9	29.8
			Precis (M)	3.4	3.4	10.1	20.6	29.4	36.2	41.1	45.4	48.9	55.5
			MIER (M)	91.2	91.2	75.6	53.7	37.4	27.9	22.5	18.2	16.1	13.1
		L	Call (L)	285	285	221	170	143	119	101	86	73	57
			Recall (L)	21.8	21.8	19.7	15.6	14.5	13.5	13.5	10.4	9.3	9.3
			Precis (L)	8	8	9.5	8.8	8.3	8.4	9.9	10.4	10.9	14
			MIER (L)	24.2	24.2	21.2	13.5	13.2	10	6.9	5.8	4.1	3.5
	DUP	All	Call (A)	1804	1804	1264	988	779	644	567	484	417	343
			Recall (A)	9.6	9.6	7.3	5.4	4.4	3.6	3.1	2.6	2.2	1.9
			Precis (A)	14.9	14.9	15.9	14.9	15.2	14.9	14.8	14.4	14.3	14.8
			MIER (A)	27.6	27.6	21.7	20.1	19.5	18	17.8	17.5	19.4	21.2
		S	Call (S)	1382	1382	913	689	524	419	358	301	257	206
			Recall (S)	21.3	21.3	16.4	11.9	9.4	7.5	6.6	5.3	4.3	3.5
			Precis (S)	16.7	16.7	18.4	17.2	17.9	17.6	17.5	16.9	15.9	16
			MIER (S)	28.5	28.5	22.5	21.6	22.1	21.4	22.3	22.9	26	30.5
		M	Call (M)	346	346	293	253	216	194	178	155	137	119
			Recall (M)	2	2	1.8	1.7	1.5	1.4	1.2	1.1	1.1	1
			Precis (M)	9.5	9.5	10.2	10.2	10.1	9.7	10.1	10.3	11.6	12.6
			MIER (M)	24.8	24.8	19.7	18.1	15.2	12.3	10.6	9	9.4	7.5
		L	Call (L)	76	76	58	46	39	31	31	28	23	18
			Recall (L)	5.4	5.4	3.4	3.4	2.7	2	2	2	2	2
			Precis (L)	7.8	7.8	5.1	6.5	7.6	9.6	9.6	10.7	13	16.6
			MIER (L)	23.6	23.6	18.9	8.6	7.6	6.4	6.4	7.1	4.3	5.5
	INS	All	Call (A)	634	634	90	42	32	26	20	17	13	8
			Recall (A)	1.6	1.6	1.1	0.8	0.6	0.4	0.4	0.3	0.2	0.2
			Precis (A)	3.6	3.6	15.5	23.8	31.2	30.7	25	23.5	23	25
			MIER (A)	83.2	83.2	38.8	19	18.7	23	20	23.5	23	25
readDepth	DEL	All	Call (A)	153	153	101	86	63	57	28	0	0	0
			Recall (A)	1	1	0.8	0.7	0.5	0.5	0.2	0	0	0
			Precis (A)	65.3	65.3	76.2	83.7	85.7	87.7	89.2	0	0	0
			MIER (A)	41.1	41.1	32.6	30.2	19	19.2	25	0	0	0
		SS	Call (SS)	0	0	0	0	0	0	0	0	0	0
			Recall (SS)	0	0	0	0	0	0	0	0	0	0
			Precis (SS)	0	0	0	0	0	0	0	0	0	0
			MIER (SS)	0	0	0	0	0	0	0	0	0	0
		S	Call (S)	0	0	0	0	0	0	0	0	0	0
			Recall (S)	0	0	0	0	0	0	0	0	0	0
			Precis (S)	0	0	0	0	0	0	0	0	0	0
			MIER (S)	0	0	0	0	0	0	0	0	0	0
		M	Call (M)	147	147	99	85	62	56	28	0	0	0
			Recall (M)	4	4	3.1	3	2.2	2	1	0	0	0
			Precis (M)	65.9	65.9	75.7	83.5	85.4	87.5	89.2	0	0	0
			MIER (M)	40.1	40.1	32.3	30.5	19.3	19.6	25	0	0	0
		L	Call (L)	6	6	2	1	1	1	0	0	0	0
			Recall (L)	6.2	6.2	3.1	2	2	2	0	0	0	0
			Precis (L)	50	50	100	100	100	100	0	0	0	0
			MIER (L)	66.6	66.6	50	0	0	0	0	0	0	0
	DUP	All	Call (A)	321	321	231	231	231	166	87	0	0	0
			Recall (A)	2.7	2.7	2.5	2.5	2.5	2.2	1.1	0	0	0
			Precis (A)	22.7	22.7	29	29	29	34.9	35.6	0	0	0
			MIER (A)	43.3	43.3	29.4	29.4	29.4	20.4	12.6	0	0	0
		S	Call (S)	0	0	0	0	0	0	0	0	0	0
			Recall (S)	0	0	0	0	0	0	0	0	0	0
			Precis (S)	0	0	0	0	0	0	0	0	0	0
			MIER (S)	0	0	0	0	0	0	0	0	0	0
		M	Call (M)	277	277	191	191	191	139	73	0	0	0
			Recall (M)	3.5	3.5	3.2	3.2	3.2	2.8	1.3	0	0	0
			Precis (M)	22	22	28.7	28.7	28.7	35.2	35.6	0	0	0
			MIER (M)	46.9	46.9	32.4	32.4	32.4	23	12.3	0	0	0
		L	Call (L)	44	44	40	40	40	27	14	0	0	0
			Recall (L)	10.9	10.9	10.9	10.9	10.9	8.9	6.1	0	0	0
			Precis (L)	27.2	27.2	30	30	30	33.3	35.7	0	0	0
			MIER (L)	20.4	20.4	15	15	15	7.4	14.2	0	0	0
Sniffles	DEL	All	Call (A)	6164	4606	3480	2568	1900	1390	1005	714	497	228
			Recall (A)	42.4	34.8	28	21.3	16.3	12	8.7	6.2	4.1	1.7
			Precis (A)	63.2	69.4	73.9	76.4	78.7	79.5	80.2	79.8	77	68.8
		SS	Call (SS)	2035	1507	1110	810	563	396	279	187	137	68
			Recall (SS)	56.7	47.3	39.1	30	22.1	15.8	11.4	8.2	5.7	2.5
			Precis (SS)	44.3	49.6	55.1	58.1	61.8	62.6	63.4	64.7	64.9	60.2
		S	Call (S)	3312	2573	1994	1501	1150	854	629	456	312	142
			Recall (S)	46.8	39.2	31.7	24.6	19	14.1	10.5	7.3	4.9	2
			Precis (S)	71.9	77.8	81.5	83.8	85.1	85.5	86.4	85	82	73.2
		M	Call (M)	783	525	376	257	187	140	97	71	48	18
			Recall (M)	26.4	19.4	14.5	10	7.3	5.4	3.6	2.6	1.6	0.5
			Precis (M)	77.7	85.1	88.8	90.2	90.9	90.7	88.6	85.9	79.1	66.6
		L	Call (L)	34	1	0	0	0	0	0	0	0	0
			Recall (L)	4.9	0.9	0.9	0.9	0.9	0	0	0	0	0
			Precis (L)	14.7	0	0	0	0	0	0	0	0	0
	DUP	All	Call (A)	224	224	89	55	38	31	28	24	21	20
			Recall (A)	1.8	1.8	0.7	0.4	0.1	0.1	0.1	0	0	0
			Precis (A)	21.4	21.4	22.4	21.8	10.5	9.6	10.7	8.3	9.5	5
		S	Call (S)	80	80	46	29	24	21	21	19	16	15
			Recall (S)	1.7	1.7	1	0.3	0.1	0.1	0.1	0.1	0.1	0
			Precis (S)	22.5	22.5	19.5	10.3	4.1	4.7	4.7	5.2	6.2	0
		M	Call (M)	115	115	39	25	14	10	7	5	5	5
			Recall (M)	1.6	1.6	0.6	0.5	0.1	0.1	0.1	0	0	0
			Precis (M)	21.7	21.7	28.2	36	21.4	20	28.5	20	20	20
		L	Call (L)	29	29	4	1	0	0	0	0	0	0
			Recall (L)	4.1	4.1	0	0	0	0	0	0	0	0
			Precis (L)	17.2	17.2	0	0	0	0	0	0	0	0
	INS	All	Call (A)	161341	16802	5921	3834	2725	1910	1320	917	685	364
			Recall (A)	43.5	33.2	25.5	18.8	13.7	9.8	6.7	4.7	3.4	1.7
			Precis (A)	3.7	27	59	67.4	69.2	70.3	69.6	70.9	68.3	64
	INV	All	Call (A)	269	79	49	27	22	14	12	10	6	4
			Recall (A)	25.4	14.5	10.1	6.5	4.7	2.5	2.1	1.8	0.7	0.3
			Precis (A)	26	50.6	57.1	66.6	59	50	50	50	33.3	25
Socrates	DEL	All	Call (A)	1840	1544	1294	1056	841	655	482	374	277	153
			Recall (A)	12.7	11.4	9.7	8	6.5	5.1	3.6	2.8	2.1	1
			Precis (A)	63.6	67.8	68.9	69.6	71.3	71.7	69.9	70.3	69.6	64.7
			MIER (A)	13.7	8.8	6.5	5.6	4.9	4.8	5.1	4.2	4.3	1.9
		SS	Call (SS)	622	507	417	325	253	200	155	118	92	57
			Recall (SS)	20.7	17.8	14.8	11.3	8.8	7.3	5.5	3.7	3	1.8
			Precis (SS)	38.7	41.2	41.2	40.9	41.1	43	41.9	38.1	39.1	38.5
			MIER (SS)	16.2	12	10.5	10.1	9.4	10	10.3	7.6	8.6	5.2
		S	Call (S)	814	678	578	488	396	310	224	183	134	71
			Recall (S)	10.5	9.5	8.3	7.1	5.9	4.5	3.2	2.8	2	1
			Precis (S)	72.9	79.3	81.4	81.9	83.8	83.5	82.5	85.2	84.3	78.8
			MIER (S)	14.4	7.6	4.1	3	2	1.6	1.3	1	1.4	0
		M	Call (M)	397	353	293	240	191	144	102	73	51	25
			Recall (M)	14.3	12.8	10.6	8.7	7	5.4	3.7	2.6	1.8	0.9
			Precis (M)	84.1	84.4	83.9	83.3	85.3	86.1	84.3	84.9	86.2	84
			MIER (M)	8.3	6.5	5.8	5	5.2	4.8	5.8	6.8	3.9	0
		L	Call (L)	7	6	6	3	1	1	1	0	0	0
			Recall (L)	4.1	4.1	4.1	2	1	1	1	0	0	0
			Precis (L)	42.8	50	50	66.6	100	100	100	0	0	0
			MIER (L)	14.2	0	0	0	0	0	0	0	0	0
	INS	All	Call (A)	2360	1258	716	423	249	145	87	59	36	11
			Recall (A)	1	0.6	0.4	0.3	0.2	0.1	0.1	0	0	0
			Precis (A)	5.8	7	8.5	10.1	12.4	13.7	16	20.3	22.2	36.3
			MIER (A)	40.2	34.4	31.5	29	24	20.6	18.3	16.9	8.3	9
SoftSearch	DEL	All	Call (A)	30	30	29	28	28	26	25	23	23	21
(only for chr17)			Recall (A)	6.5	6.5	6.5	6.5	6.5	6.1	6.1	5.4	5.4	5.1
			Precis (A)	63.3	63.3	65.5	67.8	67.8	69.2	72	69.5	69.5	71.4
			MIER (A)	23.3	23.3	20.6	21.4	21.4	19.2	20	21.7	21.7	19
		SS	Call (SS)	0	0	0	0	0	0	0	0	0	0
			Recall (SS)	0	0	0	0	0	0	0	0	0	0
			Precis (SS)	0	0	0	0	0	0	0	0	0	0
			MIER (SS)	0	0	0	0	0	0	0	0	0	0
		S	Call (S)	0	0	0	0	0	0	0	0	0	0
			Recall (S)	0	0	0	0	0	0	0	0	0	0
			Precis (S)	0	0	0	0	0	0	0	0	0	0
			MIER (S)	0	0	0	0	0	0	0	0	0	0
		M	Call (M)	29	29	28	27	27	25	24	22	22	20
			Recall (M)	31.1	31.1	31.1	31.1	31.1	29.5	29.5	26.2	26.2	24.5
			Precis (M)	65.5	65.5	67.8	70.3	70.3	72	75	72.7	72.7	75
			MIER (M)	24.1	24.1	21.4	22.2	22.2	20	20.8	22.7	22.7	20
		L	Call (L)	1	1	1	1	1	1	1	1	1	1
			Recall (L)	0	0	0	0	0	0	0	0	0	0
			Precis (L)	0	0	0	0	0	0	0	0	0	0
			MIER (L)	0	0	0	0	0	0	0	0	0	0
	DUP	All	Call (A)	4	4	4	4	4	2	2	1	1	1
			Recall (A)	0.8	0.8	0.8	0.8	0.8	0.8	0.8	0.8	0.8	0.8
			Precis (A)	25	25	25	25	25	50	50	100	100	100
			MIER (A)	25	25	25	25	25	0	0	0	0	0
		S	Call (S)	0	0	0	0	0	0	0	0	0	0
			Recall (S)	0	0	0	0	0	0	0	0	0	0
			Precis (S)	0	0	0	0	0	0	0	0	0	0
			MIER (S)	0	0	0	0	0	0	0	0	0	0
		M	Call (M)	2	2	2	2	2	0	0	0	0	0
			Recall (M)	0	0	0	0	0	0	0	0	0	0
			Precis (M)	0	0	0	0	0	0	0	0	0	0
			MIER (M)	50	50	50	50	50	0	0	0	0	0
		L	Call (L)	2	2	2	2	2	2	2	1	1	1
			Recall (L)	11.1	11.1	11.1	11.1	11.1	11.1	11.1	11.1	11.1	11.1
			Precis (L)	50	50	50	50	50	50	50	100	100	100
			MIER (L)	0	0	0	0	0	0	0	0	0	0
	INS	All	Call (A)	14	14	12	11	9	8	6	5	4	4
			Recall (A)	2.6	2.6	2.2	2	1.6	1.4	1.2	1	0.8	0.8
			Precis (A)	92.8	92.8	91.6	90.9	88.8	87.5	100	100	100	100
			MIER (A)	0	0	0	0	0	0	0	0	0	0
	INV	All	Call (A)	21	21	17	15	13	12	10	10	10	6
			Recall (A)	0	0	0	0	0	0	0	0	0	0
			Precis (A)	0	0	0	0	0	0	0	0	0	0
			MIER (A)	33.3	33.3	35.2	20	23	25	30	30	30	16.6
SoftSV	DEL	All	Call (A)	4341	2763	2350	2068	1814	1591	1356	1152	954	624
			Recall (A)	24.9	23.3	21.7	19.9	17.9	15.9	13.8	11.8	9.8	6.5
			Precis (A)	52.7	77.4	84.9	88.4	90.6	92.2	93.8	94.1	95	95.8
			MIER (A)	47.1	22.2	14.5	10.4	8.4	6.8	5.6	5.1	4.1	3
		SS	Call (SS)	1016	624	478	385	318	260	204	173	131	75
			Recall (SS)	21.3	21	19.2	17.7	15.7	13.3	10.7	9.1	7.5	4.3
			Precis (SS)	35.2	53	61.5	65.9	70.4	71.9	74	74.5	78.6	80
			MIER (SS)	56.4	35	25.7	18.7	14.4	10.7	9.8	9.2	6.1	2.6
		S	Call (S)	2719	1587	1366	1229	1089	969	855	740	623	415
			Recall (S)	26.8	24.6	23	21.2	19.1	17.2	15.3	13.3	11.1	7.4
			Precis (S)	51.3	81.6	89.6	93.1	94.7	96.5	97.4	97.9	98	98.3
			MIER (S)	51.4	22	13.2	9.4	7.7	6	4.6	4.1	3.5	2.4
		M	Call (M)	579	532	490	440	396	352	292	234	196	133
			Recall (M)	23	21.9	20.5	18.5	16.8	14.9	12.4	9.9	8.3	5.5
			Precis (M)	91.5	94.9	96.3	96.5	97.2	97.1	97.9	97.4	97.4	97.7
			MIER (M)	10.3	7.5	6.7	5.4	5.3	5.6	5.1	4.7	4.5	5.2
		L	Call (L)	27	20	16	14	11	10	5	5	4	1
			Recall (L)	10.4	7.2	7.2	5.2	2	2	2	2	1	0
			Precis (L)	29.6	35	43.7	42.8	27.2	30	60	60	50	0
			MIER (L)	44.4	35	37.5	35.7	27.2	20	20	20	25	0
	DUP	All	Call (A)	12205	7146	5365	4257	3461	2828	2355	2004	1709	1239
			Recall (A)	39.9	35.5	32.7	30.2	28	25.8	23.9	22.5	20.9	18.1
			Precis (A)	13.3	18.9	22.1	25	27.7	30.3	33	35.9	38.5	44.5
			MIER (A)	65.9	55.8	51.4	49	46.7	43.6	42.4	41.1	39.6	36.9
		S	Call (S)	12110	7070	5301	4202	3414	2788	2321	1971	1679	1220
			Recall (S)	69	64.7	61.8	58.9	56.3	53.4	50.7	48.7	46.3	41.7
			Precis (S)	13.3	18.9	22.2	25.1	27.8	30.4	33.2	36.2	38.8	44.9
			MIER (S)	66.1	56	51.7	49.3	47.2	44.1	42.9	41.7	40.2	37.4
		M	Call (M)	77	64	55	46	38	35	31	30	27	16
			Recall (M)	0.6	0.5	0.5	0.5	0.5	0.5	0.3	0.3	0.2	0.1
			Precis (M)	14.2	14	14.5	17.3	21	22.8	19.3	16.6	14.8	18.7
			MIER (M)	36.3	31.2	29	21.7	7.8	8.5	6.4	6.6	3.7	6.2
		L	Call (L)	18	12	9	9	9	5	3	3	3	3
			Recall (L)	1.3	1.3	0.6	0.6	0.6	0.6	0.6	0.6	0.6	0.6
			Precis (L)	11.1	16.6	11.1	11.1	11.1	20	33.3	33.3	33.3	33.3
			MIER (L)	55.5	33.3	22.2	22.2	22.2	20	0	0	0	0
	INV	All	Call (A)	104	88	80	72	65	60	57	51	46	37
			Recall (A)	8.7	8.3	8.3	8	8	7.6	7.2	7.2	6.5	6.2
			Precis (A)	23	26.1	28.7	30.5	33.8	35	35	39.2	39.1	45.9
			MIER (A)	71.1	68.1	66.2	63.8	60	56.6	57.8	52.9	47.8	40.5
SoloDel	DEL	All	Call (A)	313	313	227	203	190	184	176	173	161	143
			Recall (A)	1.9	1.9	1.9	1.7	1.7	1.7	1.7	1.7	1.6	1.4
			Precis (A)	58.1	58.1	77	81.2	84.7	86.4	89.7	90.1	91.9	92.3
			MIER (A)	65.1	65.1	54.1	50.2	47.8	46.7	45.4	45	42.8	37.7
		SS	Call (SS)	0	0	0	0	0	0	0	0	0	0
			Recall (SS)	0	0	0	0	0	0	0	0	0	0
			Precis (SS)	0	0	0	0	0	0	0	0	0	0
			MIER (SS)	0	0	0	0	0	0	0	0	0	0
		S	Call (S)	140	140	66	51	43	39	38	36	28	18
			Recall (S)	0.7	0.7	0.6	0.5	0.4	0.4	0.4	0.4	0.3	0.1
			Precis (S)	30.7	30.7	57.5	60.7	65.1	66.6	68.4	69.4	71.4	66.6
			MIER (S)	92.8	92.8	87.8	86.2	83.7	82	81.5	83.3	82.1	77.7
		M	Call (M)	170	170	158	149	145	143	137	136	132	124
			Recall (M)	6.1	6.1	6	5.8	5.8	5.7	5.7	5.6	5.5	5.1
			Precis (M)	81.1	81.1	86	89.2	91	92.3	95.6	95.5	96.2	95.9
			MIER (M)	42.9	42.9	40.5	38.2	37.2	37	35.7	35.2	34.8	32.2
		L	Call (L)	3	3	3	3	2	2	1	1	1	1
			Recall (L)	0	0	0	0	0	0	0	0	0	0
			Precis (L)	33.3	33.3	33.3	33.3	50	50	100	100	100	100
			MIER (L)	33.3	33.3	33.3	33.3	50	50	0	0	0	0
Sprites	DEL	All	Call (A)	13285	13285	0	0	0	0	0	0	0	0
			Recall (A)	37.2	37.2	0	0	0	0	0	0	0	0
			Precis (A)	25.7	25.7	0	0	0	0	0	0	0	0
			MIER (A)	66.1	66.1	0	0	0	0	0	0	0	0
		SS	Call (SS)	2429	2429	0	0	0	0	0	0	0	0
			Recall (SS)	54.5	54.5	0	0	0	0	0	0	0	0
			Precis (SS)	30.6	30.6	0	0	0	0	0	0	0	0
			MIER (SS)	50.7	50.7	0	0	0	0	0	0	0	0
		S	Call (S)	9805	9805	0	0	0	0	0	0	0	0
			Recall (S)	38.2	38.2	0	0	0	0	0	0	0	0
			Precis (S)	20.8	20.8	0	0	0	0	0	0	0	0
			MIER (S)	75.7	75.7	0	0	0	0	0	0	0	0
		M	Call (M)	975	975	0	0	0	0	0	0	0	0
			Recall (M)	27	27	0	0	0	0	0	0	0	0
			Precis (M)	63.7	63.7	0	0	0	0	0	0	0	0
			MIER (M)	10.4	10.4	0	0	0	0	0	0	0	0
		L	Call (L)	76	76	0	0	0	0	0	0	0	0
			Recall (L)	13.5	13.5	0	0	0	0	0	0	0	0
			Precis (L)	15.7	15.7	0	0	0	0	0	0	0	0
			MIER (L)	36.8	36.8	0	0	0	0	0	0	0	0
SvABA	DEL	All	Call (A)	1947	1731	1491	1223	988	807	637	479	327	0
			Recall (A)	19.5	18	15.7	12.9	10.5	8.5	6.7	5	3.4	0
			Precis (A)	91.9	95.8	96.7	97.3	97.6	97.6	97.8	97.4	97.2	0
			MIER (A)	38.7	36.1	34.7	33.6	32	32.2	31.8	31.7	29.3	0
		SS	Call (SS)	2	1	1	1	1	1	1	1	1	0
			Recall (SS)	0	0	0	0	0	0	0	0	0	0
			Precis (SS)	50	0	0	0	0	0	0	0	0	0
			MIER (SS)	100	100	100	100	100	100	100	100	100	0
		S	Call (S)	1270	1101	927	745	588	478	373	271	166	0
			Recall (S)	20.9	19.1	16.2	13	10.2	8.3	6.5	4.7	2.8	0
			Precis (S)	91.9	97.4	97.9	97.8	97.9	97.9	97.8	97.4	96.9	0
			MIER (S)	54	51.4	51	50.3	50	51.2	51.2	52.3	51.8	0
		M	Call (M)	651	608	546	466	393	325	261	205	159	0
			Recall (M)	26.4	25	22.8	19.7	16.6	13.7	11	8.7	6.7	0
			Precis (M)	94.1	95	96.5	97.8	97.9	97.5	98	98	98.1	0
			MIER (M)	9	8.5	7.1	6.6	4.8	4.3	4.2	4.3	5.6	0
		L	Call (L)	24	21	17	11	6	3	2	2	1	0
			Recall (L)	10.4	9.3	8.3	5.2	4.1	3.1	2	2	1	0
			Precis (L)	33.3	38	41.1	45.4	66.6	100	100	100	100	0
			MIER (L)	29.1	28.5	29.4	45.4	50	0	0	0	0	0
	DUP	All	Call (A)	838	616	467	370	292	230	188	143	102	0
			Recall (A)	10.5	8.7	7.1	5.8	4.8	3.9	3	2.3	1.5	0
			Precis (A)	35	38.7	41.3	42.7	44.1	45.2	42.5	42.6	40.1	0
			MIER (A)	31.6	28.4	25.2	24.8	23.6	23.4	24.4	25.8	25.4	0
		S	Call (S)	746	544	412	328	258	207	169	130	91	0
			Recall (S)	26.4	22.2	18.4	15.4	12.8	10.6	8.2	6.4	4.2	0
			Precis (S)	37.3	41.9	44.6	46.3	48	48.7	46.1	46.1	43.9	0
			MIER (S)	30.6	28.1	24.5	24.3	23.6	22.7	23.6	24.6	23	0
		M	Call (M)	73	57	46	36	28	20	16	11	10	0
			Recall (M)	1	0.8	0.7	0.5	0.4	0.3	0.2	0.1	0.1	0
			Precis (M)	19.1	17.5	19.5	16.6	17.8	15	12.5	9	10	0
			MIER (M)	36.9	28	30.4	27.7	21.4	30	31.2	36.3	40	0
		L	Call (L)	19	15	9	6	6	3	3	2	1	0
			Recall (L)	0.6	0.6	0	0	0	0	0	0	0	0
			Precis (L)	5.2	6.6	0	0	0	0	0	0	0	0
			MIER (L)	47.3	40	33.3	33.3	33.3	33.3	33.3	50	100	0
	INS	All	Call (A)	51	48	37	29	19	17	12	8	4	0
			Recall (A)	1.4	1.1	0.9	0.7	0.6	0.4	0.3	0.2	0.1	0
			Precis (A)	43.1	41.6	40.5	41.3	47.3	47	50	50	50	0
			MIER (A)	76.4	75	70.2	72.4	68.4	76.4	100	100	100	0
	INV	All	Call (A)	94	79	60	51	43	35	30	23	14	0
			Recall (A)	11.3	10.9	9.4	8	6.5	5.8	4.7	4	2.1	0
			Precis (A)	32.9	37.9	43.3	43.1	41.8	45.7	43.3	47.8	42.8	0
			MIER (A)	36.1	30.3	25	19.6	20.9	14.2	10	8.6	7.1	0
SVDetect	DEL	All	Call (A)	11626	11626	11230	11230	10733	10733	10514	10514	10514	10486
			Recall (A)	10.9	10.9	9.1	9.1	5.3	5.3	3.5	3.5	3.5	3.5
			Precis (A)	8.6	8.6	7.4	7.4	4.5	4.5	3.1	3.1	3.1	3
			MIER (A)	86.6	86.6	88.4	88.4	91.8	91.8	93.4	93.4	93.4	93.6
		SS	Call (SS)	0	0	0	0	0	0	0	0	0	0
			Recall (SS)	0	0	0	0	0	0	0	0	0	0
			Precis (SS)	0	0	0	0	0	0	0	0	0	0
			MIER (SS)	0	0	0	0	0	0	0	0	0	0
		S	Call (S)	0	0	0	0	0	0	0	0	0	0
			Recall (S)	3.4	3.4	3.1	3.1	2.3	2.3	1.6	1.6	1.6	1.6
			Precis (S)	0	0	0	0	0	0	0	0	0	0
			MIER (S)	0	0	0	0	0	0	0	0	0	0
		M	Call (M)	11479	11479	11093	11093	10602	10602	10384	10384	10384	10356
			Recall (M)	34.1	34.1	27.6	27.6	14.6	14.6	9.5	9.5	9.5	9.4
			Precis (M)	8.5	8.5	7.3	7.3	4.4	4.4	3	3	3	2.9
			MIER (M)	87.3	87.3	89.2	89.2	92.6	92.6	94.2	94.2	94.2	94.4
		L	Call (L)	147	147	137	137	131	131	130	130	130	130
			Recall (L)	19.7	19.7	19.7	19.7	17.7	17.7	16.6	16.6	16.6	16.6
			Precis (L)	13.6	13.6	14.5	14.5	13.7	13.7	13	13	13	13
			MIER (L)	27.2	27.2	27.7	27.7	27.4	27.4	27.6	27.6	27.6	27.6
	DUP	All	Call (A)	32481	32481	32148	32148	31836	31836	31658	31658	31658	31598
			Recall (A)	17.8	17.8	16.9	16.9	15.5	15.5	14.9	14.9	14.9	14.7
			Precis (A)	1.7	1.7	1.6	1.6	1.4	1.4	1.4	1.4	1.4	1.4
			MIER (A)	98.6	98.6	98.7	98.7	98.8	98.8	98.9	98.9	98.9	98.9
		S	Call (S)	32145	32145	31858	31858	31579	31579	31415	31415	31415	31357
			Recall (S)	37.6	37.6	36.1	36.1	34.2	34.2	33.1	33.1	33.1	32.8
			Precis (S)	1.6	1.6	1.5	1.5	1.4	1.4	1.3	1.3	1.3	1.3
			MIER (S)	99.2	99.2	99.2	99.2	99.2	99.2	99.3	99.3	99.3	99.3
		M	Call (M)	260	260	223	223	193	193	180	180	180	178
			Recall (M)	1.8	1.8	1.7	1.7	1.2	1.2	1.1	1.1	1.1	1
			Precis (M)	11.9	11.9	13	13	11.3	11.3	11.1	11.1	11.1	10.6
			MIER (M)	41.5	41.5	42.6	42.6	44	44	46.1	46.1	46.1	46.6
		L	Call (L)	76	76	67	67	64	64	63	63	63	63
			Recall (L)	5.4	5.4	5.4	5.4	4.1	4.1	4.1	4.1	4.1	4.1
			Precis (L)	7.8	7.8	8.9	8.9	6.2	6.2	6.3	6.3	6.3	6.3
			MIER (L)	46	46	50.7	50.7	50	50	50.7	50.7	50.7	50.7
	INS	All	Call (A)	278	278	200	200	133	133	106	106	106	96
			Recall (A)	4.1	4.1	3.8	3.8	3.4	3.4	3.1	3.1	3.1	3
			Precis (A)	22.6	22.6	22	22	21.8	21.8	15	15	15	10.4
			MIER (A)	69	69	68	68	66.1	66.1	69.8	69.8	69.8	68.7
	INV	All	Call (A)	711	711	626	626	522	522	491	491	491	486
			Recall (A)	28.1	28.1	22.9	22.9	16.4	16.4	13.5	13.5	13.5	12
			Precis (A)	10.8	10.8	10	10	8.6	8.6	7.5	7.5	7.5	6.7
			MIER (A)	28.5	28.5	26.8	26.8	25	25	25	25	25	25.3
SVelter	DEL	All	Call (A)	1940	1940	1883	1564	1296	1135	804	482	0	0
			Recall (A)	11	11	10.9	7.7	5.3	5	5	4.9	0	0
			Precis (A)	52.4	52.4	53.2	45.5	37.8	40.9	57.4	93.9	0	0
			MIER (A)	52.3	52.3	51.2	57.4	64.6	62.2	46.2	10.7	0	0
		SS	Call (SS)	59	59	57	57	53	26	13	2	0	0
			Recall (SS)	0.1	0.1	0.1	0.1	0.1	0.1	0	0	0	0
			Precis (SS)	0	0	0	0	0	0	0	0	0	0
			MIER (SS)	96.6	96.6	96.4	96.4	96.2	88.4	92.3	100	0	0
		S	Call (S)	1124	1124	1113	966	849	735	517	322	0	0
			Recall (S)	9.3	9.3	9.2	7.1	5.5	5.4	5.4	5.3	0	0
			Precis (S)	46.7	46.7	46.9	41.5	37.1	41.4	58.6	93.1	0	0
			MIER (S)	57.8	57.8	57.5	61	65.1	62	45	9.9	0	0
		M	Call (M)	747	747	703	532	391	373	273	158	0	0
			Recall (M)	21.1	21.1	20.6	13.3	7.5	6.9	6.9	6.6	0	0
			Precis (M)	65.4	65.4	67.7	58	44.7	42.8	58.2	96.8	0	0
			MIER (M)	40.4	40.4	37.5	46.4	59.3	60.5	46.1	11.3	0	0
		L	Call (L)	10	10	10	9	3	1	1	0	0	0
			Recall (L)	5.2	5.2	5.2	3.1	1	0	0	0	0	0
			Precis (L)	40	40	40	33.3	33.3	0	0	0	0	0
			MIER (L)	60	60	60	66.6	66.6	100	100	0	0	0
	DUP	All	Call (A)	414	414	276	211	117	66	33	0	0	0
			Recall (A)	4.7	4.7	2.7	1.4	0.3	0.2	0.1	0	0	0
			Precis (A)	31.4	31.4	26.4	18	8.5	9	9	0	0	0
			MIER (A)	74.1	74.1	81.8	84.3	94	90.9	84.8	0	0	0
		S	Call (S)	357	357	225	167	87	39	17	0	0	0
			Recall (S)	12.3	12.3	6.8	3.6	1.1	0.6	0.3	0	0	0
			Precis (S)	33.8	33.8	28.4	19.7	11.4	15.3	17.6	0	0	0
			MIER (S)	73.6	73.6	82.2	83.8	93.1	87.1	76.4	0	0	0
		M	Call (M)	51	51	45	38	27	25	14	0	0	0
			Recall (M)	0.5	0.5	0.5	0.3	0	0	0	0	0	0
			Precis (M)	17.6	17.6	20	13.1	0	0	0	0	0	0
			MIER (M)	74.5	74.5	77.7	84.2	96.2	96	92.8	0	0	0
		L	Call (L)	6	6	6	6	3	2	2	0	0	0
			Recall (L)	0	0	0	0	0	0	0	0	0	0
			Precis (L)	0	0	0	0	0	0	0	0	0	0
			MIER (L)	100	100	100	100	100	100	100	0	0	0
	INV	All	Call (A)	35	35	33	19	8	4	3	0	0	0
			Recall (A)	5.4	5.4	5.4	2.9	1	0.3	0.3	0	0	0
			Precis (A)	42.8	42.8	45.4	42.1	37.5	25	33.3	0	0	0
			MIER (A)	51.4	51.4	48.4	63.1	62.5	100	100	0	0	0
SVfinder	DEL	All	Call (A)	3980	3980	2783	2299	1994	1792	1651	1538	1440	1277
			Recall (A)	11.9	11.9	11.3	10.9	10.6	10.3	10.1	9.9	9.6	9
			Precis (A)	27.5	27.5	37.2	43.7	48.7	52.8	56.2	59.2	61.8	65.2
			MIER (A)	41.1	41.1	29.9	25.4	22.9	21	19.8	18.8	18.1	17.1
		SS	Call (SS)	4	4	2	2	2	2	1	1	1	1
			Recall (SS)	0	0	0	0	0	0	0	0	0	0
			Precis (SS)	0	0	0	0	0	0	0	0	0	0
			MIER (SS)	100	100	100	100	100	100	100	100	100	100
		S	Call (S)	85	85	60	45	36	33	26	24	22	17
			Recall (S)	3.2	3.2	3	2.9	2.6	2.5	2.5	2.4	2.4	2
			Precis (S)	8.2	8.2	10	13.3	11.1	12.1	15.3	16.6	18.1	17.6
			MIER (S)	63.5	63.5	58.3	53.3	47.2	42.4	46.1	45.8	45.4	47
		M	Call (M)	3393	3393	2386	1994	1767	1609	1505	1411	1329	1194
			Recall (M)	37.9	37.9	36.3	35.4	34.7	33.9	33.3	32.7	31.9	30.3
			Precis (M)	31	31	42.2	49.1	53.8	57.6	60.7	63.5	65.9	68.7
			MIER (M)	43.9	43.9	31.1	26.2	23.5	21.5	20.3	19.2	18.5	17.2
		L	Call (L)	498	498	335	258	189	148	119	102	88	65
			Recall (L)	31.2	31.2	18.7	17.7	15.6	14.5	11.4	11.4	11.4	11.4
			Precis (L)	7	7	6.8	7.7	8.9	10.1	8.4	9.8	10.2	13.8
			MIER (L)	17.8	17.8	16.1	13.1	11.1	10.1	7.5	6.8	5.6	6.1
	INS	All	Call (A)	614	614	416	315	235	184	153	121	103	76
			Recall (A)	2.2	2.2	1.5	1.1	0.8	0.6	0.5	0.4	0.3	0.2
			Precis (A)	50.8	50.8	49.5	52	50.2	48.3	47	47.9	51.4	52.6
			MIER (A)	55	55	49.5	42.8	39.1	33.6	32	29.7	28.1	26.3
	INV	All	Call (A)	3687	3687	1818	1089	720	490	379	298	239	174
			Recall (A)	3.6	3.6	2.5	1.4	1.4	1.4	1.4	1.4	1.4	1.4
			Precis (A)	0.2	0.2	0.3	0.3	0.5	0.8	1	1.3	1.6	2.2
			MIER (A)	90.4	90.4	85.9	81.8	77.2	73.8	71.2	68.1	66.1	65.5
SVseq2	DEL	All	Call (A)	10436	3654	2894	2492	2205	2000	1811	1602	1430	1122
			Recall (A)	27.6	24.7	23.3	21.9	20.5	19.2	17.9	16	14.5	11.5
			Precis (A)	24.3	62.2	74	80.8	85.3	88.4	90.8	91.9	93.2	94.1
			MIER (A)	64.9	21.6	11.2	6.5	3.9	2.4	1.7	1.4	0.8	0.5
		SS	Call (SS)	1777	953	690	538	415	332	261	199	159	112
			Recall (SS)	34.3	30	26.4	22.9	19.2	16.4	13.8	10.5	8.8	6.5
			Precis (SS)	26.3	40.8	47.9	52.4	56.3	59.6	63.2	62.8	66.6	69.6
			MIER (SS)	44.7	22.9	15	10.5	8.1	6.3	5.7	5.5	3.1	1.7
		S	Call (S)	7832	2165	1723	1521	1388	1303	1217	1097	991	788
			Recall (S)	29.7	26.6	25.4	24.3	23.1	22.1	20.9	18.9	17.2	13.8
			Precis (S)	20.4	67.2	81.5	88.6	92.5	94.6	95.8	96.5	97.2	97.8
			MIER (S)	75.4	25.4	12.2	6.5	3.5	1.9	1.2	1	0.6	0.3
		M	Call (M)	786	518	471	425	395	361	329	302	276	219
			Recall (M)	19.9	18.3	17.3	16.5	15.6	14.5	13.4	12.4	11.3	8.8
			Precis (M)	58	81.6	85.1	89.6	91.1	92.5	93.9	94.3	94.2	93.1
			MIER (M)	7.6	2.7	1.6	1.1	0.7	0.2	0.3	0	0	0
		L	Call (L)	41	18	10	8	7	4	4	4	4	3
			Recall (L)	10.4	6.2	5.2	4.1	4.1	4.1	4.1	3.1	3.1	2
			Precis (L)	21.9	33.3	50	50	57.1	100	100	100	100	100
			MIER (L)	46.3	33.3	20	25	14.2	25	25	25	25	33.3
	INS	All	Call (A)	7715	7715	5494	4072	3137	2424	1923	1576	1298	899
			Recall (A)	12.5	12.5	11.1	9.8	8.6	7.6	6.6	5.9	5.1	3.9
			Precis (A)	22.3	22.3	27.7	33.1	37.9	43.3	47.3	51.3	54.4	60.8
			MIER (A)	29	29	22	17.1	14	11.9	10.1	8.6	7.9	6.3
TIDDIT	DEL	All	Call (A)	1963	1962	1922	1876	1858	1823	1796	1784	1764	513
			Recall (A)	19.4	19.4	19.2	18.9	18.8	18.5	18.2	18.1	18	5.4
			Precis (A)	90.8	90.8	91.7	92.5	92.9	93.1	93.4	93.6	93.7	97.8
			MIER (A)	43.3	43.3	42.9	42.6	42.5	42.4	42.3	42.4	42.6	5
		SS	Call (SS)	149	149	149	149	149	149	149	149	149	0
			Recall (SS)	8.7	8.7	8.7	8.7	8.7	8.7	8.7	8.7	8.7	0
			Precis (SS)	71.1	71.1	71.1	71.1	71.1	71.1	71.1	71.1	71.1	0
			MIER (SS)	51.6	51.6	51.6	51.6	51.6	51.6	51.6	51.6	51.6	0
		S	Call (S)	1152	1152	1147	1141	1136	1131	1125	1123	1118	44
			Recall (S)	20.2	20.2	20	19.8	19.8	19.7	19.5	19.5	19.4	0.9
			Precis (S)	94.7	94.7	94.8	94.9	95	95.1	95.2	95.2	95.3	95.4
			MIER (S)	56.9	56.9	56.8	57	57.1	57.2	57.5	57.4	57.6	6.8
		M	Call (M)	650	649	615	576	564	535	515	505	491	463
			Recall (M)	23.3	23.2	22.8	22.1	21.8	21	20.5	20.3	19.7	18.9
			Precis (M)	88.7	88.7	91	93.5	94.6	95.5	96.1	96.6	96.7	98
			MIER (M)	17.6	17.7	15.2	11.9	11.1	9.1	6.9	6.7	6.3	4.7
		L	Call (L)	12	12	11	10	9	8	7	7	6	6
			Recall (L)	12.5	12.5	11.4	11.4	10.4	8.3	8.3	8.3	7.2	7.2
			Precis (L)	83.3	83.3	81.8	80	77.7	75	85.7	85.7	100	100
			MIER (L)	25	25	27.2	30	22.2	12.5	14.2	14.2	16.6	16.6
	DUP	All	Call (A)	315	315	285	271	253	240	232	228	224	70
			Recall (A)	1.4	1.4	1.4	1.3	1.3	1.3	1.3	1.3	1.2	0.4
			Precis (A)	12	12	12.9	13.2	14.2	14.5	14.6	14.9	14.7	17.1
			MIER (A)	66.3	66.3	66.6	67.8	68.3	67.9	68.1	68.4	68.3	34.2
		S	Call (S)	157	157	153	152	151	151	151	151	151	7
			Recall (S)	1.9	1.9	1.9	1.9	1.9	1.9	1.9	1.9	1.9	0
			Precis (S)	10.8	10.8	11.1	11.1	11.2	11.2	11.2	11.2	11.2	0
			MIER (S)	82.8	82.8	82.3	82.8	82.7	82.7	82.7	82.7	82.7	42.8
		M	Call (M)	140	140	117	104	89	79	72	70	66	59
			Recall (M)	1	1	1	1	1	0.9	0.9	0.9	0.8	0.6
			Precis (M)	12.1	12.1	14.5	15.3	17.9	18.9	20.8	21.4	21.2	18.6
			MIER (M)	48.5	48.5	45.2	46.1	43.8	40.5	38.8	38.5	36.3	32.2
		L	Call (L)	18	18	15	15	13	10	9	7	7	4
			Recall (L)	2.7	2.7	2	2	2	2	1.3	1.3	1.3	0.6
			Precis (L)	22.2	22.2	20	20	23	30	22.2	28.5	28.5	25
			MIER (L)	61.1	61.1	73.3	66.6	69.2	60	55.5	57.1	57.1	50
	INV	All	Call (A)	368	368	305	261	228	197	178	166	149	62
			Recall (A)	26.6	26.6	23.7	22.9	21.8	21.1	20.4	19.3	17.8	14.2
			Precis (A)	19.8	19.8	21.3	24.1	26.3	29.4	31.4	31.9	32.8	62.9
			MIER (A)	23	23	20	18	17.1	17.2	17.4	17.4	18.1	1.6
Ulysses	DEL	All	Call (A)	2060	2060	1840	919	808	743	681	643	599	523
			Recall (A)	11.6	11.6	11.4	8.6	8	7.6	7	6.7	6.2	5.5
			Precis (A)	51.9	51.9	56.9	86.6	91.2	94.3	95.1	96.1	96.4	97.1
			MIER (A)	16.2	16.2	15.8	3.3	2.3	2.4	2.2	2.3	2	1.5
		SS	Call (SS)	0	0	0	0	0	0	0	0	0	0
			Recall (SS)	0	0	0	0	0	0	0	0	0	0
			Precis (SS)	0	0	0	0	0	0	0	0	0	0
			MIER (SS)	0	0	0	0	0	0	0	0	0	0
		S	Call (S)	159	159	143	31	19	17	12	8	6	2
			Recall (S)	3.7	3.7	3.6	1.5	1.2	1.1	0.9	0.7	0.6	0.3
			Precis (S)	59.1	59.1	63.6	103.2	105.2	105.8	108.3	112.5	116.6	100
			MIER (S)	23.8	23.8	20.2	6.4	0	0	0	0	0	0
		M	Call (M)	1719	1719	1527	857	770	711	655	624	583	514
			Recall (M)	36.2	36.2	35.5	30	28.2	27	25.2	24.3	22.9	20.5
			Precis (M)	55.6	55.6	61.4	88	91.9	94.7	95.5	96.1	96.3	97.2
			MIER (M)	14.9	14.9	14.9	3	2.3	2.3	2.1	2.2	1.8	1.3
		L	Call (L)	182	182	170	31	19	15	14	11	10	7
			Recall (L)	18.7	18.7	17.7	9.3	9.3	9.3	9.3	9.3	9.3	7.2
			Precis (L)	10.4	10.4	10.5	29	47.3	60	64.2	81.8	90	85.7
			MIER (L)	21.4	21.4	20	9.6	5.2	6.6	7.1	9	10	14.2
	DUP	All	Call (A)	803	803	634	539	529	523	521	508	504	495
			Recall (A)	2.4	2.4	2.1	1.9	1.8	1.8	1.8	1.8	1.8	1.8
			Precis (A)	7.8	7.8	8.8	9.4	9.2	9.3	9.2	9.4	9.5	9.6
			MIER (A)	19.4	19.4	18.1	15.3	14.9	14.9	14.9	14.5	14	13.5
		S	Call (S)	0	0	0	0	0	0	0	0	0	0
			Recall (S)	0.4	0.4	0.3	0.3	0.3	0.3	0.3	0.3	0.3	0.3
			Precis (S)	0	0	0	0	0	0	0	0	0	0
			MIER (S)	0	0	0	0	0	0	0	0	0	0
		M	Call (M)	668	668	521	445	439	433	431	420	416	408
			Recall (M)	3.2	3.2	2.8	2.5	2.4	2.4	2.3	2.3	2.3	2.3
			Precis (M)	8.5	8.5	9.7	10.3	10	10.1	9.9	10.2	10.3	10.5
			MIER (M)	18.5	18.5	18.4	16.1	15.9	15.9	16	15.7	15.1	14.4
		L	Call (L)	135	135	113	94	90	90	90	88	88	87
			Recall (L)	5.4	5.4	4.7	4.7	4.7	4.7	4.7	4.7	4.7	4.7
			Precis (L)	4.4	4.4	4.4	5.3	5.5	5.5	5.5	5.6	5.6	5.7
			MIER (L)	23.7	23.7	16.8	11.7	10	10	10	9	9	9.1
	INV	All	Call (A)	195	195	189	184	178	178	173	171	162	159
			Recall (A)	8	8	6.9	6.9	6.9	6.9	6.5	6.5	6.5	6.5
			Precis (A)	11.2	11.2	10	10.3	10.6	10.6	10.4	10.5	11.1	11.3
			MIER (A)	62.5	62.5	62.4	61.9	61.2	61.2	60.6	60.2	58.6	57.8
VariationHunter	DEL	All	Call (A)	11857	11857	10694	5751	3721	2861	2382	2002	1686	1250
			Recall (A)	11.7	11.7	11.7	11.3	10.7	10.1	9.6	8.9	8.2	7
			Precis (A)	9.1	9.1	10	18	26.4	32.6	37.1	40.9	44.8	52
			MIER (A)	81.3	81.3	79.4	66.1	55.2	49.3	45.5	41	36.7	29.8
		SS	Call (SS)	0	0	0	0	0	0	0	0	0	0
			Recall (SS)	0	0	0	0	0	0	0	0	0	0
			Precis (SS)	0	0	0	0	0	0	0	0	0	0
			MIER (SS)	0	0	0	0	0	0	0	0	0	0
		S	Call (S)	9667	9667	8518	3811	2052	1400	1073	811	617	350
			Recall (S)	5.9	5.9	5.8	5.6	5.3	4.9	4.6	4.3	3.9	3.2
			Precis (S)	1.5	1.5	1.6	3.5	6.2	8	9.5	10.9	12.9	17.1
			MIER (S)	96.8	96.8	96.4	93.5	90.8	89.2	88.1	86.3	83.3	80.5
		M	Call (M)	1937	1937	1926	1747	1532	1376	1253	1147	1037	880
			Recall (M)	31.4	31.4	31.3	30.3	29	27.7	26.3	24.5	22.7	19.8
			Precis (M)	47	47	47.3	50.6	55	58.7	61.5	62.8	64.4	66.3
			MIER (M)	13.5	13.5	13.3	12.7	11.9	11.4	10.8	10.3	9.8	10
		L	Call (L)	253	253	250	193	137	85	56	44	32	20
			Recall (L)	20.8	20.8	20.8	16.6	13.5	12.5	11.4	8.3	7.2	6.2
			Precis (L)	8.3	8.3	8.4	9.3	10.2	15.2	21.4	22.7	28.1	30
			MIER (L)	9	9	9.2	8.2	7.2	5.8	5.3	6.8	9.3	15
	INV	All	Call (A)	427	427	427	395	278	216	162	125	90	61
			Recall (A)	24	24	24	23.3	17.1	14.9	12	10.2	8.7	7.6
			Precis (A)	15.4	15.4	15.4	16.2	16.9	18.9	20.3	22.4	26.6	34.4
			MIER (A)	13.1	13.1	13.1	13.4	14.3	14.3	11.7	10.4	11.1	11.4
Wham	DEL	All	Call (A)	1749	1749	1592	1519	1486	1456	1424	1408	1387	1350
			Recall (A)	15.8	15.8	15.5	15.3	15.1	14.9	14.8	14.6	14.5	14.2
			Precis (A)	83	83	89.5	92.6	93.2	94.5	95.5	95.7	96.3	97.1
			MIER (A)	21.9	21.9	15.7	12.7	11.7	10.5	9.2	8.8	8.2	7.4
		SS	Call (SS)	125	125	99	91	89	84	81	80	76	69
			Recall (SS)	4.6	4.6	4.6	4.6	4.6	4.6	4.6	4.6	4.6	4.4
			Precis (SS)	44.8	44.8	56.5	61.5	62.9	66.6	69.1	70	72.3	76.8
			MIER (SS)	77.6	77.6	72.7	71.4	70.7	72.6	70.3	70	69.7	69.5
		S	Call (S)	1052	1052	950	906	893	879	863	856	848	834
			Recall (S)	15.5	15.5	15.3	15.2	15.1	15.1	15	14.9	14.8	14.6
			Precis (S)	81.7	81.7	90	93.9	94.7	96.1	97.2	97.4	97.9	98.3
			MIER (S)	18.9	18.9	11.5	8.2	7.3	6.1	4.7	4.4	4	3.3
		M	Call (M)	568	568	539	518	500	490	477	469	460	444
			Recall (M)	22.7	22.7	21.8	21.3	20.6	20.3	20	19.6	19.3	18.7
			Precis (M)	94	94	94.8	96.1	96.2	96.5	97.2	97.2	97.6	98.1
			MIER (M)	15.3	15.3	12.6	10.2	8.8	7.9	7.1	6.3	6	5.6
		L	Call (L)	4	4	4	4	4	3	3	3	3	3
			Recall (L)	5.2	5.2	5.2	5.2	5.2	4.1	4.1	4.1	4.1	4.1
			Precis (L)	75	75	75	75	75	66.6	66.6	66.6	66.6	66.6
			MIER (L)	25	25	25	25	25	0	0	0	0	0
	DUP	All	Call (A)	870	870	833	777	682	589	513	444	385	283
			Recall (A)	14.5	14.5	14.4	14	13	11.9	10.7	9.5	8.5	6.6
			Precis (A)	48	48	49.5	51.6	54.1	56.5	58	59	60.5	63.6
			MIER (A)	45.5	45.5	44.1	42.7	39.4	35.8	33.7	31	29.3	28.6
		S	Call (S)	812	812	788	737	648	560	485	417	360	262
			Recall (S)	36.2	36.2	35.9	35.2	33.2	30.8	28.1	25.2	22.7	18.3
			Precis (S)	50.7	50.7	51.6	53.5	56.1	58.7	60.6	61.8	63.6	67.9
			MIER (S)	45.9	45.9	44.9	43.5	40.5	36.7	34.6	31.8	30	29
		M	Call (M)	52	52	42	38	33	28	28	27	25	21
			Recall (M)	0.3	0.3	0.3	0.3	0.3	0.2	0.2	0.2	0.2	0.1
			Precis (M)	11.5	11.5	14.2	15.7	15.1	14.2	14.2	14.8	16	9.5
			MIER (M)	36.5	36.5	30.9	26.3	18.1	17.8	17.8	18.5	20	23.8
		L	Call (L)	6	6	3	2	1	1	0	0	0	0
			Recall (L)	0	0	0	0	0	0	0	0	0	0
			Precis (L)	0	0	0	0	0	0	0	0	0	0
			MIER (L)	66.6	66.6	33.3	50	0	0	0	0	0	0
	INS	All	Call (A)	152	152	152	152	119	84	62	56	45	30
			Recall (A)	2.8	2.8	2.8	2.7	2.3	1.9	1.6	1.4	1.2	0.8
			Precis (A)	85.5	85.5	85.5	85.5	87.3	91.6	93.5	92.8	95.5	93.3
			MIER (A)	55.9	55.9	55.9	55.9	50.4	48.8	45.1	46.4	46.6	53.3
	INV	All	Call (A)	951	951	192	155	143	137	132	128	117	106
			Recall (A)	16.4	16.4	14.9	12.7	11.6	10.9	10.9	10.9	9.8	8.3
			Precis (A)	4.7	4.7	21.3	22.5	22.3	21.8	22.7	23.4	23	21.6
			MIER (A)	87.6	87.6	45.3	36.7	34.9	33.5	32.5	30.4	29.9	30.1
MEI, NUMT, and VEI detection algorithms
MELT.MEI	INS (MEI)	All	Call (A)	1299	1289	1241	1187	1123	1036	938	822	716	539
			TP (A)	1169	1161	1126	1083	1022	945	851	737	637	475
			Precis (A)	90	90.1	90.7	91.2	91	91.2	90.7	89.6	88.9	88.2
			MIER (A)	7.7	7.6	6.8	5.4	5	5.1	5.2	5.4	5.4	5
MELT.NUMT	INS (NUMT)	All	Call (A)	5	4	4	4	4	3	3	3	3	3
			TP (A)	5	4	4	4	4	3	3	3	3	3
			Precis (A)	100	100	100	100	100	100	100	100	100	100
			MIER (A)	0	0	0	0	0	0	0	0	0	0
Mobster.MEI	INS (MEI)	All	Call (A)	1166	1166	1138	1121	1098	1069	1031	991	933	834
			TP (A)	1006	1006	997	989	973	947	913	879	829	741
			Precis (A)	86.3	86.3	87.6	88.2	88.6	88.6	88.6	88.7	88.9	88.9
			MIER (A)	8.2	8.2	6.5	5.8	5.1	4.6	4.3	4	3.6	3.2
Mobster.NUMT	INS (NUMT)	All	Call (A)	2	2	2	2	2	2	2	2	2	1
			TP (A)	0	0	0	0	0	0	0	0	0	0
			Precis (A)	0	0	0	0	0	0	0	0	0	0
			MIER (A)	0	0	0	0	0	0	0	0	0	0
Mobster.VEI	INS (VEI)	All	Call (A)	29	29	26	21	21	15	14	13	13	7
			TP (A)	7	7	7	5	5	4	4	3	3	3
			Precis (A)	25	25	28	25	25	26.6	28.5	23	23	42.8
			MIER (A)	41.3	41.3	38.4	33.3	33.3	26.6	28.5	30.7	30.7	14.2
Tangram.MEI	INS (MEI)	All	Call (A)	1333	1111	947	810	668	545	418	318	263	158
			TP (A)	916	861	781	692	587	485	377	293	245	149
			Precis (A)	68.7	77.5	81.5	85.4	87.8	88.9	90.1	92.1	93.1	94.3
			MIER (A)	18	10	6.5	5	4.1	4.2	3.1	2.2	1.9	1.8
Tangram.NUMT	INS (NUMT)	All	Call (A)	95	31	12	4	3	2	2	2	2	1
			TP (A)	21	12	4	2	2	2	2	2	2	1
			Precis (A)	22.1	38.7	33.3	50	66.6	100	100	100	100	100
			MIER (A)	76.8	61.2	33.3	25	33.3	0	0	0	0	0
Tangram.VEI	INS (VEI)	All	Call (A)	356	93	34	13	2	1	0	0	0	0
			TP (A)	71	19	11	3	1	0	0	0	0	0
			Precis (A)	19.9	20.4	32.3	23	50	0	0	0	0	0
			MIER (A)	78	66.6	61.7	69.2	100	100	0	0	0	0
Tea	INS (MEI)	All	Call (A)	275	275	275	275	275	179	117	82	59	31
			TP (A)	246	246	246	246	246	158	103	71	50	24
			Precis (A)	89.4	89.4	89.4	89.4	89.4	88.2	88	86.5	84.7	77.4
			MIER (A)	66.5	66.5	66.5	66.5	66.5	61.4	58.9	56	47.4	35.4
RetroSeq	INS (MEI)	All	Call (A)	2860	2860	2094	2094	1647	779	537	0	0	0
			TP (A)	83	83	80	80	79	72	70	0	0	0
			Precis (A)	2.9	2.9	3.8	3.8	4.8	9.2	13	0	0	0
			MIER (A)	97.4	97.4	96.8	96.8	96.2	94.2	92.3	0	0	0
ITIS	INS (MEI)	All	Call (A)	620	620	593	560	534	489	433	386	351	273
			TP (A)	310	310	296	279	266	244	216	188	167	116
			Precis (A)	50	50	49.9	49.8	49.8	49.8	49.8	48.7	47.5	42.4
			MIER (A)	24.8	24.8	23.6	22.5	22	21.6	20	19.9	20.7	22.7
TEMP	INS (MEI)	All	Call (A)	1211	719	528	419	350	304	269	238	219	179
			TP (A)	369	303	238	204	181	154	139	125	118	94
			Precis (A)	30.5	42.1	45.1	48.8	51.8	50.8	51.8	52.7	54.1	52.5
			MIER (A)	46	28.6	22.5	17.4	13.7	11.8	8.9	6.3	5	3.9
BatVI	INS (VEI)	All	Call (A)	8801	7139	5324	4595	3863	3303	2437	1576	0	0
			TP (A)	150	143	117	92	54	36	27	17	0	0
			Precis (A)	1.7	2	2.2	2	1.4	1.1	1.1	1.1	0	0
			MIER (A)	70.5	64.5	54.6	48.9	44.8	43.9	46.4	53.2	0	0
DINUMT	INS (NUMT)	All	Call (A)	10	10	10	10	10	10	10	10	10	0
			TP (A)	2	2	2	2	2	2	2	2	2	0
			Precis (A)	20	20	20	20	20	20	20	20	20	0
			MIER (A)	60	60	60	60	60	60	60	60	60	0
For MEI, NUMT, VEI calls, the number of true positive (TP), in place of recall, is indicated.
MIER: Mendelian inheritance error rate (%).

## Sheet: Table S9
Table S9. Recall and precision of SV-calling results with the real data (NA12978 data4 or PacBio-HG002)
Tools	SV type	SV size	Recall/Precision	Minimum nuber of supporting reads at called SV sites
				2	3	4	5	6	7	8	9	10	12
1-2-3-SV	DEL	All	Call (A)	1647	1647	1647	1647	1422	1257	1103	959	819	614
			Recall (A)	9.6	9.6	9.6	9.6	8.8	8.2	7.4	6.7	5.7	4.4
			Precis (A)	53.6	53.6	53.6	53.6	57.2	59.9	62.3	64.1	64.5	65.9
			MIER (A)	22.6	22.6	22.6	22.6	20.1	18.6	16.7	16	15.2	12.7
		SS	Call (SS)	0	0	0	0	0	0	0	0	0	0
			Recall (SS)	0	0	0	0	0	0	0	0	0	0
			Precis (SS)	0	0	0	0	0	0	0	0	0	0
			MIER (SS)	0	0	0	0	0	0	0	0	0	0
		S	Call (S)	0	0	0	0	0	0	0	0	0	0
			Recall (S)	2.2	2.2	2.2	2.2	2	1.8	1.5	1.3	1.1	0.8
			Precis (S)	0	0	0	0	0	0	0	0	0	0
			MIER (S)	0	0	0	0	0	0	0	0	0	0
		M	Call (M)	1554	1554	1554	1554	1348	1199	1059	923	788	594
			Recall (M)	31.9	31.9	31.9	31.9	29.5	27.5	25.3	22.7	19.6	15.1
			Precis (M)	55.8	55.8	55.8	55.8	59.4	62	64	65.6	65.9	67
			MIER (M)	21.6	21.6	21.6	21.6	19.4	18	16.4	16	15.3	12.7
		L	Call (L)	93	93	93	93	74	58	44	36	31	20
			Recall (L)	15.6	15.6	15.6	15.6	11.4	10.4	10.4	8.3	8.3	6.2
			Precis (L)	17.2	17.2	17.2	17.2	16.2	17.2	22.7	25	29	35
			MIER (L)	39.7	39.7	39.7	39.7	33.7	31	25	16.6	12.9	10
	INS	All	Call (A)	766	766	766	766	535	431	366	320	285	211
			Recall (A)	2.2	2.2	2.2	2.2	1.8	1.5	1.2	1.1	1	0.7
			Precis (A)	40.2	40.2	40.2	40.2	47.8	48.4	48.3	50.3	49.1	49.7
			MIER (A)	29.8	29.8	29.8	29.8	16.6	11.3	10.3	11.2	10.8	11.3
	INV	All	Call (A)	287	287	287	287	218	171	141	119	91	70
			Recall (A)	25.1	25.1	25.1	25.1	20.8	18.6	16.7	14.2	12.4	11.3
			Precis (A)	24	24	24	24	26.1	29.8	32.6	32.7	37.3	44.2
			MIER (A)	26.8	26.8	26.8	26.8	23.3	20.4	17	14.2	8.7	4.2
AS-GENSENG	DEL	All	Call (A)	589	589	589	327	154	95	70	0	0	0
			Recall (A)	0.9	0.9	0.9	0.7	0.4	0.2	0.1	0	0	0
			Precis (A)	14.6	14.6	14.6	21.4	26.6	23.1	20	0	0	0
			MIER (A)	94	94	94	90.5	81.1	72.6	67.1	0	0	0
		SS	Call (SS)	0	0	0	0	0	0	0	0	0	0
			Recall (SS)	0	0	0	0	0	0	0	0	0	0
			Precis (SS)	0	0	0	0	0	0	0	0	0	0
			MIER (SS)	0	0	0	0	0	0	0	0	0	0
		S	Call (S)	0	0	0	0	0	0	0	0	0	0
			Recall (S)	0	0	0	0	0	0	0	0	0	0
			Precis (S)	0	0	0	0	0	0	0	0	0	0
			MIER (S)	0	0	0	0	0	0	0	0	0	0
		M	Call (M)	579	579	579	317	144	85	60	0	0	0
			Recall (M)	3.4	3.4	3.4	2.9	1.6	0.8	0.5	0	0	0
			Precis (M)	14.6	14.6	14.6	21.7	27.7	24.7	21.6	0	0	0
			MIER (M)	95.5	95.5	95.5	93	86.1	80	76.6	0	0	0
		L	Call (L)	10	10	10	10	10	10	10	0	0	0
			Recall (L)	2	2	2	2	2	2	2	0	0	0
			Precis (L)	10	10	10	10	10	10	10	0	0	0
			MIER (L)	10	10	10	10	10	10	10	0	0	0
	DUP	All	Call (A)	1969	1969	1968	1432	949	404	328	0	0	0
			Recall (A)	1.7	1.7	1.7	1.6	1.4	1.3	1.1	0	0	0
			Precis (A)	2.3	2.3	2.3	2.9	4.1	8.6	9.4	0	0	0
			MIER (A)	97	97	97	95.8	93.7	85.8	82.6	0	0	0
		S	Call (S)	0	0	0	0	0	0	0	0	0	0
			Recall (S)	0.1	0.1	0.1	0	0	0	0	0	0	0
			Precis (S)	0	0	0	0	0	0	0	0	0	0
			MIER (S)	0	0	0	0	0	0	0	0	0	0
		M	Call (M)	1885	1885	1884	1348	865	320	244	0	0	0
			Recall (M)	1.9	1.9	1.9	1.7	1.5	1.3	1	0	0	0
			Precis (M)	1.7	1.7	1.7	2.1	3	6.8	7.3	0	0	0
			MIER (M)	98.5	98.5	98.5	97.9	96.8	92.1	89.7	0	0	0
		L	Call (L)	84	84	84	84	84	84	84	0	0	0
			Recall (L)	9.5	9.5	9.5	9.5	9.5	9.5	9.5	0	0	0
			Precis (L)	15.4	15.4	15.4	15.4	15.4	15.4	15.4	0	0	0
			MIER (L)	61.9	61.9	61.9	61.9	61.9	61.9	61.9	0	0	0
BASIL-ANISE	INS	All	Call (A)	148657	148657	105885	35144	9940	4059	2343	1500	1021	448
			Recall (A)	17.3	17.3	16.7	14.9	12.4	10.1	7.8	5.8	4.4	2.3
			Precis (A)	1.6	1.6	2.1	5.8	17.1	34.1	45.8	53.4	59.1	70.5
			MIER (A)	97.5	97.5	96.7	92.1	78.4	59.6	48	42.6	40.4	32.1
BICseq2	DEL	All	Call (A)	648	648	646	646	646	646	640	517	296	0
			Recall (A)	4	4	4	4	4	4	4	3.7	2.3	0
			Precis (A)	57.2	57.2	57.4	57.4	57.4	57.4	57.9	65.7	71.9	0
			MIER (A)	9.2	9.2	9.1	9.1	9.1	9.1	8.9	5.2	3.7	0
		SS	Call (SS)	0	0	0	0	0	0	0	0	0	0
			Recall (SS)	0	0	0	0	0	0	0	0	0	0
			Precis (SS)	0	0	0	0	0	0	0	0	0	0
			MIER (SS)	0	0	0	0	0	0	0	0	0	0
		S	Call (S)	126	126	124	124	124	124	122	72	18	0
			Recall (S)	0.9	0.9	0.9	0.9	0.9	0.9	0.9	0.8	0.2	0
			Precis (S)	48.4	48.4	49.1	49.1	49.1	49.1	50	73.6	94.4	0
			MIER (S)	16.6	16.6	16.1	16.1	16.1	16.1	16.3	12.5	5.5	0
		M	Call (M)	512	512	512	512	512	512	508	436	273	0
			Recall (M)	13.1	13.1	13.1	13.1	13.1	13.1	13.1	12.1	8.2	0
			Precis (M)	58.9	58.9	58.9	58.9	58.9	58.9	59.4	63.9	69.9	0
			MIER (M)	7.2	7.2	7.2	7.2	7.2	7.2	6.8	3.6	3.2	0
		L	Call (L)	10	10	10	10	10	10	10	9	5	0
			Recall (L)	11.4	11.4	11.4	11.4	11.4	11.4	11.4	11.4	8.3	0
			Precis (L)	80	80	80	80	80	80	80	88.8	100	0
			MIER (L)	20	20	20	20	20	20	20	22.2	20	0
	DUP	All	Call (A)	546	546	544	542	537	502	341	126	60	0
			Recall (A)	4.1	4.1	4.1	4.1	4.1	4.1	3.4	1.3	0.6	0
			Precis (A)	20.1	20.1	20.2	20.2	20.4	21.7	26.6	26.9	28.3	0
			MIER (A)	15.3	15.3	15.4	15.3	15.2	14.7	14	11.9	15	0
		S	Call (S)	321	321	319	318	314	284	128	9	0	0
			Recall (S)	5.4	5.4	5.4	5.4	5.4	5.3	3.5	0.1	0	0
			Precis (S)	15.5	15.5	15.6	15.7	15.9	17.2	25	11.1	0	0
			MIER (S)	15.8	15.8	15.9	15.7	15.6	15.1	14.8	11.1	0	0
		M	Call (M)	204	204	204	203	202	197	192	104	52	0
			Recall (M)	2.8	2.8	2.8	2.8	2.8	2.8	2.7	1.3	0.6	0
			Precis (M)	24.5	24.5	24.5	24.6	24.7	25.3	25.5	25	26.9	0
			MIER (M)	15.1	15.1	15.1	15.2	15.3	14.7	14	11.5	15.3	0
		L	Call (L)	21	21	21	21	21	21	21	13	8	0
			Recall (L)	10.2	10.2	10.2	10.2	10.2	10.2	10.2	8.2	4.7	0
			Precis (L)	47.6	47.6	47.6	47.6	47.6	47.6	47.6	53.8	37.5	0
			MIER (L)	9.5	9.5	9.5	9.5	9.5	9.5	9.5	15.3	12.5	0
BreakDancer	DEL	All	Call (A)	1027	1027	928	845	792	738	693	649	598	492
			Recall (A)	9.4	9.4	8.8	8.2	7.8	7.3	6.9	6.5	6	5
			Precis (A)	84.2	84.2	87.5	89.4	90.5	91.8	92.4	92.9	93.1	93.9
			MIER (A)	19.1	19.1	16.1	13.4	12.2	10.8	10.2	9.3	8.6	5.8
		SS	Call (SS)	0	0	0	0	0	0	0	0	0	0
			Recall (SS)	0	0	0	0	0	0	0	0	0	0
			Precis (SS)	0	0	0	0	0	0	0	0	0	0
			MIER (SS)	0	0	0	0	0	0	0	0	0	0
		S	Call (S)	179	179	139	101	87	73	63	50	45	31
			Recall (S)	3	3	2.6	2.1	1.8	1.6	1.4	1.1	1	0.6
			Precis (S)	59.2	59.2	64.7	66.3	64.3	64.3	65	60	57.7	54.8
			MIER (S)	41.8	41.8	35.2	31.6	29.8	26	22.2	24	26.6	25.8
		M	Call (M)	829	829	774	732	694	658	624	595	550	459
			Recall (M)	29.3	29.3	28.1	27	26	24.9	23.9	22.9	21.3	18.1
			Precis (M)	90.5	90.5	92.2	93.3	94.3	94.9	95.3	95.6	96	96.5
			MIER (M)	13.9	13.9	12.2	10.6	9.6	8.9	8.8	8.2	7.2	4.5
		L	Call (L)	19	19	15	12	11	7	6	4	3	2
			Recall (L)	9.3	9.3	8.3	6.2	6.2	6.2	5.2	4.1	4.1	2
			Precis (L)	42.1	42.1	53.3	50	54.5	85.7	83.3	100	100	100
			MIER (L)	31.5	31.5	40	33.3	36.3	28.5	33.3	0	0	0
	INV	All	Call (A)	130	130	107	95	87	74	66	60	50	44
			Recall (A)	12.4	12.4	10.5	9.8	9.1	8.7	8	6.9	6.2	6.2
			Precis (A)	26.1	26.1	27.1	28.4	28.7	32.4	33.3	31.6	34	38.6
			MIER (A)	53	53	52.3	53.6	55.1	56.7	54.5	55	48	47.7
BreakSeek	DEL	All	Call (A)	1864	1736	1331	1007	738	537	355	243	172	84
			Recall (A)	15	14.1	11.3	8.9	6.5	4.6	2.9	1.9	1.3	0.5
			Precis (A)	74.1	74.9	78.5	81.4	81.1	79.5	76.3	74.4	69.7	61.9
			MIER (A)	37.7	36.8	32.5	28.4	28.1	27.3	30.1	32.5	38.3	45.2
		SS	Call (SS)	666	635	394	256	161	107	64	42	31	17
			Recall (SS)	27.1	26.2	16.5	11.1	6.7	4.2	2	1	0.5	0
			Precis (SS)	53.3	53.7	54.8	57	55.9	50.4	42.1	28.5	22.5	5.8
			MIER (SS)	59	58.7	55.5	51.1	50.9	49.5	51.5	64.2	67.7	76.4
		S	Call (S)	1073	984	841	667	510	376	249	165	111	47
			Recall (S)	17	15.8	13.7	11	8.2	5.9	3.8	2.5	1.5	0.5
			Precis (S)	85.5	87.1	88.7	89.9	88.4	86.9	84.3	84.2	79.2	70.2
			MIER (S)	25.1	23.2	21.7	19.6	20.3	20.2	22.8	21.8	27	34
		M	Call (M)	120	112	91	80	63	51	39	33	27	18
			Recall (M)	4.7	4.4	3.5	3.1	2.4	1.8	1.3	1.2	0.9	0.7
			Precis (M)	89.1	89.2	90.1	90	88.8	86.2	82	84.8	85.1	94.4
			MIER (M)	30.8	30.3	30.7	27.5	31.7	31.3	38.4	42.4	48.1	44.4
		L	Call (L)	5	5	5	4	4	3	3	3	3	2
			Recall (L)	2	2	2	2	2	2	2	2	2	1
			Precis (L)	40	40	40	50	50	66.6	66.6	66.6	66.6	50
			MIER (L)	80	80	60	50	50	66.6	66.6	66.6	66.6	50
	INS	All	Call (A)	48185	40636	32694	25680	19607	14960	11312	8540	6426	3488
			Recall (A)	13.8	11.6	9.6	8.4	7.2	6.2	5.4	4.8	4.2	3.4
			Precis (A)	3.9	3.9	4	4.5	5.1	5.7	6.6	7.7	9.1	13.5
			MIER (A)	34.7	32.6	30.4	29.4	29	28.7	28.8	29.6	29.9	33.6
Breakway	INS	All	Call (A)	311127	311113	311054	310849	310339	309353	307105	303374	297537	276645
(only for chr16-chr22)			Recall (A)	39	39	39	39	38.9	38.9	38.8	38.6	38.4	37.4
			Precis (A)	0.3	0.3	0.3	0.3	0.3	0.3	0.3	0.3	0.3	0.4
			MIER (A)	4.9	4.9	4.9	4.9	4.9	4.9	4.9	4.9	4.9	4.9
CLEVER	DEL	All	Call (A)	4518	4518	3698	2957	2336	1839	1469	1153	927	578
			Recall (A)	18.8	18.8	17.7	16.1	14.3	12.5	10.6	9	7.6	5
			Precis (A)	38.2	38.2	43.9	50.2	56.3	62.4	66.6	72.3	75.9	80.6
			MIER (A)	59.3	59.3	53.7	47.5	41.2	35.2	30.5	25.3	21.3	16.2
		SS	Call (SS)	9	9	9	9	9	9	9	9	8	7
			Recall (SS)	0	0	0	0	0	0	0	0	0	0
			Precis (SS)	11.1	11.1	11.1	11.1	11.1	11.1	11.1	11.1	12.5	14.2
			MIER (SS)	66.6	66.6	66.6	66.6	66.6	66.6	66.6	66.6	62.5	57.1
		S	Call (S)	3643	3643	2932	2309	1790	1403	1122	877	713	458
			Recall (S)	19.1	19.1	18.3	17.2	15.7	14.3	12.7	11	9.5	6.6
			Precis (S)	29.2	29.2	34.8	41.7	49.1	57.3	63.4	70.6	75.4	82
			MIER (S)	69.7	69.7	64.3	57.4	50.2	42.6	36.1	29	23.7	17.2
		M	Call (M)	866	866	757	639	537	427	338	267	206	113
			Recall (M)	28.4	28.4	25.9	22.4	18.8	15	11.7	9.4	7.4	4.1
			Precis (M)	76.5	76.5	79.6	81.2	81	80.3	78.6	79.7	80	78.7
			MIER (M)	15.3	15.3	12.6	11.5	10.8	10.3	10.9	11.6	11.6	9.7
		L	Call (L)	0	0	0	0	0	0	0	0	0	0
			Recall (L)	0	0	0	0	0	0	0	0	0	0
			Precis (L)	0	0	0	0	0	0	0	0	0	0
			MIER (L)	0	0	0	0	0	0	0	0	0	0
CNVnator	DEL	All	Call (A)	326	326	304	292	283	283	218	218	218	0
			Recall (A)	1.9	1.9	1.9	1.9	1.9	1.9	1.8	1.8	1.8	0
			Precis (A)	54.9	54.9	57.8	60.2	61.8	61.8	77.9	77.9	77.9	0
			MIER (A)	16.5	16.5	15.4	13.6	13.4	13.4	8.2	8.2	8.2	0
		SS	Call (SS)	0	0	0	0	0	0	0	0	0	0
			Recall (SS)	0	0	0	0	0	0	0	0	0	0
			Precis (SS)	0	0	0	0	0	0	0	0	0	0
			MIER (SS)	0	0	0	0	0	0	0	0	0	0
		S	Call (S)	0	0	0	0	0	0	0	0	0	0
			Recall (S)	0	0	0	0	0	0	0	0	0	0
			Precis (S)	0	0	0	0	0	0	0	0	0	0
			MIER (S)	0	0	0	0	0	0	0	0	0	0
		M	Call (M)	294	294	275	264	257	257	205	205	205	0
			Recall (M)	7	7	6.9	6.9	6.8	6.8	6.6	6.6	6.6	0
			Precis (M)	56.8	56.8	59.6	62.1	63.4	63.4	78	78	78	0
			MIER (M)	17	17	15.6	14	13.6	13.6	7.8	7.8	7.8	0
		L	Call (L)	32	32	29	28	26	26	13	13	13	0
			Recall (L)	15.6	15.6	15.6	15.6	15.6	15.6	14.5	14.5	14.5	0
			Precis (L)	37.5	37.5	41.3	42.8	46.1	46.1	76.9	76.9	76.9	0
			MIER (L)	12.5	12.5	13.7	10.7	11.5	11.5	15.3	15.3	15.3	0
	DUP	All	Call (A)	142	142	141	119	99	99	67	67	67	0
			Recall (A)	2.4	2.4	2.4	2.1	1.8	1.8	1.4	1.4	1.4	0
			Precis (A)	45.7	45.7	46	46.2	49.4	49.4	55.2	55.2	55.2	0
			MIER (A)	25.3	25.3	24.8	23.5	20.2	20.2	22.3	22.3	22.3	0
		S	Call (S)	0	0	0	0	0	0	0	0	0	0
			Recall (S)	0	0	0	0	0	0	0	0	0	0
			Precis (S)	0	0	0	0	0	0	0	0	0	0
			MIER (S)	0	0	0	0	0	0	0	0	0	0
		M	Call (M)	107	107	106	89	74	74	48	48	48	0
			Recall (M)	2.8	2.8	2.8	2.3	2	2	1.4	1.4	1.4	0
			Precis (M)	44.8	44.8	45.2	44.9	47.2	47.2	50	50	50	0
			MIER (M)	32.7	32.7	32	30.3	25.6	25.6	29.1	29.1	29.1	0
		L	Call (L)	35	35	35	30	25	25	19	19	19	0
			Recall (L)	13.6	13.6	13.6	12.3	10.9	10.9	9.5	9.5	9.5	0
			Precis (L)	48.5	48.5	48.5	50	56	56	68.4	68.4	68.4	0
			MIER (L)	2.8	2.8	2.8	3.3	4	4	5.2	5.2	5.2	0
Control-FREEC	DEL	All	Call (A)	39	39	0	0	0	0	0	0	0	0
			Recall (A)	0.2	0.2	0	0	0	0	0	0	0	0
			Precis (A)	58.9	58.9	0	0	0	0	0	0	0	0
			MIER (A)	15.3	15.3	0	0	0	0	0	0	0	0
		SS	Call (SS)	0	0	0	0	0	0	0	0	0	0
			Recall (SS)	0	0	0	0	0	0	0	0	0	0
			Precis (SS)	0	0	0	0	0	0	0	0	0	0
			MIER (SS)	0	0	0	0	0	0	0	0	0	0
		S	Call (S)	0	0	0	0	0	0	0	0	0	0
			Recall (S)	0	0	0	0	0	0	0	0	0	0
			Precis (S)	0	0	0	0	0	0	0	0	0	0
			MIER (S)	0	0	0	0	0	0	0	0	0	0
		M	Call (M)	23	23	0	0	0	0	0	0	0	0
			Recall (M)	0.4	0.4	0	0	0	0	0	0	0	0
			Precis (M)	52.1	52.1	0	0	0	0	0	0	0	0
			MIER (M)	13	13	0	0	0	0	0	0	0	0
		L	Call (L)	16	16	0	0	0	0	0	0	0	0
			Recall (L)	13.5	13.5	0	0	0	0	0	0	0	0
			Precis (L)	68.7	68.7	0	0	0	0	0	0	0	0
			MIER (L)	18.7	18.7	0	0	0	0	0	0	0	0
	DUP	All	Call (A)	43	43	43	22	12	9	5	2	2	0
			Recall (A)	0.5	0.5	0.5	0.2	0.1	0.1	0	0	0	0
			Precis (A)	32.5	32.5	32.5	31.8	25	33.3	40	50	50	0
			MIER (A)	13.9	13.9	13.9	27.2	25	22.2	40	50	50	0
		S	Call (S)	0	0	0	0	0	0	0	0	0	0
			Recall (S)	0	0	0	0	0	0	0	0	0	0
			Precis (S)	0	0	0	0	0	0	0	0	0	0
			MIER (S)	0	0	0	0	0	0	0	0	0	0
		M	Call (M)	36	36	36	19	11	8	5	2	2	0
			Recall (M)	0.3	0.3	0.3	0.1	0	0	0	0	0	0
			Precis (M)	25	25	25	21	18.1	25	40	50	50	0
			MIER (M)	16.6	16.6	16.6	31.5	27.2	25	40	50	50	0
		L	Call (L)	7	7	7	3	1	1	0	0	0	0
			Recall (L)	6.1	6.1	6.1	2.7	1.3	1.3	0.6	0.6	0.6	0
			Precis (L)	71.4	71.4	71.4	100	100	100	0	0	0	0
			MIER (L)	0	0	0	0	0	0	0	0	0	0
CREST	DEL	All	Call (A)	2312	2247	1808	1466	1167	932	699	519	367	209
			Recall (A)	8.6	8.4	7	5.6	4.5	3.5	2.6	1.8	1.2	0.6
			Precis (A)	34.4	34.5	35.7	35.6	35.9	34.8	35.1	33.1	31.8	28.2
			MIER (A)	21.7	21.4	15.8	13.2	11.9	10.5	9.2	9.6	9.5	9.5
		SS	Call (SS)	393	380	215	141	93	61	39	24	17	9
			Recall (SS)	5.7	5.7	3.7	2.4	1.9	1	0.5	0.3	0.1	0
			Precis (SS)	21.6	22.1	23.2	23.4	27.9	22.9	23	16.6	11.7	0
			MIER (SS)	48.3	49.2	34.8	31.2	26.8	26.2	23	25	23.5	11.1
		S	Call (S)	1434	1390	1140	930	735	589	454	340	229	121
			Recall (S)	9.9	9.6	7.9	6.2	4.9	3.8	2.9	2	1.3	0.6
			Precis (S)	37.5	37.6	38.3	37.4	37	35.8	36.3	34.1	33.1	31.4
			MIER (S)	16.5	15.8	12.6	9.8	8.5	7.3	5.7	5.2	5.2	4.1
		M	Call (M)	480	473	450	392	336	279	204	154	121	79
			Recall (M)	7.3	7.2	6.9	6	5.2	4.2	3	2.2	1.6	0.9
			Precis (M)	35.4	35.3	35.3	35.7	35.7	35.4	34.8	33.1	32.2	26.5
			MIER (M)	15.2	15	14.6	14.5	14.8	13.6	14.2	16.2	15.7	17.7
		L	Call (L)	5	4	3	3	3	3	2	1	0	0
			Recall (L)	2	1	1	1	1	1	1	1	0	0
			Precis (L)	40	25	33.3	33.3	33.3	33.3	50	100	0	0
			MIER (L)	60	50	33.3	33.3	33.3	33.3	50	100	0	0
	INS	All	Call (A)	125	122	89	65	49	39	31	23	20	14
			Recall (A)	0.2	0.2	0.2	0.1	0.1	0	0	0	0	0
			Precis (A)	32.8	32.7	32.5	29.2	30.6	30.7	29	26	20	21.4
			MIER (A)	60.8	60.6	56.1	55.3	63.2	69.2	70.9	69.5	65	64.2
	INV	All	Call (A)	7	7	6	5	3	3	2	2	2	2
			Recall (A)	0.7	0.7	0.3	0.3	0.3	0.3	0.3	0.3	0.3	0.3
			Precis (A)	28.5	28.5	16.6	20	33.3	33.3	50	50	50	50
			MIER (A)	71.4	71.4	66.6	60	33.3	33.3	50	50	50	50
DELLY	DEL	All	Call (A)	1301	1091	982	894	842	790	741	683	635	523
			Recall (A)	9.6	9.1	8.6	8.3	8	7.6	7.3	6.8	6.4	5.3
			Precis (A)	68.1	76.6	81	85.2	87.2	89.1	91.3	91.8	92.7	94.6
			MIER (A)	18.1	12.2	9.9	8.5	7.6	6.7	5.2	5.1	3.9	2.1
		SS	Call (SS)	0	0	0	0	0	0	0	0	0	0
			Recall (SS)	0	0	0	0	0	0	0	0	0	0
			Precis (SS)	0	0	0	0	0	0	0	0	0	0
			MIER (SS)	0	0	0	0	0	0	0	0	0	0
		S	Call (S)	66	46	36	27	22	20	17	9	8	4
			Recall (S)	1.2	0.7	0.5	0.3	0.2	0.1	0.1	0	0	0
			Precis (S)	84.8	89.1	88.8	92.5	90.9	90	88.2	77.7	87.5	75
			MIER (S)	4.5	4.3	2.7	3.7	0	0	0	0	0	0
		M	Call (M)	1141	978	896	827	785	743	701	654	610	506
			Recall (M)	34.4	33.3	32.3	31.3	30.5	29.4	28.4	26.4	24.8	20.9
			Precis (M)	71.3	79.6	83.5	87.5	89.4	91.1	93.1	93.7	94.4	96
			MIER (M)	18	12.1	9.7	8.1	7.2	6.5	5.1	5	3.9	1.9
		L	Call (L)	94	67	50	40	35	27	23	20	17	13
			Recall (L)	14.5	14.5	13.5	11.4	11.4	8.3	8.3	7.2	6.2	5.2
			Precis (L)	17	23.8	30	32.5	37.1	33.3	39.1	35	35.2	46.1
			MIER (L)	28.7	19.4	20	20	20	14.8	13	10	5.8	7.6
	DUP	All	Call (A)	1156	704	507	419	333	266	214	187	161	119
			Recall (A)	4.8	3.7	3.1	2.7	2.2	1.8	1.6	1.4	1	0.5
			Precis (A)	11.1	13.9	16.1	17.4	17.4	18	19.6	20.3	17.3	12.6
			MIER (A)	50.4	40.1	34.1	31.2	28.8	28.1	27.1	26.2	26.7	27.7
		S	Call (S)	647	333	225	182	144	111	88	77	62	46
			Recall (S)	7.5	5.3	4.4	3.9	3.2	2.8	2.3	1.9	1.2	0.6
			Precis (S)	11.9	16.5	20	21.9	21.5	23.4	25	24.6	20.9	15.2
			MIER (S)	62.2	49.2	43.1	42.3	40.9	40.5	37.5	32.4	32.2	32.6
		M	Call (M)	431	314	244	203	163	133	107	95	87	63
			Recall (M)	3.2	2.7	2.2	2	1.5	1.3	1.2	1.2	1	0.5
			Precis (M)	10.6	12.1	13.5	14.2	14.7	15.7	17.7	18.9	17.2	12.6
			MIER (M)	37.1	33.7	29	24.6	20.8	20.3	21.4	23.1	24.1	26.9
		L	Call (L)	78	57	38	34	26	22	19	15	12	10
			Recall (L)	6.1	4.7	4.1	3.4	2.7	0.6	0.6	0.6	0	0
			Precis (L)	7.6	8.7	10.5	11.7	11.5	4.5	5.2	6.6	0	0
			MIER (L)	25.6	22.8	13.1	11.7	11.5	13.6	10.5	13.3	16.6	10
	INV	All	Call (A)	477	319	246	202	175	142	116	102	92	67
			Recall (A)	30.2	26.6	22.9	21.5	20.4	19.7	17.8	15.6	14.5	12.4
			Precis (A)	17.4	22.8	25.6	29.2	32	38	42.2	42.1	43.4	50.7
			MIER (A)	38.3	25	19.9	16.8	16.5	13.3	12.9	11.7	7.6	4.4
ERDS	DEL	All	Call (A)	634	634	330	330	0	0	0	0	0	0
			Recall (A)	5.6	5.6	3.3	3.3	0	0	0	0	0	0
			Precis (A)	81.8	81.8	93.9	93.9	0	0	0	0	0	0
			MIER (A)	20.5	20.5	9.3	9.3	0	0	0	0	0	0
		SS	Call (SS)	0	0	0	0	0	0	0	0	0	0
			Recall (SS)	0	0	0	0	0	0	0	0	0	0
			Precis (SS)	0	0	0	0	0	0	0	0	0	0
			MIER (SS)	0	0	0	0	0	0	0	0	0	0
		S	Call (S)	91	91	40	40	0	0	0	0	0	0
			Recall (S)	1.2	1.2	0.7	0.7	0	0	0	0	0	0
			Precis (S)	68.1	68.1	97.5	97.5	0	0	0	0	0	0
			MIER (S)	40.6	40.6	10	10	0	0	0	0	0	0
		M	Call (M)	537	537	285	285	0	0	0	0	0	0
			Recall (M)	19	19	11.3	11.3	0	0	0	0	0	0
			Precis (M)	83.9	83.9	93.3	93.3	0	0	0	0	0	0
			MIER (M)	17.1	17.1	9.1	9.1	0	0	0	0	0	0
		L	Call (L)	6	6	5	5	0	0	0	0	0	0
			Recall (L)	7.2	7.2	6.2	6.2	0	0	0	0	0	0
			Precis (L)	100	100	100	100	0	0	0	0	0	0
			MIER (L)	16.6	16.6	20	20	0	0	0	0	0	0
	DUP	All	Call (A)	21616	21616	0	0	0	0	0	0	0	0
			Recall (A)	8.8	8.8	0	0	0	0	0	0	0	0
			Precis (A)	1	1	0	0	0	0	0	0	0	0
			MIER (A)	96.1	96.1	0	0	0	0	0	0	0	0
		S	Call (S)	17977	17977	0	0	0	0	0	0	0	0
			Recall (S)	0.9	0.9	0	0	0	0	0	0	0	0
			Precis (S)	0	0	0	0	0	0	0	0	0	0
			MIER (S)	98.6	98.6	0	0	0	0	0	0	0	0
		M	Call (M)	3609	3609	0	0	0	0	0	0	0	0
			Recall (M)	12.9	12.9	0	0	0	0	0	0	0	0
			Precis (M)	5.5	5.5	0	0	0	0	0	0	0	0
			MIER (M)	84.2	84.2	0	0	0	0	0	0	0	0
		L	Call (L)	30	30	0	0	0	0	0	0	0	0
			Recall (L)	11.6	11.6	0	0	0	0	0	0	0	0
			Precis (L)	56.6	56.6	0	0	0	0	0	0	0	0
			MIER (L)	6.6	6.6	0	0	0	0	0	0	0	0
FermiKit	DEL	All	Call (A)	2681	2681	2532	2532	2003	2003	1286	1286	1286	765
			Recall (A)	25.7	25.7	24.7	24.7	20	20	13.2	13.2	13.2	8
			Precis (A)	87.9	87.9	89.5	89.5	91.9	91.9	94.6	94.6	94.6	96.3
			MIER (A)	25.8	25.8	24.3	24.3	20.1	20.1	13.5	13.5	13.5	10.4
		SS	Call (SS)	28	28	21	21	10	10	2	2	2	1
			Recall (SS)	1.5	1.5	1.2	1.2	0.6	0.6	0	0	0	0
			Precis (SS)	32.1	32.1	38	38	30	30	50	50	50	0
			MIER (SS)	67.8	67.8	57.1	57.1	70	70	50	50	50	0
		S	Call (S)	2068	2068	1945	1945	1523	1523	990	990	990	591
			Recall (S)	32.1	32.1	30.8	30.8	24.9	24.9	16.7	16.7	16.7	10.2
			Precis (S)	86.7	86.7	88.5	88.5	91.3	91.3	94.2	94.2	94.2	96.6
			MIER (S)	27.3	27.3	25.6	25.6	20.4	20.4	13.3	13.3	13.3	9.8
		M	Call (M)	578	578	559	559	465	465	293	293	293	173
			Recall (M)	23.6	23.6	22.9	22.9	19.1	19.1	12.1	12.1	12.1	7.1
			Precis (M)	95.3	95.3	95.5	95.5	95.6	95.6	96.2	96.2	96.2	95.9
			MIER (M)	18.5	18.5	18.4	18.4	17.8	17.8	13.9	13.9	13.9	12.7
		L	Call (L)	7	7	7	7	5	5	1	1	1	0
			Recall (L)	5.2	5.2	5.2	5.2	2	2	1	1	1	0
			Precis (L)	57.1	57.1	57.1	57.1	40	40	100	100	100	0
			MIER (L)	28.5	28.5	28.5	28.5	20	20	0	0	0	0
	INS	All	Call (A)	902	902	829	829	575	575	311	311	311	144
			Recall (A)	5.7	5.7	5.2	5.2	3.7	3.7	2.1	2.1	2.1	1
			Precis (A)	86.6	86.6	86.9	86.9	89	89	92.9	92.9	92.9	96.5
			MIER (A)	78.2	78.2	76.7	76.7	69.7	69.7	58.5	58.5	58.5	51.3
forestSV	DEL	All	Call (A)	14208	14073	11539	4664	1927	849	365	52	52	0
			Recall (A)	9.7	9.7	9.3	7.9	6.6	5	3	0.5	0.5	0
			Precis (A)	6.2	6.3	7.4	15.7	31.4	54.6	75.6	92.3	92.3	0
			MIER (A)	74.7	74.7	72.6	55.1	35.1	18.2	6	1.9	1.9	0
		SS	Call (SS)	1961	1919	1234	27	0	0	0	0	0	0
			Recall (SS)	0.1	0.1	0	0	0	0	0	0	0	0
			Precis (SS)	0.5	0.5	0.5	0	0	0	0	0	0	0
			MIER (SS)	97.6	97.6	97.8	92.5	0	0	0	0	0	0
		S	Call (S)	4921	4877	3932	827	63	8	2	0	0	0
			Recall (S)	2.9	2.9	2.5	1.4	0.8	0.3	0	0	0	0
			Precis (S)	1.8	1.8	1.9	3.7	20.6	62.5	100	0	0	0
			MIER (S)	91.9	92	93	91	76.1	50	0	0	0	0
		M	Call (M)	7314	7265	6361	3798	1852	829	352	50	50	0
			Recall (M)	30.8	30.7	30	27.4	23.5	18.6	11.1	1.9	1.9	0
			Precis (M)	10.7	10.7	12	18.2	31.5	54.4	75.5	92	92	0
			MIER (M)	57.2	57.1	55.2	47.1	33.9	18	5.9	2	2	0
		L	Call (L)	12	12	12	12	12	12	11	2	2	0
			Recall (L)	11.4	11.4	11.4	11.4	11.4	11.4	11.4	2	2	0
			Precis (L)	66.6	66.6	66.6	66.6	66.6	66.6	72.7	100	100	0
			MIER (L)	8.3	8.3	8.3	8.3	8.3	8.3	9	0	0	0
	DUP	All	Call (A)	30358	30166	23852	5834	947	112	2	0	0	0
			Recall (A)	14	14	12.7	9.6	5.4	1.4	0	0	0	0
			Precis (A)	1.2	1.2	1.4	4.3	14.8	33.9	100	0	0	0
			MIER (A)	93.9	93.9	93.4	82.4	48.7	23.2	0	0	0	0
		S	Call (S)	17928	17819	13212	1118	11	0	0	0	0	0
			Recall (S)	5.4	5.4	3.4	0.6	0	0	0	0	0	0
			Precis (S)	0.3	0.3	0.2	0.4	0	0	0	0	0	0
			MIER (S)	98.8	98.8	99.2	98.4	54.5	0	0	0	0	0
		M	Call (M)	12417	12334	10627	4703	924	105	2	0	0	0
			Recall (M)	19.6	19.6	18.6	14.8	8.2	2.2	0.1	0	0	0
			Precis (M)	2.5	2.5	2.7	5.1	14.7	33.3	100	0	0	0
			MIER (M)	87	86.9	86.4	78.8	49.1	22.8	0	0	0	0
		L	Call (L)	13	13	13	13	12	7	0	0	0	0
			Recall (L)	6.8	6.8	6.8	6.8	6.8	2	0	0	0	0
			Precis (L)	46.1	46.1	46.1	46.1	41.6	42.8	0	0	0	0
			MIER (L)	15.3	15.3	15.3	15.3	16.6	28.5	0	0	0	0
GASVPro	DEL	All	Call (A)	7477	7477	7477	2067	1050	803	663	558	449	311
			Recall (A)	6.7	6.7	6.7	6.2	5.7	5.2	4.7	4.2	3.6	2.7
			Precis (A)	8.2	8.2	8.2	27.6	50.3	60	65.1	70	74.8	80.7
			MIER (A)	92.1	92.1	92.1	74.9	56.7	47.9	43.7	38.7	36.3	30.2
		SS	Call (SS)	1173	1173	1173	149	14	1	0	0	0	0
			Recall (SS)	0	0	0	0	0	0	0	0	0	0
			Precis (SS)	0	0	0	0	0	0	0	0	0	0
			MIER (SS)	99.6	99.6	99.6	98.6	92.8	100	0	0	0	0
		S	Call (S)	5780	5780	5780	1441	605	408	311	238	170	103
			Recall (S)	2.9	2.9	2.9	2.6	2.3	2	1.7	1.5	1.2	0.8
			Precis (S)	3.2	3.2	3.2	11.6	25.2	32.8	37.9	43.6	49.4	60.1
			MIER (S)	96.1	96.1	96.1	87.4	75.5	67.4	62.3	56.3	53.5	38.8
		M	Call (M)	493	493	493	453	410	378	338	307	268	200
			Recall (M)	19.1	19.1	19.1	18.1	16.9	15.7	14.2	13	11.4	8.5
			Precis (M)	85.1	85.1	85.1	87.8	90.4	91.2	92	92.5	92.9	93.5
			MIER (M)	31.6	31.6	31.6	30.6	30	28.3	27.8	26.3	26.4	26.5
		L	Call (L)	31	31	31	24	21	16	14	13	11	8
			Recall (L)	6.2	6.2	6.2	3.1	3.1	2	2	2	2	1
			Precis (L)	25.8	25.8	25.8	20.8	23.8	18.7	21.4	23	27.2	25
			MIER (L)	19.3	19.3	19.3	16.6	14.2	12.5	14.2	7.6	9	12.5
	INV	All	Call (A)	184	184	184	160	133	110	90	75	63	46
			Recall (A)	10.5	10.5	10.5	9.4	8	7.2	6.9	5.8	5.8	5.1
			Precis (A)	15.7	15.7	15.7	16.2	16.5	18.1	21.1	21.3	25.3	30.4
			MIER (A)	53.2	53.2	53.2	50	48.1	47.2	44.4	45.3	49.2	47.8
GenomeSTRiP	DEL	All	Call (A)	807	707	658	606	567	536	506	474	439	375
			Recall (A)	6.4	6.1	5.8	5.6	5.4	5.2	5	4.7	4.4	3.8
			Precis (A)	73.3	79.6	82.2	86.3	88.5	89.9	91.3	92.1	93.1	93.8
			MIER (A)	13.3	9.9	8.2	6.4	5.6	4.8	3.9	3.5	3.1	2.4
		SS	Call (SS)	0	0	0	0	0	0	0	0	0	0
			Recall (SS)	0	0	0	0	0	0	0	0	0	0
			Precis (SS)	0	0	0	0	0	0	0	0	0	0
			MIER (SS)	0	0	0	0	0	0	0	0	0	0
		S	Call (S)	0	0	0	0	0	0	0	0	0	0
			Recall (S)	0	0	0	0	0	0	0	0	0	0
			Precis (S)	0	0	0	0	0	0	0	0	0	0
			MIER (S)	0	0	0	0	0	0	0	0	0	0
		M	Call (M)	732	656	615	568	534	510	484	455	422	360
			Recall (M)	24.8	23.6	22.7	22	21.1	20.3	19.5	18.4	17.2	14.8
			Precis (M)	78.9	83.9	86	90.1	92.1	92.9	94	94.7	95.4	96.1
			MIER (M)	11.8	8.8	7.3	5.4	4.8	4.3	3.5	3.5	3	2.2
		L	Call (L)	75	51	43	38	33	26	22	19	17	15
			Recall (L)	13.5	11.4	11.4	10.4	9.3	8.3	7.2	6.2	6.2	5.2
			Precis (L)	18.6	23.5	27.9	28.9	30.3	30.7	31.8	31.5	35.2	40
			MIER (L)	28	23.5	20.9	21	18.1	15.3	13.6	5.2	5.8	6.6
GRIDSS	DEL	All	Call (A)	15174	15174	15174	8287	3994	3093	2408	1599	711	258
			Recall (A)	41.4	41.4	41.4	39.5	33	27.7	22.3	15.3	7	2.4
			Precis (A)	25	25	25	43.8	75.8	82.1	85.3	88.1	90.7	87.9
			MIER (A)	73.7	73.7	73.7	53.8	19.6	12.8	10.2	7	4.7	4.6
		SS	Call (SS)	2302	2302	2302	1888	1184	893	672	427	201	80
			Recall (SS)	50.7	50.7	50.7	48.4	42.7	37.4	31.7	22.3	12.3	4.8
			Precis (SS)	30.6	30.6	30.6	35.1	46.9	52.8	58.7	64.1	74.6	72.5
			MIER (SS)	63.8	63.8	63.8	57.5	42.5	35.3	29.9	21.5	13.4	8.7
		S	Call (S)	11708	11708	11708	5457	2100	1587	1208	776	316	71
			Recall (S)	43.8	43.8	43.8	41.4	33.2	27	20.9	13.6	5.5	1.1
			Precis (S)	20	20	20	40.8	86.3	93.6	95.5	97.1	98.1	94.3
			MIER (S)	80	80	80	59	11.7	4.2	3.1	1.9	1.2	4.2
		M	Call (M)	1078	1078	1078	881	691	603	523	392	193	107
			Recall (M)	32	32	32	31.5	28.4	25.1	21.8	16.4	8	4.4
			Precis (M)	68.2	68.2	68.2	82.5	94.3	96	95.9	96.6	95.3	95.3
			MIER (M)	28.2	28.2	28.2	14.7	4.3	2.1	1.7	1.5	1.5	1.8
		L	Call (L)	86	86	86	61	19	10	5	4	1	0
			Recall (L)	14.5	14.5	14.5	12.5	9.3	5.2	4.1	3.1	1	0
			Precis (L)	15.1	15.1	15.1	18	42.1	50	80	75	100	0
			MIER (L)	46.5	46.5	46.5	39.3	15.7	10	0	0	0	0
	DUP	All	Call (A)	2668	2668	2668	2222	1214	757	471	230	88	40
			Recall (A)	32.9	32.9	32.9	30.9	22.1	15.7	10.9	5.8	2.2	0.9
			Precis (A)	43.8	43.8	43.8	48.2	56.8	61	65.3	68.2	68.1	65
			MIER (A)	59.1	59.1	59.1	55.1	44.9	38	31.6	22.6	15.9	17.5
		S	Call (S)	2365	2365	2365	1999	1115	683	416	203	74	34
			Recall (S)	62.5	62.5	62.5	60.4	48.5	37.4	27.6	15.7	6.2	2.8
			Precis (S)	48	48	48	52.1	60.2	65.7	71.6	75.3	77	73.5
			MIER (S)	60.4	60.4	60.4	57	47.2	40.2	34.6	24.6	17.5	20.5
		M	Call (M)	226	226	226	174	88	68	51	25	13	6
			Recall (M)	1.6	1.6	1.6	1.5	1	0.8	0.6	0.2	0.1	0
			Precis (M)	13.2	13.2	13.2	15.5	19.3	19.1	19.6	16	23	16.6
			MIER (M)	45.1	45.1	45.1	36.2	20.4	17.6	9.8	8	7.6	0
		L	Call (L)	77	77	77	49	11	6	4	2	1	0
			Recall (L)	3.4	3.4	3.4	2.7	0.6	0	0	0	0	0
			Precis (L)	3.8	3.8	3.8	6.1	9	0	0	0	0	0
			MIER (L)	59.7	59.7	59.7	44.8	9	16.6	0	0	0	0
	INS	All	Call (A)	1361	1361	1361	1269	1018	769	577	329	134	48
			Recall (A)	11.7	11.7	11.7	10.9	7.5	5	3.4	1.6	0.4	0.1
			Precis (A)	47.9	47.9	47.9	50.6	51.2	47.3	45.5	37.9	20.8	16.6
			MIER (A)	86.7	86.7	86.7	85.6	83.3	79.7	77.9	75.3	73.1	68.7
	INV	All	Call (A)	1268	1268	1268	523	200	155	133	92	38	17
			Recall (A)	29.5	29.5	29.5	27.7	22.2	19.3	16.4	12	6.2	3.2
			Precis (A)	6.3	6.3	6.3	14.5	30.5	34.1	33.8	35.8	44.7	52.9
			MIER (A)	77.7	77.7	77.7	52.3	14	7.7	5.2	4.3	2.6	5.8
Hydra	DEL	All	Call (A)	2741	1655	1231	988	844	743	640	550	465	310
			Recall (A)	10.3	9	8.1	7.4	6.8	6.2	5.5	4.8	4.1	2.8
			Precis (A)	34.6	50	60.9	69.6	74	77.1	79.8	81	81.9	82.9
			MIER (A)	17.5	11.4	7.2	4.7	3.5	2.5	2.3	2.1	2.1	1.9
		SS	Call (SS)	3	1	1	0	0	0	0	0	0	0
			Recall (SS)	0	0	0	0	0	0	0	0	0	0
			Precis (SS)	0	0	0	0	0	0	0	0	0	0
			MIER (SS)	66.6	100	100	0	0	0	0	0	0	0
		S	Call (S)	408	177	99	59	36	26	18	15	11	6
			Recall (S)	1.4	0.8	0.5	0.3	0.2	0.1	0.1	0	0	0
			Precis (S)	8.8	9	8	11.8	5.5	3.8	0	0	0	0
			MIER (S)	40.9	27.1	18.1	16.9	8.3	3.8	0	0	0	0
		M	Call (M)	1807	1265	1000	842	746	666	582	506	428	286
			Recall (M)	36.2	32.7	30.3	28.1	25.9	23.9	21.4	18.7	16	10.8
			Precis (M)	49.2	62.7	72.5	79.3	82.4	84.8	86.7	87.3	88	88.4
			MIER (M)	12.6	8.7	5.9	4.1	3.3	2.7	2.5	2.3	2.3	2
		L	Call (L)	523	212	131	87	62	51	40	29	26	18
			Recall (L)	23.9	18.7	14.5	11.4	8.3	7.2	6.2	4.1	4.1	4.1
			Precis (L)	4.5	8.9	12.9	14.9	12.9	13.7	15	13.7	15.3	22.2
			MIER (L)	16	14.1	8.3	2.2	3.2	0	0	0	0	0
iCopyDAV	DEL	All	Call (A)	423	423	0	0	0	0	0	0	0	0
			Recall (A)	0.3	0.3	0	0	0	0	0	0	0	0
			Precis (A)	8	8	0	0	0	0	0	0	0	0
			MIER (A)	28.6	28.6	0	0	0	0	0	0	0	0
		SS	Call (SS)	0	0	0	0	0	0	0	0	0	0
			Recall (SS)	0	0	0	0	0	0	0	0	0	0
			Precis (SS)	0	0	0	0	0	0	0	0	0	0
			MIER (SS)	0	0	0	0	0	0	0	0	0	0
		S	Call (S)	0	0	0	0	0	0	0	0	0	0
			Recall (S)	0	0	0	0	0	0	0	0	0	0
			Precis (S)	0	0	0	0	0	0	0	0	0	0
			MIER (S)	0	0	0	0	0	0	0	0	0	0
		M	Call (M)	398	398	0	0	0	0	0	0	0	0
			Recall (M)	0.8	0.8	0	0	0	0	0	0	0	0
			Precis (M)	5.7	5.7	0	0	0	0	0	0	0	0
			MIER (M)	29.1	29.1	0	0	0	0	0	0	0	0
		L	Call (L)	25	25	0	0	0	0	0	0	0	0
			Recall (L)	14.5	14.5	0	0	0	0	0	0	0	0
			Precis (L)	44	44	0	0	0	0	0	0	0	0
			MIER (L)	20	20	0	0	0	0	0	0	0	0
	DUP	All	Call (A)	323	323	0	0	0	0	0	0	0	0
			Recall (A)	2.4	2.4	0	0	0	0	0	0	0	0
			Precis (A)	20.1	20.1	0	0	0	0	0	0	0	0
			MIER (A)	49.8	49.8	0	0	0	0	0	0	0	0
		S	Call (S)	0	0	0	0	0	0	0	0	0	0
			Recall (S)	0	0	0	0	0	0	0	0	0	0
			Precis (S)	0	0	0	0	0	0	0	0	0	0
			MIER (S)	0	0	0	0	0	0	0	0	0	0
		M	Call (M)	307	307	0	0	0	0	0	0	0	0
			Recall (M)	3.2	3.2	0	0	0	0	0	0	0	0
			Precis (M)	17.9	17.9	0	0	0	0	0	0	0	0
			MIER (M)	51.1	51.1	0	0	0	0	0	0	0	0
		L	Call (L)	16	16	0	0	0	0	0	0	0	0
			Recall (L)	8.9	8.9	0	0	0	0	0	0	0	0
			Precis (L)	62.5	62.5	0	0	0	0	0	0	0	0
			MIER (L)	25	25	0	0	0	0	0	0	0	0
indelMINER	DEL	All	Call (A)	58	58	49	42	38	33	32	24	18	11
			Recall (A)	0.2	0.2	0.2	0.1	0.1	0.1	0.1	0.1	0	0
			Precis (A)	41.3	41.3	40.8	40.4	44.7	48.4	50	54.1	44.4	27.2
			MIER (A)	43.1	43.1	36.7	30.9	31.5	33.3	34.3	37.5	33.3	36.3
		SS	Call (SS)	0	0	0	0	0	0	0	0	0	0
			Recall (SS)	0	0	0	0	0	0	0	0	0	0
			Precis (SS)	0	0	0	0	0	0	0	0	0	0
			MIER (SS)	0	0	0	0	0	0	0	0	0	0
		S	Call (S)	6	6	4	3	3	3	3	3	1	0
			Recall (S)	0.1	0.1	0	0	0	0	0	0	0	0
			Precis (S)	100	100	100	100	100	100	100	100	100	0
			MIER (S)	83.3	83.3	75	66.6	66.6	66.6	66.6	66.6	100	0
		M	Call (M)	44	44	38	34	32	29	28	21	17	11
			Recall (M)	0.7	0.7	0.6	0.6	0.6	0.6	0.6	0.4	0.3	0.1
			Precis (M)	38.6	38.6	39.4	41.1	43.7	44.8	46.4	47.6	41.1	27.2
			MIER (M)	40.9	40.9	34.2	29.4	31.2	31	32.1	33.3	29.4	36.3
		L	Call (L)	8	8	7	5	3	1	1	0	0	0
			Recall (L)	1	1	1	0	0	0	0	0	0	0
			Precis (L)	12.5	12.5	14.2	0	0	0	0	0	0	0
			MIER (L)	25	25	28.5	20	0	0	0	0	0	0
inGAP-sv	DEL	All	Call (A)	1786	1786	1440	1252	1119	1008	908	821	729	593
			Recall (A)	13.7	13.7	12.7	11.6	10.7	9.9	9	8.3	7.4	6.1
			Precis (A)	70.5	70.5	81.1	85.3	88.5	90.5	91.6	93.1	93.8	95.7
			MIER (A)	33.5	33.5	23.4	19.7	17	15.2	13.3	11.9	10.2	7.9
		SS	Call (SS)	0	0	0	0	0	0	0	0	0	0
			Recall (SS)	0	0	0	0	0	0	0	0	0	0
			Precis (SS)	0	0	0	0	0	0	0	0	0	0
			MIER (SS)	0	0	0	0	0	0	0	0	0	0
		S	Call (S)	987	987	670	518	414	336	264	220	187	141
			Recall (S)	9.5	9.5	8.2	6.8	5.7	4.8	3.8	3.2	2.7	2.1
			Precis (S)	54.3	54.3	68.9	73.9	77.7	80.6	81.4	83.6	84.4	88.6
			MIER (S)	47.2	47.2	33.2	29.5	26.5	24.4	20.4	18.6	17.1	11.3
		M	Call (M)	775	775	751	717	692	661	634	594	537	448
			Recall (M)	30.7	30.7	30.1	29.2	28.5	27.3	26.3	24.9	22.6	19
			Precis (M)	92.3	92.3	93	94.7	95.6	96.2	96.5	97.1	97.3	98.2
			MIER (M)	14.3	14.3	12.9	11	9.9	9.3	9.1	8.4	7	6
		L	Call (L)	24	24	19	17	13	11	10	7	5	4
			Recall (L)	10.4	10.4	8.3	7.2	7.2	7.2	6.2	5.2	4.1	3.1
			Precis (L)	33.3	33.3	42.1	41.1	53.8	54.5	50	57.1	60	75
			MIER (L)	95.8	95.8	89.4	88.2	92.3	90.9	90	100	100	100
	DUP	All	Call (A)	12555	12555	12544	12539	12506	12498	12496	12491	12478	12409
			Recall (A)	12.7	12.7	12.6	12.6	12.3	12.3	12.2	12.2	12.1	11.9
			Precis (A)	2.6	2.6	2.6	2.6	2.5	2.5	2.5	2.5	2.5	2.5
			MIER (A)	83.2	83.2	83.2	83.3	83.4	83.4	83.4	83.5	83.5	83.5
		S	Call (S)	7394	7394	7394	7393	7391	7390	7389	7386	7380	7360
			Recall (S)	3.9	3.9	3.9	3.9	3.8	3.8	3.8	3.8	3.8	3.8
			Precis (S)	0.3	0.3	0.3	0.3	0.3	0.3	0.3	0.3	0.3	0.3
			MIER (S)	95.2	95.2	95.2	95.2	95.2	95.2	95.2	95.2	95.2	95.3
		M	Call (M)	5155	5155	5145	5141	5111	5105	5104	5102	5095	5048
			Recall (M)	18.3	18.3	18.2	18.2	17.9	17.8	17.8	17.8	17.7	17.3
			Precis (M)	5.9	5.9	5.8	5.8	5.7	5.7	5.7	5.7	5.7	5.6
			MIER (M)	66.1	66.1	66.2	66.2	66.4	66.4	66.4	66.5	66.5	66.4
		L	Call (L)	6	6	5	5	4	3	3	3	3	1
			Recall (L)	4.7	4.7	3.4	3.4	2.7	2.7	2.7	2.7	2.7	2
			Precis (L)	50	50	40	40	50	66.6	66.6	66.6	66.6	100
			MIER (L)	33.3	33.3	40	40	50	66.6	66.6	66.6	66.6	0
	INS	All	Call (A)	1792	1792	1791	1789	1786	1775	1767	1749	1733	1711
			Recall (A)	10.4	10.4	10.4	10.4	10.4	10.4	10.4	10.4	10.4	10.4
			Precis (A)	78.8	78.8	78.8	78.9	79.1	79.6	79.9	80.7	81.4	82.4
			MIER (A)	44.9	44.9	44.8	44.8	44.7	44.3	44.1	43.5	43.1	42.4
	INV	All	Call (A)	140	140	125	108	89	77	61	56	52	36
			Recall (A)	13.5	13.5	12.7	11.6	10.5	10.2	9.1	8.7	8	7.2
			Precis (A)	26.4	26.4	28	29.6	32.5	36.3	40.9	42.8	42.3	55.5
			MIER (A)	52.8	52.8	49.6	45.3	46	45.4	44.2	41	40.3	38.8
laSV	DEL	All	Call (A)	2225	1954	1734	1509	1322	1166	1008	836	710	488
			Recall (A)	16	15.2	14.2	12.9	11.7	10.5	9.4	8	6.9	4.9
			Precis (A)	66.2	71.3	75.3	78.7	81.5	83	85.6	88.3	90	92.8
			MIER (A)	30.8	26.5	22.9	19.8	17.9	16.6	14.5	12.5	10.9	8.6
		SS	Call (SS)	1	1	1	1	1	1	0	0	0	0
			Recall (SS)	0.9	0.8	0.8	0.5	0.5	0.3	0.2	0.1	0	0
			Precis (SS)	0	0	0	0	0	0	0	0	0	0
			MIER (SS)	100	100	100	100	100	100	0	0	0	0
		S	Call (S)	1933	1684	1488	1296	1137	1007	869	719	614	415
			Recall (S)	21.1	20.1	18.9	17.4	15.9	14.5	12.9	11.1	9.7	6.8
			Precis (S)	61.5	67.1	71.5	75.5	78.8	80.6	83.5	86.7	88.7	91.8
			MIER (S)	34.1	29.5	25.5	22.2	19.8	18.2	16.2	13.7	11.8	9.6
		M	Call (M)	288	267	243	211	183	157	139	117	96	73
			Recall (M)	12.1	11.3	10.4	9	7.8	6.7	5.9	5	4.1	3.1
			Precis (M)	97.5	98.1	98.7	99	98.9	98.7	98.5	98.2	97.9	98.6
			MIER (M)	7.9	7.1	6.5	5.2	5.4	5.7	4.3	5.1	5.2	2.7
		L	Call (L)	3	2	2	1	1	1	0	0	0	0
			Recall (L)	3.1	2	2	1	1	1	0	0	0	0
			Precis (L)	100	100	100	100	100	100	0	0	0	0
			MIER (L)	33.3	50	50	0	0	0	0	0	0	0
	DUP	All	Call (A)	89	70	55	38	29	22	14	10	9	5
			Recall (A)	2.2	1.9	1.5	1	0.7	0.5	0.3	0.1	0.1	0
			Precis (A)	67.4	74.2	72.7	73.6	68.9	63.6	64.2	50	55.5	40
			MIER (A)	30.3	24.2	27.2	23.6	24.1	27.2	35.7	40	44.4	60
		S	Call (S)	83	66	51	35	26	20	12	8	8	4
			Recall (S)	6.5	5.7	4.3	3	2.1	1.5	1	0.5	0.5	0.2
			Precis (S)	71	77.2	76.4	77.1	73	70	75	62.5	62.5	50
			MIER (S)	32.5	25.7	29.4	25.7	26.9	30	41.6	50	50	75
		M	Call (M)	5	3	3	2	2	1	1	1	1	1
			Recall (M)	0	0	0	0	0	0	0	0	0	0
			Precis (M)	20	33.3	33.3	50	50	0	0	0	0	0
			MIER (M)	0	0	0	0	0	0	0	0	0	0
		L	Call (L)	1	1	1	1	1	1	1	1	0	0
			Recall (L)	0	0	0	0	0	0	0	0	0	0
			Precis (L)	0	0	0	0	0	0	0	0	0	0
			MIER (L)	0	0	0	0	0	0	0	0	0	0
	INS	All	Call (A)	234	227	216	205	193	182	177	169	155	135
			Recall (A)	1.8	1.7	1.6	1.5	1.4	1.3	1.3	1.2	1.1	0.9
			Precis (A)	99.1	99.1	99	99	98.9	98.9	98.8	98.8	98.7	98.5
			MIER (A)	25.6	24.6	24.5	23.4	21.2	20.3	19.2	18.3	18	13.3
	INV	All	Call (A)	39	28	23	20	15	12	7	6	5	2
			Recall (A)	5.1	4	3.6	3.2	2.5	1.8	1	1	1	0.3
			Precis (A)	35.8	39.2	43.4	45	46.6	41.6	42.8	50	60	50
			MIER (A)	17.9	14.2	13	15	13.3	16.6	28.5	33.3	20	50
Lumpy	DEL	All	Call (A)	3297	3297	3297	2979	2731	2524	2358	2203	2046	1770
			Recall (A)	28.5	28.5	28.5	27.5	26.3	25.1	23.8	22.6	21.3	18.6
			Precis (A)	79.5	79.5	79.5	84.9	88.6	91.3	92.7	94.4	95.5	96.6
			MIER (A)	24.5	24.5	24.5	18.9	15.1	12.1	10.5	9	7.9	6.3
		SS	Call (SS)	449	449	449	378	309	244	206	165	132	90
			Recall (SS)	18.9	18.9	18.9	16.7	14.5	11.5	9.4	7.9	6.2	4.3
			Precis (SS)	62.5	62.5	62.5	65	69.5	72.1	72.8	78.7	80.3	81.1
			MIER (SS)	33.4	33.4	33.4	29.8	28.1	26.2	26.2	24.2	24.2	24.4
		S	Call (S)	2028	2028	2028	1823	1676	1562	1451	1361	1260	1073
			Recall (S)	30	30	30	29.1	27.8	26.7	25.2	23.8	22.3	19
			Precis (S)	80	80	80	86.9	90.8	93.5	95.1	96.1	97.1	97.8
			MIER (S)	27.4	27.4	27.4	20.4	15.5	12.2	10.1	8.8	7.7	6.5
		M	Call (M)	793	793	793	757	728	702	687	665	643	599
			Recall (M)	30.7	30.7	30.7	30.2	29.5	28.8	28.5	27.9	27.2	25.5
			Precis (M)	89.4	89.4	89.4	91.5	92.9	93.8	94.7	95.6	96.2	97.1
			MIER (M)	11.9	11.9	11.9	9.7	8.6	7.1	6.5	5.7	4.8	3.1
		L	Call (L)	27	27	27	21	18	16	14	12	11	8
			Recall (L)	12.5	12.5	12.5	10.4	10.4	10.4	7.2	6.2	6.2	6.2
			Precis (L)	37	37	37	38	44.4	50	42.8	50	54.5	62.5
			MIER (L)	29.6	29.6	29.6	19	16.6	12.5	14.2	16.6	18.1	12.5
	DUP	All	Call (A)	217	217	217	181	150	131	115	103	86	67
			Recall (A)	1.5	1.5	1.5	1.4	1.2	1.1	1	0.9	0.8	0.6
			Precis (A)	18.8	18.8	18.8	20.9	21.3	22.1	23.4	25.2	26.7	25.3
			MIER (A)	20.2	20.2	20.2	18.2	18	16	13	10.6	10.4	8.9
		S	Call (S)	69	69	69	56	37	29	23	20	17	12
			Recall (S)	2.1	2.1	2.1	2	1.6	1.2	1.2	1.1	1	0.6
			Precis (S)	27.5	27.5	27.5	32.1	37.8	37.9	47.8	50	52.9	50
			MIER (S)	15.9	15.9	15.9	16	16.2	10.3	8.6	10	11.7	8.3
		M	Call (M)	121	121	121	104	96	88	78	71	61	49
			Recall (M)	1.3	1.3	1.3	1.1	1	1	0.9	0.9	0.8	0.6
			Precis (M)	17.3	17.3	17.3	18.2	17.7	19.3	19.2	21.1	22.9	22.4
			MIER (M)	23.1	23.1	23.1	19.2	17.7	15.9	11.5	9.8	9.8	8.1
		L	Call (L)	27	27	27	21	17	14	14	12	8	6
			Recall (L)	0.6	0.6	0.6	0.6	0.6	0.6	0.6	0.6	0	0
			Precis (L)	3.7	3.7	3.7	4.7	5.8	7.1	7.1	8.3	0	0
			MIER (L)	18.5	18.5	18.5	19	23.5	28.5	28.5	16.6	12.5	16.6
	INV	All	Call (A)	56	56	56	48	45	45	44	41	37	34
			Recall (A)	10.2	10.2	10.2	10.2	9.8	9.8	9.4	9.4	8.7	8
			Precis (A)	50	50	50	58.3	60	60	59	63.4	64.8	64.7
			MIER (A)	58.9	58.9	58.9	58.3	57.7	57.7	56.8	53.6	51.3	50
Manta	DEL	All	Call (A)	5012	4966	4888	4788	4604	4405	4177	3908	3610	2953
			Recall (A)	37.2	37.2	37	36.7	35.9	34.9	33.5	31.8	29.8	25.1
			Precis (A)	68.2	68.7	69.6	70.3	71.6	72.7	73.7	74.6	75.9	78
			MIER (A)	30.9	30.4	29.6	28.8	27.8	27.1	26	25.1	24.3	21.8
		SS	Call (SS)	1870	1849	1810	1753	1658	1579	1469	1363	1235	978
			Recall (SS)	55.9	55.8	55.7	55.1	54.1	53.3	51	48.4	44.7	37
			Precis (SS)	44.3	44.7	45.5	46.4	48	49.3	50.8	51.4	52.9	54.8
			MIER (SS)	45.8	45.4	44.8	43.9	43.1	42.6	41.9	41.1	40.7	38.8
		S	Call (S)	2439	2417	2380	2342	2267	2172	2080	1954	1826	1520
			Recall (S)	37.7	37.6	37.5	37.1	36.2	35.1	33.9	32	30.4	25.7
			Precis (S)	79.6	80.2	81.2	81.6	82.4	83.6	84.2	85.1	86.2	88.3
			MIER (S)	25.3	24.8	23.9	23.2	22	21	20	19	18.1	15.6
		M	Call (M)	676	674	672	667	653	630	604	570	528	436
			Recall (M)	27.6	27.5	27.5	27.3	26.8	25.9	24.8	23.6	21.9	18.1
			Precis (M)	94.6	94.8	94.7	94.9	95.2	95.2	95.1	95.7	95.8	96.3
			MIER (M)	9.4	9.3	9.2	8.9	8.5	8.7	8.4	7.8	7.7	5.7
		L	Call (L)	27	26	26	26	26	24	24	21	21	19
			Recall (L)	11.4	10.4	10.4	10.4	10.4	9.3	8.3	7.2	7.2	7.2
			Precis (L)	37	34.6	34.6	34.6	34.6	33.3	33.3	33.3	33.3	36.8
			MIER (L)	33.3	34.6	34.6	34.6	34.6	29.1	29.1	19	19	15.7
	DUP	All	Call (A)	324	322	313	301	284	260	237	216	187	138
			Recall (A)	5.9	5.9	5.8	5.5	5.3	4.7	4.3	3.9	3.4	2.4
			Precis (A)	50	50.3	50.4	50.1	50.3	48.4	48.5	48.1	48.6	47.1
			MIER (A)	45.6	45.3	45	44.1	42.6	41.5	40.5	41.6	42.2	43.4
		S	Call (S)	224	222	213	201	185	164	144	126	114	83
			Recall (S)	14.6	14.6	14.3	13.6	12.9	11.4	10.3	9.2	8.5	6.1
			Precis (S)	63.8	64.4	65.2	65.6	67	65.8	67.3	68.2	69.2	67.4
			MIER (S)	56.2	55.8	55.8	55.2	53.5	52.4	51.3	53.9	51.7	50.6
		M	Call (M)	85	85	85	85	84	81	79	77	63	46
			Recall (M)	1.1	1.1	1.1	1.1	1.1	1	1	1	0.7	0.5
			Precis (M)	21.1	21.1	21.1	21.1	21.4	20.9	21.5	22	19	19.5
			MIER (M)	23.5	23.5	23.5	23.5	23.8	24.6	25.3	25.9	28.5	34.7
		L	Call (L)	15	15	15	15	15	15	14	13	10	9
			Recall (L)	0.6	0.6	0.6	0.6	0.6	0.6	0.6	0.6	0	0
			Precis (L)	6.6	6.6	6.6	6.6	6.6	6.6	7.1	7.6	0	0
			MIER (L)	13.3	13.3	13.3	13.3	13.3	13.3	14.2	15.3	20	22.2
	INS	All	Call (A)	1819	1816	1809	1803	1782	1754	1727	1680	1641	1538
			Recall (A)	11	11	11	10.9	10.8	10.5	10.4	10.1	9.9	9.3
			Precis (A)	77.7	77.7	77.8	77.9	78.1	78.5	78.8	79.4	79.7	80.8
			MIER (A)	55.5	55.5	55.5	55.4	55.2	54.7	54.7	54.5	54.2	53.5
	INV	All	Call (A)	180	180	178	175	173	166	158	148	137	120
			Recall (A)	22.2	22.2	21.8	21.5	21.1	19.7	19.7	18.6	17.1	15.3
			Precis (A)	33.8	33.8	33.7	33.7	33.5	32.5	34.1	34.4	34.3	35
			MIER (A)	16.6	16.6	16.2	16	15.6	15	15.1	14.8	14.5	13.3
MATCHCLIP	DEL	All	Call (A)	1748	1736	1654	1387	1177	872	604	328	124	0
			Recall (A)	17.5	17.4	16.9	14.2	12.2	9	6.2	3.3	1.1	0
			Precis (A)	92.2	92.4	94	94	95.3	95.7	95.5	94.2	87.9	0
			MIER (A)	17	16.8	15.2	12.5	10.7	8.8	7.7	6.4	8.8	0
		SS	Call (SS)	198	192	154	129	96	51	26	8	5	0
			Recall (SS)	9.7	9.3	8.2	6.9	5.9	3.2	1.5	0.4	0.1	0
			Precis (SS)	66.6	66.1	72	70.5	76	76.4	69.2	50	40	0
			MIER (SS)	44.4	45.3	46.7	48.8	44.7	35.2	34.6	12.5	20	0
		S	Call (S)	1014	1008	972	936	866	704	512	289	108	0
			Recall (S)	17.4	17.4	16.9	16.2	15	12.1	8.8	4.9	1.7	0
			Precis (S)	94.8	95.2	96	96.2	96.7	96.8	96.8	95.5	89.8	0
			MIER (S)	11.8	11.4	9.6	8.8	7.9	7.1	6.4	5.8	9.2	0
		M	Call (M)	527	527	519	317	214	117	66	31	11	0
			Recall (M)	22.2	22.2	21.8	13.5	9.2	5	2.8	1.3	0.4	0
			Precis (M)	97.5	97.5	97.4	97.4	98.1	97.4	95.4	93.5	90.9	0
			MIER (M)	15.3	15.3	14.8	7.5	6	7.6	7.5	9.6	0	0
		L	Call (L)	9	9	9	5	1	0	0	0	0	0
			Recall (L)	6.2	6.2	6.2	4.1	1	0	0	0	0	0
			Precis (L)	44.4	44.4	44.4	80	100	0	0	0	0	0
			MIER (L)	100	100	100	80	100	0	0	0	0	0
	DUP	All	Call (A)	441	428	388	325	254	172	102	51	24	0
			Recall (A)	8.9	8.7	7.8	7.5	6.2	4.7	3	1.3	0.4	0
			Precis (A)	56	56.3	55.6	63.3	66.5	73.2	79.4	70.5	45.8	0
			MIER (A)	52.1	51.6	49.4	46.7	42.5	40.1	40.1	41.1	66.6	0
		S	Call (S)	356	344	315	297	236	161	96	46	20	0
			Recall (S)	22.3	21.8	20.2	19.9	16.9	12.8	8.4	3.8	1.1	0
			Precis (S)	64.6	65.1	64.4	67.3	69.9	75.7	81.2	73.9	50	0
			MIER (S)	51.1	50.5	49.2	47.8	42.7	39.1	37.5	36.9	60	0
		M	Call (M)	69	68	60	25	17	10	6	5	4	0
			Recall (M)	0.8	0.8	0.7	0.3	0.2	0.2	0.1	0.1	0	0
			Precis (M)	21.7	22	20	24	23.5	40	50	40	25	0
			MIER (M)	55	54.4	48.3	36	35.2	50	83.3	80	100	0
		L	Call (L)	16	16	13	3	1	1	0	0	0	0
			Recall (L)	2	2	0.6	0	0	0	0	0	0	0
			Precis (L)	12.5	12.5	7.6	0	0	0	0	0	0	0
			MIER (L)	62.5	62.5	61.5	33.3	100	100	0	0	0	0
Meerkat	DEL	All	Call (A)	1377	1377	1151	967	842	749	683	618	562	486
			Recall (A)	12.9	12.9	11.2	9.6	8.4	7.5	6.9	6.3	5.7	5
			Precis (A)	86.3	86.3	89.6	91.6	92.1	92.9	93.5	94	94.4	95.8
			MIER (A)	27.4	27.4	22.5	20.9	20	19.2	19	18.4	18.1	16
		SS	Call (SS)	15	15	6	5	5	4	2	2	2	1
			Recall (SS)	0.2	0.2	0	0	0	0	0	0	0	0
			Precis (SS)	26.6	26.6	0	0	0	0	0	0	0	0
			MIER (SS)	86.6	86.6	83.3	80	80	100	100	100	100	100
		S	Call (S)	776	776	580	419	315	236	191	150	118	94
			Recall (S)	11.7	11.7	9.1	6.6	4.9	3.6	2.9	2.3	1.8	1.4
			Precis (S)	84.5	84.5	88.1	89	88.5	88.1	86.9	88	88.1	91.4
			MIER (S)	31.8	31.8	26.7	26	26.3	25.8	27.7	28	31.3	27.6
		M	Call (M)	573	573	552	531	510	499	481	459	435	386
			Recall (M)	22.6	22.6	22.2	21.9	21.2	20.9	20.2	19.2	18.3	16.3
			Precis (M)	91	91	93.1	95.4	96.2	96.7	97.2	97.1	97.4	97.9
			MIER (M)	19.5	19.5	17	15.8	14.9	14.8	14.5	14.1	13.3	12.1
		L	Call (L)	13	13	13	12	12	10	9	7	7	5
			Recall (L)	8.3	8.3	7.2	6.2	6.2	5.2	5.2	3.1	3.1	2
			Precis (L)	53.8	53.8	53.8	50	50	50	55.5	42.8	42.8	40
			MIER (L)	46.1	46.1	46.1	50	50	50	55.5	71.4	71.4	80
	DUP	All	Call (A)	68	68	53	43	36	33	27	25	19	10
			Recall (A)	0.5	0.5	0.4	0.4	0.3	0.3	0.3	0.3	0.2	0.1
			Precis (A)	20.5	20.5	24.5	27.9	27.7	30.3	33.3	36	36.8	40
			MIER (A)	63.2	63.2	60.3	58.1	52.7	48.4	44.4	44	36.8	40
		S	Call (S)	18	18	13	9	6	6	5	5	3	1
			Recall (S)	0.5	0.5	0.5	0.4	0.2	0.2	0.1	0.1	0.1	0
			Precis (S)	27.7	27.7	38.4	44.4	33.3	33.3	20	20	33.3	0
			MIER (S)	66.6	66.6	53.8	55.5	50	50	60	60	33.3	100
		M	Call (M)	47	47	37	33	29	26	22	20	16	9
			Recall (M)	0.5	0.5	0.5	0.5	0.5	0.5	0.5	0.5	0.3	0.2
			Precis (M)	19.1	19.1	21.6	24.2	27.5	30.7	36.3	40	37.5	44.4
			MIER (M)	59.5	59.5	59.4	57.5	51.7	46.1	40.9	40	37.5	33.3
		L	Call (L)	3	3	3	1	1	1	0	0	0	0
			Recall (L)	0	0	0	0	0	0	0	0	0	0
			Precis (L)	0	0	0	0	0	0	0	0	0	0
			MIER (L)	100	100	100	100	100	100	0	0	0	0
	INS	All	Call (A)	61	61	57	49	37	32	27	24	22	16
			Recall (A)	0	0	0	0	0	0	0	0	0	0
			Precis (A)	1.6	1.6	1.7	2	0	0	0	0	0	0
			MIER (A)	55.7	55.7	54.3	48.9	48.6	46.8	40.7	37.5	40.9	50
	INV	All	Call (A)	91	91	76	59	53	46	44	36	30	26
			Recall (A)	10.5	10.5	9.4	8.7	8.3	8	8	6.5	6.5	6.2
			Precis (A)	31.8	31.8	34.2	40.6	43.3	47.8	50	50	60	65.3
			MIER (A)	49.4	49.4	46	45.7	43.3	45.6	45.4	41.6	43.3	42.3
MetaSV	DEL	All	Call (A)	295	295	277	251	239	227	217	208	193	165
			Recall (A)	3.1	3.1	2.9	2.6	2.5	2.4	2.3	2.2	2	1.7
			Precis (A)	96.6	96.6	97.1	98	98.3	98.2	98.1	98.5	98.4	98.1
			MIER (A)	9.1	9.1	7.9	5.5	4.6	4.4	4.6	4.3	3.6	3
		SS	Call (SS)	0	0	0	0	0	0	0	0	0	0
			Recall (SS)	0	0	0	0	0	0	0	0	0	0
			Precis (SS)	0	0	0	0	0	0	0	0	0	0
			MIER (SS)	0	0	0	0	0	0	0	0	0	0
		S	Call (S)	103	103	91	71	65	60	56	49	43	31
			Recall (S)	1.7	1.7	1.6	1.2	1.1	1	0.9	0.8	0.7	0.5
			Precis (S)	96.1	96.1	96.7	98.5	98.4	98.3	98.2	97.9	97.6	96.7
			MIER (S)	12.6	12.6	10.9	8.4	6.1	6.6	7.1	6.1	2.3	3.2
		M	Call (M)	184	184	179	176	170	163	158	157	148	132
			Recall (M)	7.5	7.5	7.4	7.3	7.1	6.8	6.6	6.6	6.2	5.6
			Precis (M)	98.3	98.3	98.3	98.2	98.8	98.7	98.7	98.7	98.6	98.4
			MIER (M)	5.4	5.4	4.4	3.9	3.5	3	3.1	3.1	3.3	2.2
		L	Call (L)	8	8	7	4	4	4	3	2	2	2
			Recall (L)	8.3	8.3	6.2	4.1	4.1	4.1	3.1	3.1	3.1	2
			Precis (L)	62.5	62.5	71.4	75	75	75	66.6	100	100	100
			MIER (L)	50	50	57.1	25	25	25	33.3	50	50	50
	DUP	All	Call (A)	362	362	301	271	246	223	212	200	195	185
			Recall (A)	4.5	4.5	3.8	3.6	3.4	3.1	2.9	2.8	2.7	2.5
			Precis (A)	33.1	33.1	33.8	35.4	36.9	36.7	36.3	37	36.4	36.2
			MIER (A)	43.6	43.6	39.8	37.2	35.3	34.9	34.4	34	33.3	31.8
		S	Call (S)	138	138	90	67	50	36	32	24	22	16
			Recall (S)	5.1	5.1	3.1	2.4	2	1.4	1.3	1.3	1.1	0.6
			Precis (S)	33.3	33.3	31.1	32.8	36	36.1	37.5	50	45.4	37.5
			MIER (S)	57.2	57.2	52.2	47.7	44	41.6	43.7	41.6	36.3	25
		M	Call (M)	186	186	174	167	161	154	150	146	144	142
			Recall (M)	3.5	3.5	3.5	3.5	3.4	3.3	3.2	3	2.9	2.9
			Precis (M)	31.7	31.7	33.9	35.3	36	36.3	36	34.9	34.7	35.2
			MIER (M)	37.6	37.6	37.3	36.5	36	36.3	36	36.3	36.1	35.2
		L	Call (L)	38	38	37	37	35	33	30	30	29	27
			Recall (L)	12.3	12.3	12.3	12.3	12.3	10.9	9.5	9.5	9.5	9.5
			Precis (L)	39.4	39.4	40.5	40.5	42.8	39.3	36.6	36.6	37.9	40.7
			MIER (L)	23.6	23.6	21.6	21.6	20	21.2	16.6	16.6	17.2	18.5
	INS	All	Call (A)	2278	2278	1539	1117	832	650	525	414	320	206
			Recall (A)	10.5	10.5	7.4	5.7	4.4	3.5	2.9	2.4	1.9	1.2
			Precis (A)	62	62	65.6	69.6	71.9	73.8	75.2	77.7	79	80.5
			MIER (A)	76.6	76.6	71.3	65.9	62.1	58.4	55.2	51.6	47.1	43.6
	INV	All	Call (A)	26	26	22	21	19	15	15	12	9	7
			Recall (A)	5.1	5.1	4.3	4.3	4	3.2	3.2	2.9	2.1	2.1
			Precis (A)	53.8	53.8	54.5	57.1	57.8	60	60	66.6	66.6	85.7
			MIER (A)	42.3	42.3	36.3	33.3	31.5	33.3	33.3	33.3	33.3	42.8
MindTheGap	INS	All	Call (A)	3062	3062	3062	3062	3062	3062	3062	3062	3062	3062
			Recall (A)	5.2	5.2	5.2	5.2	5.2	5.2	5.2	5.2	5.2	5.2
			Precis (A)	23.6	23.6	23.6	23.6	23.6	23.6	23.6	23.6	23.6	23.6
			MIER (A)	85.4	85.4	85.4	85.4	85.4	85.4	85.4	85.4	85.4	85.4
OncoSNP-Seq	DEL	All	Call (A)	215001	215001	214922	214922	211679	211679	199391	199391	100860	0
			Recall (A)	22.1	22.1	21.9	21.9	20.9	20.9	19	19	11.2	0
			Precis (A)	0.9	0.9	0.9	0.9	0.9	0.9	0.8	0.8	1	0
			MIER (A)	88.7	88.7	88.7	88.7	88.8	88.8	88.9	88.9	89.1	0
		SS	Call (SS)	3809	3809	3809	3809	3809	3809	3809	3809	3765	0
			Recall (SS)	12.1	12.1	12.1	12.1	12.1	12.1	12.1	12.1	11.2	0
			Precis (SS)	2.5	2.5	2.5	2.5	2.5	2.5	2.5	2.5	2.6	0
			MIER (SS)	78.7	78.7	78.7	78.7	78.7	78.7	78.7	78.7	78.8	0
		S	Call (S)	154239	154239	154239	154239	154232	154232	153747	153747	96321	0
			Recall (S)	21.8	21.8	21.8	21.8	21.8	21.8	21.7	21.7	15.1	0
			Precis (S)	0.7	0.7	0.7	0.7	0.7	0.7	0.7	0.7	0.9	0
			MIER (S)	88.9	88.9	88.9	88.9	88.9	88.9	89	89	89.8	0
		M	Call (M)	56914	56914	56860	56860	53638	53638	41835	41835	774	0
			Recall (M)	28.1	28.1	27.9	27.9	24.3	24.3	17.1	17.1	2.6	0
			Precis (M)	1.2	1.2	1.2	1.2	1.1	1.1	1	1	8.5	0
			MIER (M)	88.9	88.9	88.9	88.9	89.1	89.1	89.4	89.4	64	0
		L	Call (L)	39	39	14	14	0	0	0	0	0	0
			Recall (L)	14.7	14.7	5.8	5.8	0	0	0	0	0	0
			Precis (L)	30.7	30.7	28.5	28.5	0	0	0	0	0	0
			MIER (L)	57.1	57.1	47	47	0	0	0	0	0	0
	DUP	All	Call (A)	1281760	1281760	1279726	1279726	1243920	1243920	1129991	1129991	483275	0
			Recall (A)	50.4	50.4	48.8	48.8	43.6	43.6	40	40	25	0
			Precis (A)	0.1	0.1	0.1	0.1	0.1	0.1	0.1	0.1	0.1	0
			MIER (A)	69.8	69.8	69.8	69.8	70.3	70.3	71.6	71.6	79.9	0
		S	Call (S)	771155	771155	771155	771155	771027	771027	769340	769340	479814	0
			Recall (S)	65.7	65.7	65.7	65.7	65.2	65.2	64.3	64.3	49.4	0
			Precis (S)	0.1	0.1	0.1	0.1	0.1	0.1	0.1	0.1	0.1	0
			MIER (S)	76.4	76.4	76.4	76.4	76.4	76.4	76.5	76.5	82.9	0
		M	Call (M)	509306	509306	508554	508554	472891	472891	360651	360651	3461	0
			Recall (M)	34.1	34.1	31.9	31.9	19	19	11.5	11.5	2.3	0
			Precis (M)	0.1	0.1	0.1	0.1	0	0	0	0	0.9	0
			MIER (M)	62.1	62.1	62.1	62.1	62.8	62.8	64.6	64.6	52.2	0
		L	Call (L)	1299	1299	17	17	2	2	0	0	0	0
			Recall (L)	21.2	21.2	3.4	3.4	0.6	0.6	0.6	0.6	0	0
			Precis (L)	2.1	2.1	17.6	17.6	0	0	0	0	0	0
			MIER (L)	57.2	57.2	0	0	0	0	0	0	0	0
Pamir	INS	All	Call (A)	1675	856	498	309	194	114	68	38	25	8
			Recall (A)	5.5	3.4	2.2	1.4	0.9	0.5	0.3	0.2	0.1	0
			Precis (A)	45.6	55.3	62.2	65.6	68	71	73.5	73.6	76	75
			MIER (A)	50.8	47.8	48.9	48.8	51	55.2	52.9	55.2	60	75
PennCNV-Seq	DEL	All	Call (A)	19611	19611	0	0	0	0	0	0	0	0
			Recall (A)	6.6	6.6	0	0	0	0	0	0	0	0
			Precis (A)	3.1	3.1	0	0	0	0	0	0	0	0
			MIER (A)	90.1	90.1	0	0	0	0	0	0	0	0
		SS	Call (SS)	0	0	0	0	0	0	0	0	0	0
			Recall (SS)	0	0	0	0	0	0	0	0	0	0
			Precis (SS)	0	0	0	0	0	0	0	0	0	0
			MIER (SS)	0	0	0	0	0	0	0	0	0	0
		S	Call (S)	10	10	0	0	0	0	0	0	0	0
			Recall (S)	0.4	0.4	0	0	0	0	0	0	0	0
			Precis (S)	0	0	0	0	0	0	0	0	0	0
			MIER (S)	90	90	0	0	0	0	0	0	0	0
		M	Call (M)	19577	19577	0	0	0	0	0	0	0	0
			Recall (M)	24.5	24.5	0	0	0	0	0	0	0	0
			Precis (M)	3	3	0	0	0	0	0	0	0	0
			MIER (M)	90.2	90.2	0	0	0	0	0	0	0	0
		L	Call (L)	24	24	0	0	0	0	0	0	0	0
			Recall (L)	15.6	15.6	0	0	0	0	0	0	0	0
			Precis (L)	37.5	37.5	0	0	0	0	0	0	0	0
			MIER (L)	12.5	12.5	0	0	0	0	0	0	0	0
	DUP	All	Call (A)	16792	16792	0	0	0	0	0	0	0	0
			Recall (A)	6.6	6.6	0	0	0	0	0	0	0	0
			Precis (A)	1	1	0	0	0	0	0	0	0	0
			MIER (A)	94.7	94.7	0	0	0	0	0	0	0	0
		S	Call (S)	5	5	0	0	0	0	0	0	0	0
			Recall (S)	0	0	0	0	0	0	0	0	0	0
			Precis (S)	0	0	0	0	0	0	0	0	0	0
			MIER (S)	100	100	0	0	0	0	0	0	0	0
		M	Call (M)	16786	16786	0	0	0	0	0	0	0	0
			Recall (M)	10.7	10.7	0	0	0	0	0	0	0	0
			Precis (M)	1	1	0	0	0	0	0	0	0	0
			MIER (M)	94.7	94.7	0	0	0	0	0	0	0	0
		L	Call (L)	1	1	0	0	0	0	0	0	0	0
			Recall (L)	1.3	1.3	0	0	0	0	0	0	0	0
			Precis (L)	0	0	0	0	0	0	0	0	0	0
			MIER (L)	100	100	0	0	0	0	0	0	0	0
PBHoney-NGM	DEL	All	Call (A)	6501	5300	4234	3314	2558	1905	1420	1024	734	368
(HG002)			Recall (A)	23.2	19.5	15.7	12.3	9.6	7.2	5.4	3.9	2.8	1.4
			Precis (A)	82	84.7	85.2	85.7	86.8	87.1	87.8	88.1	88.1	87.5
		SS	Call (SS)	2641	2192	1774	1384	1088	812	614	466	337	165
			Recall (SS)	15.7	13.3	10.9	8.5	6.8	5.1	3.9	2.9	2.1	1
			Precis (SS)	82.1	85.4	86.4	86.7	87.8	88.9	88.9	88.8	88.4	87.8
		S	Call (S)	3558	2903	2328	1845	1407	1055	784	546	386	199
			Recall (S)	38	32.2	26	20.9	16.1	12.1	9.1	6.4	4.5	2.3
			Precis (S)	80.9	83.2	83.5	84.3	85.5	85.3	86.7	87.3	87.5	86.9
		M	Call (M)	302	205	132	85	63	38	22	12	11	4
			Recall (M)	19.7	13.9	9.1	5.9	4.3	2.5	1.4	0.8	0.7	0.3
			Precis (M)	94.7	98	98.4	98.8	98.4	100	100	100	100	100
		L	Call (L)	0	0	0	0	0	0	0	0	0	0
			Recall (L)	0	0	0	0	0	0	0	0	0	0
			Precis (L)	0	0	0	0	0	0	0	0	0	0
	INS	All	Call (A)	5402	4493	3462	2649	1985	1468	1064	744	515	223
			Recall (A)	17.1	15	12	9.2	7.1	5.3	3.9	2.7	1.9	0.8
			Precis (A)	72.5	76.5	79.3	80.1	82.2	82.9	84.1	85.4	86.6	89.6
pbsv	DEL	All	Call (A)	6420	5019	3822	2897	2183	1597	1182	845	594	296
(HG002)			Recall (A)	24.1	19.3	14.9	11.3	8.6	6.3	4.7	3.4	2.4	1.2
			Precis (A)	86.2	88.3	89.6	90	91.1	91.1	91.5	92.5	94.4	93.2
		SS	Call (SS)	2741	2100	1590	1185	902	658	492	354	255	127
			Recall (SS)	17.1	13.5	10.3	7.7	6	4.4	3.2	2.4	1.7	0.8
			Precis (SS)	87.6	90.3	91.8	92	92.7	93.7	93	94.3	95.6	93.7
		S	Call (S)	3400	2735	2114	1639	1228	907	672	480	328	165
[truncated: 708 more rows]

## Sheet: Table S10
Table S10. SV calling results (recall, precision, Mendelian inheritance error, mean, and standard error) obtained with the four (or three for long reads) NA12878 real datasets
[truncated: 2,041 more rows]

[truncated: 5 more sheets: Table S11, Table S14, Table S16, Table S17, Table S18]
